# Supplementary material for: The cellular and molecular cardiac tissue responses in human inflammatory cardiomyopathies after SARS-CoV-2 infection and COVID-19 vaccination
Source: Nat Cardiovasc Res. 2025 Feb 24;4(3):330–45. doi: 10.1038/s44161-025-00612-6 (PMC11913730; doi:10.1038/s44161-025-00612-6)
Supplement: Supplementary file 3 — Supplementary Table 1 Cell type marker list. The top 100 DEGs were determined using a two-sided Wilcoxon rank-sum test. P values were adjusted for multiple testing using Benjamini–Hochberg correction. FCs are provided as log2FCs. Supplementary Table 2 DEGs between studied conditions using a pseudo-bulk approach across all nuclei per patient. P values were calculated using edgeRʼs quasi-likelihood F-test. P values were adjusted for multiple testing using Benjamini–Hochberg correction. FCs and significance values are provided for all annotated genes in the human genome. Supplementary Table 3 Significantly dysregulated pathways per cell type and states as determined by GSEApy. The MSigDB Hallmark (2020) database was used as a pathway database. Only significant pathways are provided, determined using GSEAʼs Fisherʼs exact test. P values were adjusted for multiple testing using Benjamini–Hochberg correction. Supplementary Table 4 Myeloid cell state marker list. The top 100 DEGs were determined using a two-sided Wilcoxon rank-sum test. P values were adjusted for multiple testing using Benjamini–Hochberg correction. FCs are provided as log2FCs. Supplementary Table 5 DEGs between studied conditions using a pseudo-bulk approach across all myeloid nuclei (cell type) and per myeloid cell state. P values were calculated using edgeRʼs quasi-likelihood F-test. Only significantly dysregulated genes after multiple testing correction (Benjamini–Hochberg) are provided. Supplementary Table 6 Lymphoid cell state marker list. The top 100 DEGs were determined using a two-sided Wilcoxon rank-sum test. P values were adjusted for multiple testing using Benjamini–Hochberg correction. FCs are provided as log2FCs. Supplementary Table 7 DEGs between studied conditions using a pseudo-bulk approach across all lymphoid nuclei (cell type) and per lymphoid cell state. P values were calculated using edgeRʼs quasi-likelihood F-test. Only significantly dysregulated genes after multiple testing correcti [file 44161_2025_612_MOESM3_ESM.xlsx]

## Sheet: Supplementary_Table_1
Supplementary_Table_1
Cell-type marker list. The top 100 differentially expressed genes were determined using a two-sided wilcoxon rank-sum test. P-values were adjusted for multiple testing using the benjamini-hochberg correction. Fold-changes are provided as log2-Fold changes.
cM	Adipocytes	pv	benjamini-hochberg adjusted p-values from wilcoxon ranksum test
CM	Cardiomyocytes	lo	log2 fold change
EC	Endothelial cells	pi	fraction of nuclei expressing the gene within a cluster
FB	Fibroblasts	po	fraction of nuclei expressing the gene outside a cluster
NC	Neuronal cells	ei	average library-size, log-transformed expression values within a cluster
AD_na	AD_pv	AD_lo	AD_pi	AD_po	AD_ei	AD_eo	CM_na	CM_pv	CM_lo	CM_pi	CM_po	CM_ei	CM_eo	EC_na	EC_pv	EC_lo	EC_pi	EC_po	EC_ei	EC_eo	EC_PKHD1L1+_na	EC_PKHD1L1+_pv	EC_PKHD1L1+_lo	EC_PKHD1L1+_pi	EC_PKHD1L1+_po	EC_PKHD1L1+_ei	EC_PKHD1L1+_eo	FB_na	FB_pv	FB_lo	FB_pi	FB_po	FB_ei	FB_eo	Lymphoid_na	Lymphoid_pv	Lymphoid_lo	Lymphoid_pi	Lymphoid_po	Lymphoid_ei	Lymphoid_eo	Mast_na	Mast_pv	Mast_lo	Mast_pi	Mast_po	Mast_ei	Mast_eo	Mural_na
MGST1	2.8701367710711925e-254	6.1883006	0.9026717557251909	0.08167563651417926	2.6878052	0.17215428	TTN	0.0	5.85199	0.9962558018455131	0.43228879805973464	4.615428	1.0049766	LDB2	0.0	5.5239472	0.8144567449782096	0.13676561124504463	2.804806	0.29071546	LDB2	0.0	5.7868443	0.9621103117505995	0.19836810500889507	3.6451764	0.5160669	NEGR1	0.0	6.748251	0.8764360087601337	0.08717814197225418	2.804576	0.13485092	PTPRC	0.0	7.197384	0.8598107569721115	0.043852899635305774	2.7838416	0.098429	SLC24A3	0.0	8.037187	0.9127358490566038	0.06347322150573306	3.3649735	0.101054	DLC1
GPAM	9.010941451286928e-239	8.034176	0.851145038167939	0.046237838956737734	2.712871	0.052292287	RYR2	0.0	6.6182065	0.9953585235895561	0.39810225043723607	5.098125	0.9769518	ST6GALNAC3	0.0	6.722241	0.7652156489505585	0.046633793821669614	2.411182	0.09176336	PKHD1L1	0.0	10.658182	0.8647482014388489	0.004747520594326974	2.5999334	0.007682718	DCN	0.0	5.276821	0.8987205594190648	0.19224142556502144	2.823884	0.34261757	SKAP1	0.0	8.613263	0.8174800796812749	0.02158125513839408	2.57349	0.030459072	NTM	0.0	8.143033	0.8726415094339622	0.06734537311576022	3.3877048	0.09637023	PDGFRB
PLIN1	1.3873416798339898e-238	10.18065	0.8416030534351145	0.00423307803767336	1.9594907	0.0052384688	MYBPC3	0.0	6.189814	0.9821541324648566	0.12263868355702429	3.1338413	0.26301584	VWF	0.0	6.4556494	0.7522917397184792	0.07298577108302023	2.2715068	0.09445009	ST6GALNAC3	0.0	5.431621	0.9031175059952038	0.11215626124927613	2.7930105	0.30394453	ABCA8	0.0	5.591578	0.8790102585776309	0.19281375009687785	2.745979	0.2641754	ARHGAP15	0.0	5.015295	0.8361553784860558	0.17000442692413095	2.7072582	0.3594344	IL18R1	0.0	8.048894	0.8502358490566038	0.033169877044931476	2.8954513	0.06254242	NR2F2-AS1
PNPLA2	1.627253370942468e-232	6.1240907	0.851145038167939	0.07294555992548127	1.9900594	0.08668514	MLIP	0.0	6.4527106	0.9647624428123581	0.09300325632180576	3.0172386	0.20038845	PTPRM	0.0	2.7541778	0.8701097029504583	0.6154049746549214	3.0729716	1.3997428	HMCN1	0.0	5.9440827	0.8422062350119904	0.08710917732250273	2.6068459	0.1856031	ABCA6	0.0	6.18295	0.829177392707573	0.07658417641903695	2.3542652	0.12325759	ANKRD44	0.0	4.345846	0.8408864541832669	0.2646826317009929	2.5878963	0.473109	FER	0.0	4.0734553	0.8561320754716981	0.38481515270895106	2.807782	0.6549269	PLA2G5
ACACB	1.1422774879219936e-229	4.294399	0.9255725190839694	0.4653487890705858	3.34751	0.87464726	FGF12	0.0	6.0999618	0.970744297852071	0.2050806350310655	3.7230847	0.46303156	EMCN	0.0	6.463895	0.7202825226669338	0.04490192806715727	2.163522	0.083650805	EMCN	0.0	5.4019923	0.8628297362110312	0.10634446131292422	2.655563	0.27229065	BICC1	0.0	6.8225427	0.7937142198486188	0.04171411197290997	2.246344	0.072025806	RIPOR2	0.0	6.066798	0.7368027888446215	0.07118388599616333	2.211419	0.11445646	CPA3	0.0	12.181874	0.7511792452830188	0.0015395301582035704	2.438176	0.002247018	FRMD3
PDE3B	8.801187151709414e-229	4.996615	0.8835877862595419	0.23121506934382116	2.6345763	0.34021187	SORBS2	0.0	5.532999	0.9762608974998062	0.24454300373945562	3.6133845	0.57633144	PTPRB	0.0	7.4702806	0.6889746030155788	0.02067306862446131	1.9945109	0.035175305	GMDS	0.0	4.9096026	0.8441247002398081	0.1869792726381085	2.4642441	0.3058752	RORA	0.0	3.6731694	0.8837745418219541	0.43099018105725034	2.8458009	0.8202811	MBNL1	0.0	2.331124	0.8924302788844621	0.7124133060691021	2.9977248	1.5652341	KIT	1.504734414489568e-288	10.108594	0.7275943396226415	0.00433867590039188	2.2405784	0.007578405	EPS8
PPARG	2.736238281524751e-227	5.112918	0.8816793893129771	0.19726764645001035	2.6348777	0.31770983	CTNNA3	0.0	5.5363483	0.9729376446999657	0.20625948150080683	3.411409	0.48949695	ANO2	0.0	7.532594	0.6794569954415669	0.01933245493409129	1.9827026	0.033262562	CDH11	0.0	5.9497304	0.8023980815347722	0.06783215688729595	2.2759886	0.13222447	CDH19	0.0	6.435656	0.7318938025896184	0.03662280832493725	2.0725691	0.07717701	CD247	0.0	8.389651	0.6665836653386454	0.013654952884878892	1.9451534	0.017716536	TNIK	6.286155468170489e-271	3.4877646	0.8195754716981132	0.4022424267556864	2.4844894	0.68315226	EGFLAM
LIPE-AS1	3.766662654558958e-209	5.180868	0.8358778625954199	0.1345166632167253	2.164495	0.19272876	RBM20	0.0	6.3670964	0.953430150764902	0.07374554309070354	2.7131903	0.15746854	EGFL7	0.0	7.021902	0.6804588488704103	0.023285251523293884	1.8551195	0.040655863	CALCRL	0.0	4.946179	0.834052757793765	0.12533454369023211	2.3998075	0.28145948	ABCA9	0.0	5.0702367	0.7295885042455911	0.1324931291247608	2.0099783	0.17594692	PARP8	0.0	4.9768653	0.6994521912350598	0.11234901026624787	2.0314116	0.19092903	LRMDA	2.1616650350669446e-249	3.185627	0.8761792452830188	0.48782371602148084	2.8788238	1.045824	GUCY1A2
ACSL1	2.0458186078809416e-205	4.86416	0.8377862595419847	0.22188470296004967	2.396546	0.29478902	SLC8A1	0.0	4.584484	0.9812900867368981	0.44663787189224186	3.930103	1.1250553	PLCB1	0.0	4.519512	0.7417221860441817	0.1611268059447299	2.305875	0.3320618	PCDH15	0.0	6.5493984	0.7697841726618705	0.07748370974389474	2.3183768	0.09329841	SCN7A	0.0	4.5207267	0.760902140085296	0.1345737672666138	2.2253134	0.3072501	IKZF1	0.0	6.691842	0.6623505976095617	0.023794717203870396	1.8005468	0.04771955	AC092979.1	1.6733800684354932e-240	10.972589	0.6639150943396226	0.0024673951357067326	1.9997969	0.0031737085	PRKG1
SOX5	9.3348149712337e-198	3.8788426	0.9312977099236641	0.3649037466363072	2.9868355	0.82395065	LDB3	0.0	5.333258	0.9764602926677965	0.16087389241576563	2.9311228	0.3648046	MECOM	0.0	4.6296506	0.7288984621549868	0.15363547965776952	2.384017	0.3349222	FOXP1	0.0	2.5946171	0.9400479616306955	0.6384215276582202	2.8592162	1.3145369	ACSM3	0.0	5.6188545	0.6862873170169439	0.10130740385245951	2.094047	0.13526651	PIP4K2A	0.0	4.2780023	0.7146414342629482	0.17935893922465587	2.0125158	0.28827673	ARHGAP15	1.966045090229287e-238	4.2105484	0.7617924528301887	0.18127060482282445	2.3123477	0.39972597	CARMN
G0S2	2.2391425585842487e-177	5.947961	0.7633587786259542	0.1258228110122128	2.4650562	0.16073015	TRDN-AS1	0.0	6.400878	0.9457755918159361	0.06401522837734683	2.6041386	0.1381614	KIAA1217	0.0	3.3093908	0.7834994740269499	0.44018158698741666	2.535572	0.7758836	RALGAPA2	0.0	4.119157	0.8268585131894485	0.2489891954778562	2.2074027	0.38230675	LAMA2	0.0	2.5788393	0.9688400507165635	0.6662632573612262	3.8954332	2.204278	SAMD3	0.0	8.342031	0.6299800796812749	0.012010666779096487	1.8030293	0.015497614	SYTL3	7.896337134325501e-222	5.2895823	0.6851415094339622	0.12393476953700056	2.026138	0.15559404	SOX5
PLIN4	4.232323251323849e-177	5.8678646	0.7480916030534351	0.0677965224591182	1.6829256	0.072342515	FHL2	0.0	5.4930005	0.9705116701560821	0.22216424616633332	3.3964539	0.49517775	FLT1	0.0	5.0323405	0.6940840555026799	0.0884344739098164	2.0442603	0.18685246	POSTN	0.0	7.641085	0.7342925659472422	0.031203209532603988	2.256447	0.041935842	ABCA10	0.0	5.625658	0.6572789795212663	0.0633968653308453	1.7347537	0.09032995	PRKCH	0.0	4.6103783	0.6892430278884463	0.11241752218732214	1.9537328	0.22145037	BMP2K	9.076206324014122e-221	4.157413	0.7252358490566038	0.24148333989923076	2.1486511	0.35375208	AC012409.2
MLXIPL	7.751559869698345e-177	7.839247	0.7290076335877863	0.013749741254398675	1.50018	0.015092484	PALLD	0.0	5.014647	0.9671884173562416	0.23947009884917528	3.135199	0.51900107	BTNL9	0.0	8.404925	0.6227019986975906	0.008757141788597303	1.7644564	0.014173734	ADAMTSL1	0.0	6.391098	0.7453237410071942	0.06877122689496502	2.2500005	0.096336745	PID1	0.0	4.57139	0.6945863910554424	0.09755152411215176	1.8094629	0.19458783	CDC42SE2	0.0	4.303142	0.6815239043824701	0.15513734005101504	1.8539937	0.24121481	CDK15	2.1811082623661144e-215	8.3668165	0.6320754716981132	0.011165481349395592	1.8359828	0.01584201	RGS5
LIPE	4.9574109460916294e-176	5.634972	0.7519083969465649	0.06268888428896709	1.6230646	0.07869512	PDLIM5	0.0	4.4273663	0.9744220309505611	0.3451314607067281	3.2465763	0.76456416	PITPNC1	0.0	4.2013617	0.6889746030155788	0.15789897641555573	2.0286489	0.30672756	ST6GAL1	0.0	3.9862297	0.8191846522781775	0.2868024144533308	2.2824037	0.44166237	ABCA9-AS1	0.0	5.952917	0.6452145848541899	0.044623428343180095	1.7528906	0.07420179	CCND3	0.0	3.9439108	0.6825199203187251	0.1863840462086557	1.9204236	0.3209375	FOXP1	4.906065934923329e-215	2.3303516	0.8502358490566038	0.6407503784030355	2.7009854	1.3251436	CALD1
ANGPTL4	2.9925570861417856e-175	5.8144026	0.75	0.06782239701925068	1.889331	0.09510829	MYOM1	0.0	5.6086497	0.9554573349728047	0.1262331990221372	2.7753108	0.2687296	RAPGEF1	0.0	3.973814	0.6674848469668887	0.21337621762820697	1.8892732	0.30552295	TMEM132C	0.0	6.1214643	0.7323741007194244	0.045404034870799616	1.912871	0.07965426	FBN1	0.0	5.3518605	0.6507473008798556	0.052862516916363116	1.6218466	0.09483326	IQGAP2	0.0	4.6814823	0.6434262948207171	0.08128675928073023	1.7374967	0.16763233	PRKCA	3.9810724484625816e-206	3.875423	0.7158018867924528	0.2476259097223662	2.074373	0.38811648	EBF1
NEAT1	7.731916925977247e-175	1.9622977	0.9942748091603053	0.9127768577934176	4.4098387	3.0843349	SGCD	0.0	5.2902093	0.9608188494898807	0.18831589220318676	3.0296326	0.40758577	PLXDC2	0.0	3.4014456	0.7198316886239543	0.2397512097168601	2.178883	0.5548175	MECOM	0.0	4.163696	0.8484412470023981	0.20599022323780905	2.590632	0.5237955	COL6A3	0.0	5.523205	0.6430245514273639	0.04566076655716986	1.5673722	0.079272196	FYN	0.0	3.4743927	0.7069223107569721	0.2612412252039547	2.0269146	0.46560162	ANKRD44	5.159168847404066e-204	3.572715	0.7405660377358491	0.27458583010222065	2.1869602	0.50959915	PDZD2
SLC19A3	1.2417558929589804e-166	9.342444	0.7041984732824428	0.00432622645415028	1.6844435	0.0067389137	NEXN	0.0	5.151111	0.9625690959644634	0.17158013740325245	2.789474	0.35753047	SYNE1	0.0	2.6176941	0.7492861794319491	0.5103537954327075	2.2747617	0.8844479	LINC02388	0.0	5.367105	0.7491606714628297	0.1147908743263477	2.488579	0.23711896	LAMC1	0.0	3.5947945	0.7166404118799709	0.24073996792597935	1.8162663	0.3549864	SLFN12L	0.0	6.8810205	0.5883964143426295	0.018350654552353646	1.5502794	0.03101373	KIAA1549	4.0275151988522414e-203	6.811335	0.6226415094339622	0.02772709365734309	1.7571987	0.041818224	MYO1B
GHR	2.798185339298631e-166	3.7418616	0.8301526717557252	0.3312564686400331	2.3479035	0.53494936	TRDN	0.0	6.2963123	0.9307323341419915	0.05398537070856403	2.3689198	0.116219155	TCF4	0.0	2.875478	0.7587036016630767	0.3651877722222542	2.2886028	0.7918555	MYRIP	0.0	4.451513	0.7606714628297362	0.20318344732599816	2.0908737	0.28076148	C7	0.0	5.112341	0.6431013947054981	0.07146306420169671	1.7198814	0.1244404	DOCK10	0.0	4.7223897	0.6182768924302788	0.08285199316988848	1.6669139	0.15076943	SMYD3	7.210895194745225e-189	2.9780138	0.7700471698113207	0.4761139563333264	2.5130167	0.8918076	LHFPL6
PLXNA4	1.9882341646822957e-165	4.2136908	0.7786259541984732	0.19962740633409232	1.9015764	0.26774392	TECRL	0.0	6.152875	0.9287826924994185	0.061464281918234435	2.3925095	0.1307744	ELMO1	0.0	3.706729	0.6638781746230527	0.1609254262058331	1.8300822	0.33711076	PCDH7	0.0	3.3681734	0.8532374100719424	0.3820919349537508	2.7154624	0.86147135	COL15A1	0.0	5.2926917	0.6303069888961463	0.05296982776608619	1.5526432	0.09075781	CHST11	0.0	4.059623	0.650398406374502	0.1625050066403862	1.8057691	0.26614663	DOCK10	9.218931343895229e-183	4.7612367	0.6297169811320755	0.09159426900827303	1.8222765	0.17498463	ABCC9
ADIPOQ	1.156567618294305e-164	10.644021	0.6984732824427481	0.0017387704409025046	1.6116389	0.00250346	CMYA5	0.0	5.6078825	0.9401149845468745	0.09660743446290015	2.440283	0.19459444	TACC1	0.0	3.0731657	0.709312227621099	0.28770260240159723	2.032842	0.5813506	BMPER	0.0	6.5552115	0.6848920863309352	0.031458845256913906	1.8607807	0.056122813	GSN	0.0	3.0989707	0.7564452299535098	0.36569749071463065	2.1093981	0.612686	FYB1	0.0	5.1656766	0.5938745019920318	0.05148934376119906	1.5878894	0.10298001	MCTP2	6.2475558670698834e-176	5.9224973	0.589622641509434	0.04295133633291173	1.6457571	0.06672217	PTEN
FOXO1	1.158743090222595e-164	3.6914194	0.8377862595419847	0.32971434485613743	2.3807652	0.5650838	NEBL	0.0	5.459252	0.9638430095377355	0.11010619280903654	2.6687827	0.26627496	ADGRF5	0.0	5.0085664	0.5676501527826479	0.05028164394911422	1.4762187	0.099743284	ELMO1	0.0	3.5912428	0.8244604316546763	0.2060893472941741	2.1155584	0.47325492	BNC2	0.0	4.750054	0.6241595266454067	0.06519134120677013	1.5092247	0.12303762	CD96	0.0	7.2582154	0.5565239043824701	0.016463941648923834	1.4833713	0.022016129	HPGDS	4.8747586906951756e-172	6.4212832	0.5790094339622641	0.03796471002923552	1.6158668	0.045975465	RIPOR3
EBF1	1.1785112706020784e-162	3.5317912	0.9217557251908397	0.3398882219002277	2.907431	0.9149429	TTN-AS1	0.0	5.4237437	0.9421975563014412	0.21247258215690254	3.1742387	0.42767194	LRMDA	0.0	2.644362	0.7376646796573662	0.461021513109821	2.3266633	0.90763605	EPB41L4A	0.0	3.2873921	0.7956834532374101	0.3012171390710511	1.9990379	0.50298953	SLIT2	0.0	5.7055182	0.5797441118838129	0.03960962697556294	1.4269514	0.058900993	DOCK8	0.0	4.4432583	0.6050796812749004	0.08206147100364694	1.5898291	0.16501068	KCNMA1	3.4885195376295183e-168	5.3637314	0.589622641509434	0.05876132617304941	1.7157779	0.10505223	EBF2
SIK2	1.1785112706020784e-162	3.6988232	0.816793893129771	0.34145622024425587	2.3135984	0.5315765	TNNT2	0.0	4.8726773	0.9711652432067174	0.17531959300808767	2.7087479	0.39084426	CYYR1	0.0	6.9622993	0.5236186945849822	0.01799759495054689	1.3830919	0.023673085	AC007319.1	0.0	3.536916	0.8244604316546763	0.30156146474052975	2.591056	0.7244039	GLIS3	0.0	4.7363105	0.5949206593153263	0.06349821446669489	1.4284278	0.11244314	PRKCB	0.0	5.3662777	0.5625	0.041476062988806205	1.4959526	0.080628626	ELMO1	2.5089524345683974e-167	3.4456902	0.6969339622641509	0.21061498268676523	2.0521088	0.48406354	APBB2
AQP7	2.4897421245199405e-160	3.3468885	0.8282442748091603	0.3338180500931484	2.0660365	0.51731944	FHOD3	0.0	6.237531	0.9182036710865928	0.05311572987023026	2.285344	0.11065697	RASGRF2	0.0	5.7976117	0.5300305565295798	0.0352817302547166	1.3657895	0.051144585	CGNL1	0.0	5.047153	0.6700239808153478	0.09346355104106345	1.6818076	0.124278255	DCLK1	0.0	4.6501265	0.579129365658739	0.07149287277106423	1.4027891	0.11522743	PITPNC1	0.0	3.3406932	0.6790338645418327	0.20274258490208066	1.9194577	0.45375186	SLC38A11	1.3539132234444974e-166	6.0375957	0.5719339622641509	0.0320191171286985	1.7816892	0.07250671	GUCY1A1
LINC00598	1.3597763949015264e-159	6.5035195	0.7061068702290076	0.04080418132891741	1.8483909	0.05728849	CDH2	0.0	6.0817857	0.9176830281479512	0.05924186644249258	2.2965934	0.12397589	B2M	0.0	3.1019416	0.6659319741521815	0.2953205102387213	1.9173272	0.5163277	FLI1	0.0	3.7317944	0.7266187050359713	0.1298055603378565	1.7237089	0.29761016	COL8A1	0.0	5.306815	0.5569216582779422	0.03539469526699535	1.3356695	0.06840701	APBB1IP	0.0	5.0339804	0.548804780876494	0.04759997470329068	1.3935615	0.0884302	STX3	2.0886697946456283e-165	4.989238	0.5919811320754716	0.0869186588981733	1.6771296	0.12835875	CLMN
FABP4	6.12986166091036e-154	4.86571	0.7404580152671756	0.09525978058373008	1.9916829	0.19641908	ACTN2	0.0	5.921412	0.92020870027583	0.0616285474099197	2.233763	0.12885372	SYNE2	0.0	3.0010593	0.6549115864349045	0.323789851611901	1.7957647	0.48707417	LEPR	0.0	5.21599	0.634052757793765	0.05360524627110951	1.4502124	0.08417408	EGFR	0.0	3.8867857	0.5782072463211281	0.08450133244305073	1.3527397	0.17721277	PRKCQ	0.0	7.60055	0.5186752988047809	0.009823555452494888	1.3322849	0.014271186	ARHGAP18	1.068610047706521e-160	4.4104924	0.6002358490566038	0.09438823114723506	1.6817715	0.18708451	PARD3
ITSN1	2.536191221173715e-152	3.5587547	0.8072519083969466	0.2918702132063755	2.0712905	0.4628013	PDE4DIP	0.0	4.259855	0.970234732422762	0.2748934689973041	2.7928565	0.58783334	FOXN3	0.0	2.3007622	0.7279467013975855	0.5464583057634881	2.2363849	0.99199253	TMEM108	0.0	5.223558	0.6278177458033574	0.05721023168943912	1.6732996	0.10964463	MIR99AHG	0.0	1.8461143	0.784685134667845	0.582370019733273	2.1731558	1.152344	CARD11	0.0	7.4031954	0.5112051792828686	0.011741889242574362	1.3213912	0.016107583	KIF13B	1.464466530530997e-156	3.8142276	0.6332547169811321	0.21064608430612286	1.7889701	0.3032541	SPARCL1
TMEM132C	2.668696650773965e-152	5.4676657	0.7080152671755725	0.05101945766921962	1.6888967	0.09507015	DMD	0.0	4.149638	0.9603646716072358	0.4589577837686369	3.6195724	1.11398	DOCK9	0.0	3.705861	0.5711566397835997	0.14606935518207606	1.4960216	0.23542997	PECAM1	0.0	4.033961	0.6695443645083933	0.09030723240417574	1.491413	0.19078897	GAS7	0.0	3.4145567	0.5998770507549852	0.15747867196861753	1.3819356	0.24663411	AOAH	0.0	5.299428	0.5356075697211156	0.04573961253873558	1.6260328	0.098665215	IKZF1	3.157353850658536e-156	5.5543303	0.5601415094339622	0.03473014161604014	1.5661993	0.077534065	ADGRB3
PRKAR2B	4.791287680932364e-145	5.615829	0.6851145038167938	0.06215069343821155	1.5993052	0.077462085	AKAP6	0.0	5.575307	0.9266558107075206	0.0824612768260042	2.3298998	0.17778401	SEC14L1	0.0	4.1131597	0.5515203125782698	0.11964833343881796	1.4687759	0.17666192	LINC02147	0.0	3.3668792	0.7491606714628297	0.3356444889633189	2.4623623	0.7131116	PDGFD	0.0	4.3240757	0.5501594498021286	0.09653207103978252	1.3444457	0.13242353	RUNX1	0.0	3.7036302	0.5968625498007968	0.14552459050951788	1.6207466	0.27107742	SKAP1	6.383237816173837e-152	5.501538	0.5566037735849056	0.03579796388065272	1.5296937	0.07680804	MAML2
FASN	7.342244800976769e-141	8.059482	0.6507633587786259	0.00956841233699027	1.539268	0.0136304945	MYOM2	0.0	6.186982	0.8864444518294506	0.04128861446889102	2.022999	0.08622646	PLEKHG1	0.0	4.6374416	0.513099233582127	0.0674794736508996	1.3299423	0.10591637	AC020637.1	0.0	4.9329305	0.641726618705036	0.09395395426729063	2.0083447	0.19159994	FOXP2	0.0	3.6097353	0.5777077650132555	0.14753453322761229	1.3481578	0.20984104	MYO1F	0.0	4.7857046	0.5405876494023905	0.0581033792187533	1.4253211	0.10843661	ACER3	1.4269206713348566e-147	3.6947951	0.6167452830188679	0.19704949304360447	1.6920441	0.29427156	IGFBP7
BCL2	3.051328835016183e-138	3.6563363	0.7595419847328244	0.1916425170772097	1.7316954	0.31394348	SORBS1	0.0	4.5135045	0.9611622522791975	0.21879197224879457	2.7806787	0.5082704	CCDC85A	0.0	4.7943335	0.5122476581676101	0.07635168957600934	1.4087538	0.10561041	NOSTRIN	0.0	5.041832	0.6206235011990408	0.04412585624925005	1.4149246	0.09038677	COL5A2	0.0	3.7632668	0.5701002804779652	0.08663562600976529	1.2930224	0.17789616	STAT4	0.0	4.960719	0.5286354581673307	0.048379956573982336	1.3702592	0.0901098	SLC18A2	7.336788693251253e-141	6.792586	0.5188679245283019	0.021952559663273134	1.4224919	0.027995786	KCNAB1
COL4A1	1.899790610146677e-136	3.2840729	0.8015267175572519	0.2972417718898779	2.030175	0.5182765	ESRRG	0.0	5.916651	0.8861564365867979	0.047559691180875635	1.9866656	0.09907201	MGLL	0.0	3.7659822	0.5439062265190603	0.11544237374928798	1.4631152	0.21832986	HIBCH	0.0	3.1082814	0.7122302158273381	0.27962896300585877	1.6616545	0.4020783	MGP	0.0	3.5098224	0.5976485956890921	0.15798541764786542	1.5105981	0.26990852	PYHIN1	0.0	7.8782372	0.49750996015936255	0.009950038999093535	1.3024756	0.011319515	PARP4	5.994623875034427e-137	4.120885	0.5672169811320755	0.12837711750191794	1.5425972	0.19171496	ARHGAP6
AGPAT2	1.5442454484548912e-134	5.184166	0.6641221374045801	0.06657006830883876	1.3610709	0.07675189	PKP2	0.0	5.8648386	0.8833095166882678	0.044428984162874066	1.8741829	0.0904296	FLI1	0.0	3.7985382	0.5309823172869809	0.09088555301753154	1.3703842	0.19149661	ITGA9	0.0	2.8519645	0.7477218225419664	0.375638437178825	1.939642	0.60157585	ADGRB3	0.0	3.0052981	0.6605448188419718	0.1907033033856573	1.7637875	0.47131446	THEMIS	0.0	8.258582	0.49427290836653387	0.008990872104053797	1.4854856	0.011096015	CHST11	4.48794313502869e-135	3.6142936	0.597877358490566	0.1707478902734869	1.6400446	0.29215688	MSC-AS1
ADH1B	3.6926463074563845e-132	4.6577215	0.6889312977099237	0.07451355826950942	1.7032954	0.16378649	ABLIM1	0.0	4.110883	0.9723062266679959	0.3068769264960238	2.9665875	0.72581387	ITGA1	0.0	3.6114335	0.5429043730902169	0.115655260901836	1.4590888	0.23914789	DAPK1	0.0	4.7556577	0.6163069544364509	0.055175580006156126	1.404048	0.10769107	EBF1	0.0	2.644764	0.7584047335459331	0.2767666048635662	2.0654342	0.7426518	STK4	0.0	3.8501837	0.5637450199203188	0.1342253936800388	1.420651	0.1969748	SLC8A3	2.830981225353952e-134	9.897896	0.4964622641509434	0.002374090277633789	1.3994901	0.0031951221	GRK5
COL4A2	1.473800488315215e-131	2.9178667	0.8358778625954199	0.41548851169530115	2.2428496	0.7486652	THSD4	0.0	4.903123	0.9187132365159018	0.12857156660965688	2.3356268	0.2715623	F8	0.0	5.251662	0.48860391724690677	0.05249106737015322	1.3017815	0.06787799	SETBP1	0.0	3.1996171	0.7203836930455636	0.2413201237485588	1.7977608	0.43707484	EBF2	0.0	2.9222054	0.6427171783148269	0.16253420533334922	1.5637138	0.4042754	DOCK2	0.0	4.3641195	0.5356075697211156	0.06797963614899762	1.3488427	0.12974437	BACE2	1.456753258898895e-133	4.1883893	0.5613207547169812	0.12815940616641439	1.5556616	0.186511	ARHGAP10
IGF1	3.2829771010335543e-131	5.404345	0.6583969465648855	0.050822811012212796	1.6705984	0.09702988	PPP1R12B	0.0	4.177886	0.9454211115172865	0.2577518818061474	2.646958	0.54487	PRKCH	0.0	4.167862	0.5157541451685619	0.07941841531406608	1.2970297	0.13793512	CRIM1	0.0	3.481183	0.690167865707434	0.22804271725123776	1.7555242	0.35671154	CFD	0.0	3.748982	0.5578821992546202	0.13584361232167022	1.4866115	0.22675772	PCED1B	0.0	4.067669	0.539093625498008	0.08433817484242258	1.407257	0.16886646	RAB27B	1.9012021396251374e-126	8.488149	0.4834905660377358	0.004779282174625226	1.3350779	0.007768336	NR2F2
GPD1	6.002204728688137e-131	7.6630125	0.6278625954198473	0.012435313599668806	1.2685353	0.012530817	LRRTM3	0.0	5.538886	0.8827999512589589	0.060121169956807836	2.057289	0.13696879	GALNT18	0.0	4.3241663	0.5156038671542353	0.11781290096144441	1.3632101	0.13558756	ERG	0.0	4.2020035	0.6302158273381295	0.06928249834358485	1.3372251	0.14201605	COL4A4	0.0	4.9080215	0.49798286394897606	0.042691833048164686	1.120254	0.066536866	B2M	0.0	2.652696	0.6797808764940239	0.3261747159390349	1.8833389	0.6347897	GRAP2	5.338459534244755e-126	6.6204085	0.49056603773584906	0.01606917000145141	1.3506252	0.028652534	TFPI
LINC02240	3.4698317163987897e-128	5.9419622	0.6393129770992366	0.047459118194990685	1.5014014	0.055185653	MYOZ2	0.0	5.385195	0.8777596845125342	0.06191842768936429	1.9101698	0.12899303	ITGA6	0.0	5.106369	0.4855983569603767	0.05914235246057272	1.2451808	0.06934396	NFIB	0.0	1.9227437	0.8781774580335732	0.655888229800865	2.5145667	1.385435	COL6A2	0.0	3.0122142	0.5981096553578976	0.16376231839129113	1.3655095	0.3086899	FAM49B	0.0	2.9127705	0.6165338645418327	0.2995868204144444	1.6634864	0.4498244	BNC2	9.73328741499286e-124	3.5188363	0.5731132075471698	0.13837110452217546	1.6221367	0.30346382	SH3RF1
MARC1	3.148164451750088e-126	5.563224	0.6354961832061069	0.04746429310701718	1.2863007	0.053918608	CKMT2	0.0	4.9864826	0.8887264187520078	0.0768859127846866	1.8515595	0.15647532	ENG	0.0	3.877856	0.5251214747282472	0.11624789270487512	1.4070854	0.19044036	FRMD4B	0.0	2.9995146	0.7189448441247003	0.23851856489234605	1.7027993	0.44554904	TNXB	0.0	4.5282197	0.4984055019787144	0.04492151403685531	1.0780894	0.08069027	STK10	0.0	4.1051774	0.524402390438247	0.08863334527900163	1.3165331	0.14726095	FKBP5	5.103666712946819e-118	2.5235026	0.6851415094339622	0.4291712455161832	2.118933	0.8213206	ZFHX3
FRMD4A	1.5802162675587756e-125	2.861772	0.8263358778625954	0.3665390188366798	2.0604382	0.66385883	MYO18B	0.0	6.19543	0.8437738858794989	0.029654752587181494	1.7132688	0.060198482	CADPS2	0.0	3.246405	0.5591844913089214	0.20431412937785168	1.4437451	0.29344976	WWTR1	0.0	3.0524442	0.6968824940047962	0.2661376572290131	1.6818676	0.42358208	LAMB1	0.0	3.1848068	0.5739808660237445	0.1750955364648229	1.3327752	0.26772586	ITGAL	0.0	5.6988654	0.48182270916334663	0.03187385374285895	1.2253255	0.045265563	TPSB2	5.9300597505209065e-115	10.746543	0.45872641509433965	0.0009537829936345352	1.2524877	0.0014535335	RNF152
PTPRS	7.286524145804374e-125	3.8518126	0.7041984732824428	0.14885116953011798	1.5360459	0.22517201	TENM2	0.0	5.724199	0.8551061779269549	0.041211313061039125	1.7338777	0.0845245	ID1	0.0	5.430736	0.46796573661273355	0.03644973274031795	1.3026705	0.060259685	PITPNC1	0.0	3.2193277	0.7127098321342926	0.2071744948585917	1.8828069	0.46891662	COL1A2	0.0	3.4414861	0.5418219541245629	0.09409969177939274	1.2111573	0.19637957	BCL11B	0.0	9.354403	0.46115537848605576	0.002708855956321015	1.1740469	0.0034087282	ALOX5	5.234082381305072e-112	5.3871036	0.47523584905660377	0.03534180679674055	1.2911263	0.06110461	BMP5
MAPK10	1.5960131641786968e-115	3.2853959	0.7366412213740458	0.1976764645001035	1.665404	0.3644876	CACNB2	0.0	4.14757	0.951923609495641	0.2774637408083795	2.8688574	0.66144353	ADGRL4	0.0	7.2846556	0.4439212543204929	0.007934361712533299	1.0863353	0.012513785	HSPG2	0.0	2.85414	0.7107913669064748	0.28007762978730066	1.6254734	0.44748384	TSHZ2	0.0	3.8465993	0.5165789372574634	0.07563030219927624	1.2368653	0.15695466	LINC00861	0.0	10.883202	0.4581673306772908	0.000822143052891203	1.1713992	0.0011781415	PZP	3.8983153064834257e-110	4.6108737	0.49764150943396224	0.08439424412697755	1.3214943	0.10661301	NGF
APBB1IP	1.899309800143137e-114	4.553294	0.6354961832061069	0.056422065824880976	1.3316685	0.11218295	MYH7	0.0	4.308609	0.9210727460037885	0.15773352272178257	2.2134628	0.3444015	PECAM1	0.0	4.5336246	0.47532935931473225	0.053031915811761726	1.1795248	0.09282421	NRG3	0.0	6.6946554	0.5510791366906475	0.027556487669489094	1.6188228	0.038327236	COL6A1	0.0	3.161872	0.5498520766895916	0.14305728610861052	1.1864402	0.22652958	CELF2	0.0	1.6720576	0.7654382470119522	0.6100723064274722	2.2279737	1.2805437	RASA2	1.0541565740130938e-107	3.1200483	0.5695754716981132	0.2296958261626822	1.5501555	0.35555682	RBMS3-AS3
MYCBP2	1.765676423613569e-111	2.74424	0.7786259541984732	0.36369799213413373	1.8804168	0.60390544	PLCXD3	0.0	4.979363	0.8708251636702004	0.0805480669816699	1.9643322	0.17758162	GNAQ	0.0	2.9120107	0.5685017281971647	0.1803614478627856	1.4853332	0.37425777	PLXDC2	0.0	2.775555	0.8043165467625899	0.283609576427256	2.0847795	0.707323	AC007319.1	0.0	2.5462701	0.6581242555807431	0.25273493623947013	1.7398766	0.5900304	TNFAIP8	0.0	4.0335326	0.5171812749003984	0.10230410860720535	1.3265129	0.1561653	AKAP13	7.100753511091973e-107	1.3125632	0.8655660377358491	0.7457183437350972	2.84359	2.016631	DENND2A
LPL	6.412526420270238e-111	2.9261143	0.7614503816793893	0.35643241564893396	2.043647	0.63338244	C15orf41	0.0	4.8019547	0.8724314025234566	0.10505261327071919	2.0076714	0.2078892	A2M	0.0	2.7256677	0.5948504733757451	0.293145609058636	1.59944	0.46824703	PLSCR4	0.0	3.7426465	0.6062350119904076	0.09011941840264191	1.2677141	0.17454304	MECOM	0.0	2.783484	0.5964959465170784	0.15338297453752003	1.4807986	0.40099138	RNF213	0.0	2.979274	0.5926294820717132	0.2398022640554841	1.5578601	0.388902	RPS6KA5	2.5197318538772856e-105	3.614058	0.5283018867924528	0.1639418192373883	1.4227158	0.22882827	PTH1R
PTPRF	4.583212045346798e-109	7.2586217	0.5744274809160306	0.009226868143241565	1.0746454	0.01251808	EFNA5	0.0	5.5397654	0.8375372481251315	0.04297958276565112	1.697631	0.0915709	ERG	0.0	5.3284354	0.4516355257225868	0.03209417667332179	1.0873094	0.047776192	PRKCH	0.0	3.4124835	0.6398081534772182	0.11876627069214676	1.3758892	0.24518761	MGST1	0.0	5.329948	0.455027471471933	0.02630904332377472	1.0439517	0.044739746	ITK	0.0	8.272347	0.44895418326693226	0.0048696165440478955	1.1120602	0.006578207	SLC39A11	2.6445001926392924e-104	2.9506285	0.5790094339622641	0.24319392896390138	1.6022756	0.41395578	AL138828.1
TPRG1	4.251192949366177e-108	4.168822	0.6354961832061069	0.101743945352929	1.431025	0.16294143	ERBB4	0.0	5.501691	0.8383015962690948	0.04966615454483965	1.7748678	0.10268156	AFDN	0.0	3.200365	0.5385964033461904	0.2101483880990328	1.3572516	0.2730127	PLXNA4	0.0	3.6971328	0.6191846522781774	0.19664647666150178	1.5723541	0.25801983	TFPI	0.0	2.6486785	0.6113266991969878	0.17791542712699046	1.4124306	0.4023178	TC2N	0.0	4.9309053	0.4716135458167331	0.04129160781668318	1.2465405	0.07811417	AC245297.3	2.8302815215392636e-102	1.8301364	0.6922169811320755	0.5055671898650189	1.968296	1.0050339	NOTCH3
CLMP	1.2351808773855218e-107	4.3904166	0.6202290076335878	0.06729973090457463	1.2623634	0.11405569	DPY19L2	0.0	4.994629	0.8535442491110299	0.06528103893092153	1.7068615	0.13235722	ARHGAP29	0.0	2.601859	0.5947001953614186	0.28265084780870076	1.5751246	0.48926857	WSB1	0.0	1.9841521	0.8402877697841726	0.5679391065270583	2.1272361	1.0537281	NOVA1	0.0	4.8871484	0.4558343258923426	0.03445870618885517	0.9728758	0.054116495	CLEC2D	0.0	3.9021857	0.5097111553784861	0.11648080612180366	1.2730029	0.15870996	MS4A4E	5.077663214292654e-100	5.063242	0.4528301886792453	0.03315950983847892	1.2238791	0.06933378	LPP
SAT1	2.08156764850143e-107	2.8553894	0.7824427480916031	0.43899296211964395	2.3075342	0.8111395	SLC8A1-AS1	0.0	4.3970847	0.8970677832796075	0.1534722826139471	2.2154012	0.32752815	LNX1	0.0	6.0594764	0.4310474377598557	0.023273744109642638	1.1113024	0.030104809	BMPR2	0.0	2.3957102	0.7501199040767386	0.4201660067091335	1.8743663	0.71702605	TRPS1	0.0	2.5898952	0.5943059130902524	0.21426995832762002	1.372092	0.398054	FNBP1	0.0	2.8457584	0.5794322709163346	0.23440036258616692	1.4714177	0.38305047	SGK1	1.7424089741112495e-96	4.853525	0.4516509433962264	0.047036015675216154	1.2264385	0.080037855	ADAMTS9
TENM3	2.6102862208686947e-107	4.100778	0.6374045801526718	0.13006106396191264	1.5111685	0.18719052	TACC2	0.0	4.5932384	0.8739157887740521	0.09814379994395649	1.8166599	0.19343366	EPAS1	0.0	3.0944884	0.5219656364273907	0.1607758298283669	1.3312864	0.2822901	CEMIP2	0.0	4.0509033	0.573621103117506	0.09431393110356377	1.3217562	0.15350783	ABI3BP	0.0	3.3313892	0.5111614861489991	0.16327345785366376	1.188304	0.20429374	PIK3R5	0.0	4.988897	0.4626494023904382	0.03341800704091743	1.1609998	0.06678424	CTNNBL1	2.5501062025340384e-96	3.769961	0.4988207547169811	0.13974475937713823	1.2815652	0.17459002	MAP1B
EHBP1	3.8840246283320867e-107	2.7682412	0.7595419847328244	0.3008383357482923	1.6853254	0.4977381	PDZRN3	0.0	4.634087	0.872575410144783	0.102723908359181	1.9336551	0.21366122	SPARCL1	0.0	2.1419196	0.70124730751891	0.3879091604766371	2.0187595	0.90798557	TEK	0.0	4.158118	0.5606714628297362	0.04946812118176743	1.1217089	0.1097065	ROBO1	0.0	3.3725173	0.49971183770699656	0.10872973762497243	1.1222003	0.18234015	ARAP2	0.0	4.5794344	0.4701195219123506	0.05548411577460632	1.1684109	0.08867394	RHOH	3.9626778310575936e-95	6.4995294	0.4257075471698113	0.011657923655891684	1.1652011	0.02409467	SLC16A12
ITPR2	3.8840246283320867e-107	2.6540077	0.7900763358778626	0.35214758849099564	1.8371915	0.6090577	CACNA1C	0.0	3.574643	0.973757380390593	0.47260148225449555	3.487892	1.2980515	PTPRG	0.0	1.2997327	0.7926664329008666	0.7530048733896813	2.6087453	1.810046	ST8SIA6	0.0	4.075593	0.5611510791366906	0.05766933258207733	1.237493	0.13551636	CCDC80	0.0	5.350786	0.4342413647366197	0.026553473592588396	1.016145	0.04228378	ITGA4	0.0	6.185202	0.43999003984063745	0.014350612391171448	1.1008176	0.027202897	MS4A2	2.0149351513512974e-94	9.82786	0.41627358490566035	0.001990503638889465	1.1563857	0.0023940967	DAAM2
TGFBR3	1.4098447506086988e-105	2.9539995	0.7290076335877863	0.2847547091699441	1.6935434	0.45286712	NCAM1	0.0	5.1649737	0.8388887042637333	0.05032321651158072	1.6646672	0.11279965	FRYL	0.0	2.2568972	0.6041176175925462	0.38767901220361217	1.6005245	0.60300875	MDFIC	0.0	3.2336268	0.6124700239808153	0.16657015113810067	1.3065172	0.2517924	GRK5	0.0	2.1878707	0.6778345564221769	0.3522538259298783	1.7622824	0.7222826	LINC00623	0.0	3.7641406	0.49800796812749004	0.1103358138162194	1.2155261	0.16091529	PRKCB	1.6039013517983032e-93	4.438637	0.4528301886792453	0.050514213440046446	1.2244577	0.10506421	RAD51B
KCNIP2-AS1	2.2303438333427956e-103	4.495648	0.6049618320610687	0.09850962533636928	1.302211	0.1121529	CHRM2	0.0	6.199706	0.8035182169640978	0.027132794156013565	1.6555125	0.056028306	DACH1	0.0	3.210668	0.4994740269498572	0.12894056996219816	1.3857948	0.28053585	PTPRB	0.0	3.3128793	0.6023980815347721	0.08394764163001685	1.2581952	0.22593293	FNDC3B	0.0	1.4169762	0.7575978791255235	0.624936656790094	1.9684626	1.1959783	AC022075.1	0.0	6.8089337	0.43675298804780877	0.013486308156080696	1.211081	0.020804685	SAMSN1	1.2212123686867079e-91	5.1469116	0.43278301886792453	0.033532729270770695	1.1574128	0.059755445	SPARC
CIDEC	1.2591624037911498e-102	10.059534	0.5515267175572519	0.0012885530945973918	1.0742766	0.0018049488	ANK2	0.0	4.167051	0.8988401847728557	0.15636142273241152	2.0869732	0.33148012	ST8SIA6	0.0	5.5196986	0.4157691729699945	0.022577545583742326	1.0728287	0.04107525	EXT1	0.0	2.5574272	0.7352517985611511	0.4098675389583627	2.1012406	0.7970998	SPATA6	0.0	2.6883519	0.5521189533945519	0.21207604762217042	1.2016286	0.30806187	EVL	0.0	3.4051318	0.4965139442231076	0.13796719860024875	1.2224067	0.20384714	RHEX	1.4432924298783838e-91	8.228129	0.4115566037735849	0.004183167803603641	1.0692612	0.006360198	ARHGAP42
MEST	4.2352766850334594e-102	5.9980454	0.566793893129771	0.02212792382529497	1.2716688	0.03937513	MYH7B	0.0	6.017434	0.7958747355244646	0.024021412489974973	1.42646	0.047688123	DOCK4	0.0	2.4467363	0.5785703551570405	0.3408898682976508	1.5892773	0.5396457	EGFL7	0.0	3.4140353	0.5947242206235012	0.08551275830946531	1.273371	0.21622042	ZBTB20	0.0	0.91362745	0.9070964767356976	0.8593035525852972	2.8939056	2.308378	LRBA	0.0	1.9852238	0.6352091633466136	0.44866876067204925	1.6792051	0.74267924	AL390957.1	4.141881628080935e-91	3.7360334	0.4964622641509434	0.1554355263430716	1.4185903	0.21107058	AL499616.1
PFKFB3	1.1105027520326097e-99	3.9210567	0.6183206106870229	0.11321672531566963	1.2740909	0.15701972	ANKRD1	0.0	5.340049	0.8262714211336724	0.08593017750335778	2.2091255	0.18245593	TEK	0.0	5.9898806	0.40329609778089465	0.014959637746618258	0.954426	0.024821065	LRMDA	0.0	2.1558692	0.811031175059952	0.4860261165803244	2.2155933	1.0412135	MAPK10	0.0	3.0278246	0.5178468513466784	0.14968075022207383	1.1756316	0.24269037	MBP	0.0	3.0792692	0.5239043824701195	0.2095516158273078	1.3447562	0.28945172	AC019197.1	1.451993400555791e-88	4.467515	0.4410377358490566	0.054873623753343426	1.2550758	0.10738942	PDE1C
ELMOD3	1.0414268371016234e-98	3.641826	0.6335877862595419	0.14691575243220864	1.3321517	0.20167445	LMO7	0.0	4.968738	0.8267699090536483	0.05849784039191814	1.5537796	0.11251938	ANXA3	0.0	6.5611258	0.3985873866653309	0.010845737366298238	0.9712326	0.017231356	CNTNAP3B	0.0	3.3541677	0.5942446043165468	0.1446063470698407	1.276872	0.22540364	TCF4	0.0	2.059851	0.7167556767971721	0.3574703255691946	1.8246428	0.80973464	ATM	0.0	2.5159788	0.5756972111553785	0.3119822079811118	1.5021682	0.47648633	LINC02147	2.16287575441608e-88	2.3799617	0.6108490566037735	0.3389039789338365	1.881355	0.72687745	SPECC1
TRPS1	5.4883776960200076e-98	2.777047	0.7576335877862596	0.263982612295591	1.7473757	0.5255873	GALNT17	0.0	5.8420215	0.7988545855349883	0.03362611241557237	1.6194695	0.068230376	ARHGAP31	0.0	2.6063063	0.5417021489756049	0.27895121431982556	1.3719561	0.3942734	PDE1A	0.0	2.5595767	0.7103117505995203	0.3146458401807188	1.7863699	0.6112076	KAZN	0.0	3.9759324	0.4737772313366888	0.11428605495507849	1.3013884	0.15696917	FOXN3	0.0	1.6915315	0.7131474103585658	0.5620243691633113	2.0130408	1.1012956	PIP4K2A	8.204615271909283e-84	2.9477324	0.5129716981132075	0.18903564245578386	1.3619605	0.31945118	STEAP4
DGAT2	1.0062811441413618e-96	8.412773	0.5381679389312977	0.006654936866073277	1.1899494	0.0066880574	PDE3A	0.0	3.5715673	0.9582488673246707	0.379105429457634	2.989196	0.95054334	SHANK3	0.0	6.0117946	0.39783599659369834	0.018365832187386723	0.9246198	0.023297234	ITPR2	0.0	2.4201112	0.7117505995203837	0.34943316690925974	1.6876463	0.6006866	ADAMTSL3	0.0	2.6521213	0.5549237330464518	0.1672797295766587	1.3172889	0.36104426	ETS1	0.0	3.0134635	0.5079681274900398	0.15197525138604887	1.3082747	0.2884357	MAML3	1.7827559640561812e-81	2.6061459	0.5577830188679245	0.2797331481059114	1.5778688	0.4894581	KLHL23
TMEM135	1.026048291784328e-96	2.666468	0.7270992366412213	0.3140498861519354	1.6154673	0.49152857	TMEM178B	0.0	5.84876	0.7974588193590553	0.031200780744219305	1.5652171	0.06358946	HLA-B	0.0	3.4198062	0.4614536893252517	0.10386016190931008	1.1626385	0.18682478	GNA14	0.0	4.3409653	0.5371702637889688	0.06408631096781599	1.2333184	0.11336072	MAML2	0.0	2.0835261	0.7179083259691859	0.34929681584862016	1.9303855	0.87136996	CD2	0.0	9.946319	0.3956673306772908	0.0010171385205641167	0.9678012	0.0016529533	GNAQ	1.969232307597892e-80	2.4897192	0.5483490566037735	0.21890874784880465	1.5038781	0.48426384	NBEAL1
GYG2	1.3143235357731893e-93	8.471835	0.5286259541984732	0.004057131028772511	1.0252931	0.005023176	CCSER1	0.0	4.5918746	0.85152814241246	0.09405648800378777	1.8204368	0.19439518	UTRN	0.0	1.7846668	0.6807594048990633	0.5374077249267841	1.9555943	1.0156814	ASAP1	0.0	1.8860662	0.8158273381294964	0.549423776209183	2.0414464	1.0342951	LPAR1	0.0	4.9042897	0.4146463288123871	0.022272963031412272	0.84862334	0.043660812	INPP5D	0.0	4.090665	0.43824701195219123	0.0543457638552185	1.0693452	0.10643687	MCTP1	4.4783354475561076e-79	3.227355	0.4716981132075472	0.11832092724294511	1.2449245	0.23429699	NFASC
TLN2	7.339698489558242e-93	2.3684177	0.7557251908396947	0.3844235148002484	1.6881182	0.6172913	DPF3	0.0	5.5895624	0.7905464535353871	0.03248591664975698	1.4427364	0.064967774	RIN2	0.0	2.4431648	0.5573811551370035	0.32649984752676914	1.4640329	0.47691578	3	0.0	4.597417	0.5280575539568345	0.08367113768331429	1.2308804	0.09543939	VIT	0.0	6.137538	0.4013524416951627	0.013545013920601895	0.83761674	0.01844852	EMB	0.0	4.6427164	0.42280876494023906	0.04240360899719628	1.0150775	0.06806869	DIP2C	1.109156340368428e-78	2.1514487	0.5813679245283019	0.38732401667046795	1.550186	0.6073714	ZEB1
PCOLCE2	1.2897029998722585e-92	3.4557517	0.6183206106870229	0.14261022562616435	1.239825	0.20192206	MTUS2	0.0	5.577143	0.7907680037220431	0.031413359615812	1.4311804	0.06455702	CALCRL	0.0	3.3560908	0.4428192155487652	0.097369980610008	1.1924307	0.20223698	PPM1H	2.157155954687124e-301	3.6194685	0.5539568345323741	0.1215678295483595	1.1649767	0.16507037	MEG3	0.0	5.9421015	0.40254351250624354	0.015846235475774576	0.79916835	0.019707661	UTRN	0.0	1.7244443	0.7171314741035857	0.548685625144929	2.0223591	1.0932634	STXBP5	3.626046445652627e-78	2.6101012	0.5377358490566038	0.2854765804806237	1.4171027	0.41334283	CPM
ASPH	2.0577258890334224e-92	2.4002578	0.7270992366412213	0.3615607534671911	1.577776	0.54708385	SPHKAP	0.0	6.1967516	0.7742957473441672	0.021683044902455286	1.4709002	0.044699598	CYYR1-AS1	0.0	6.953945	0.37273956820117216	0.009723764535301868	0.9252574	0.012205744	FOXO1	2.1965786893475545e-300	2.4743319	0.6839328537170264	0.32725024650587703	1.6400743	0.55835605	COL4A3	0.0	4.2288814	0.43062973066431015	0.05248096722845884	0.9077617	0.07590857	IKZF3	0.0	7.310363	0.39317729083665337	0.006967135358475452	0.94750583	0.009900705	IQGAP2	6.801977828711727e-77	3.451554	0.45047169811320753	0.09136619046631694	1.2134409	0.19571574	UTRN
PCSK5	6.001570520854497e-92	3.310659	0.6374045801526718	0.13990892154833368	1.3258396	0.24584706	SVIL	0.0	3.6185184	0.9230666976836928	0.23919954392169368	2.2310224	0.51673543	ABLIM3	0.0	3.1651065	0.4677152732555227	0.1837446274762516	1.2248532	0.23741539	PCED1B	2.228802243925738e-295	3.5842986	0.5515587529976019	0.08878385216951257	1.2275738	0.1832978	MRC2	0.0	5.1606574	0.4088062396741845	0.022237192748171243	0.81457436	0.034571294	GNG2	0.0	3.9705064	0.43326693227091634	0.06402175517001497	1.1172931	0.123270385	MEIS2	9.142617357544899e-76	1.6091821	0.6533018867924528	0.5318273238093263	1.9078472	1.0581418	CDC42BPA
CTIF	8.76939244520059e-92	3.0250251	0.6526717557251909	0.21482612295590975	1.30403	0.2849854	OBSCN	0.0	4.853413	0.8088243439345097	0.05924186644249258	1.5155892	0.11589254	PREX2	0.0	2.8751116	0.4570956269097831	0.1266966243002054	1.1452723	0.25629887	DOCK9	9.661500437710205e-292	2.750655	0.6311750599520384	0.18506461323358323	1.3517582	0.35457557	ELN	0.0	4.7041593	0.41226418719022556	0.0291587425553098	0.90033996	0.05451291	CYTH1	0.0	2.9941745	0.4945219123505976	0.17906381094925902	1.2259396	0.26400763	ST8SIA1	3.381256869427931e-75	4.446916	0.4056603773584906	0.05169089137241079	1.1104394	0.08923541	ADAMTSL3
OGA	2.057750854704092e-90	2.6061382	0.7251908396946565	0.33760608569654316	1.6460543	0.5232942	AC011287.1	0.0	4.742192	0.8196138380246585	0.07944652191978047	1.8394728	0.18046853	RFTN1	0.0	2.9034097	0.4616540600110204	0.1513167358070437	1.1605033	0.25689554	ENG	3.3430478621733674e-286	2.9791603	0.5985611510791367	0.1535848997542767	1.3372686	0.3046768	NAALADL2	0.0	1.8786076	0.6396434471894571	0.4230491781777425	1.5876094	0.7219457	WIPF1	0.0	2.9385087	0.48406374501992033	0.14398570735923436	1.1800411	0.25780433	RGS13	1.1414880420707995e-73	7.2645373	0.37264150943396224	0.009237180949221423	0.98657846	0.010879991	CD38
AKAP12	2.6945524351468747e-90	3.959531	0.5896946564885496	0.08485303249844753	1.33306	0.16509515	DTNA	0.0	3.9339721	0.8881282332480365	0.14211863833570068	1.9211729	0.32307845	XAF1	0.0	3.7972133	0.3996393327656164	0.05886042082611723	0.949933	0.10800394	SPC25	4.588954494802271e-285	4.6248903	0.49688249400479617	0.03792799419863418	1.0980376	0.07787625	SVEP1	0.0	4.5587616	0.41572213470626657	0.037588605972444955	0.91000056	0.06107665	RASA2	0.0	2.721089	0.515687250996016	0.22516179353669077	1.3023812	0.34085625	CCND3	6.042490593805836e-72	2.7776625	0.49292452830188677	0.19536482199506522	1.3534522	0.34969616	ADAMTS12
DHRS3	3.239186022928299e-90	3.8819249	0.5858778625954199	0.10259263092527426	1.1428419	0.13528472	PXDNL	0.0	3.9595942	0.8707254660862052	0.17013073600602951	2.0854185	0.37363923	SLC9A3R2	0.0	5.1797824	0.3706356760006011	0.024700663402396995	0.8967645	0.03926821	IL6ST	5.133863623991667e-283	2.6918082	0.6187050359712231	0.2339692924107492	1.3288443	0.35749465	CHD9	0.0	1.2496849	0.7720059937756945	0.673542510000775	2.0285447	1.3288718	RHOH	0.0	7.1394353	0.37749003984063745	0.005765541665788309	0.9092575	0.01045998	TPSAB1	3.148280691051865e-71	10.443595	0.3608490566037736	0.0006997864355470774	0.96926796	0.0011740762	MEF2C
LPIN1	5.766670298754735e-90	3.9663165	0.5935114503816794	0.1367315255640654	1.3720685	0.17253548	LARGE1	0.0	3.410226	0.9139942175401283	0.2864693548231247	2.3076894	0.6159307	APBB2	0.0	1.9993763	0.6037669688924511	0.33418104613897504	1.6092927	0.6932706	RAPGEF5	5.31690062489261e-283	2.9179134	0.6038369304556355	0.1405839972036582	1.3272535	0.31233576	PLXDC2	0.0	2.284379	0.6077534867637453	0.23978609370621867	1.5885326	0.5877067	RABGAP1L	0.0	1.284161	0.7631972111553785	0.6436009865716634	2.2753356	1.5228084	ZEB2	6.903214353011667e-69	1.8231127	0.6533018867924528	0.46265213875469113	1.8366836	0.91267437	PDE7B
GBE1	6.317022482895372e-90	2.074065	0.8148854961832062	0.5030014489753675	2.035162	0.9478379	SGCG	0.0	5.7446656	0.7533038671585081	0.024736450512604962	1.324817	0.05021991	CMTM8	0.0	4.2442865	0.3865150528477684	0.049545169475434546	0.9581013	0.0813766	FLNB	6.342654429639271e-281	3.1254308	0.5669064748201439	0.16233390199239353	1.1713908	0.227244	ACSM1	0.0	7.050293	0.38095055135052064	0.006587693830222312	0.84739494	0.010011179	ARHGEF3	0.0	2.7947388	0.5014940239043825	0.2129139701077218	1.2656348	0.31248206	ATP6V0A2	3.332932624045279e-67	3.9908206	0.4044811320754717	0.08333160546559124	1.0296379	0.1072581	TACC1
VKORC1L1	8.746032056132376e-90	3.2703516	0.6259541984732825	0.16499689505278411	1.237789	0.22610594	MYLK3	0.0	5.812024	0.7486070032014002	0.0216733822264738	1.2665465	0.044364758	TMTC1	0.0	2.2636118	0.5541752241647047	0.3390026524588466	1.5499656	0.5726086	CADPS2	6.677786211790368e-281	2.5730524	0.6359712230215827	0.23657782020982998	1.3712475	0.40152946	ADH1B	0.0	4.971865	0.39739501287124906	0.026332890179268736	0.93845415	0.048393298	CD53	0.0	5.382994	0.38072709163346613	0.018872399182073066	0.8831803	0.033429578	CD44	4.82414296921935e-67	3.5071356	0.4115566037735849	0.08218602915258455	1.1017611	0.16274521	AC008250.1
LIMA1	7.407331219526711e-89	2.8298028	0.6889312977099237	0.2243117367004761	1.5033712	0.40000743	CDH13	0.0	3.7949367	0.9150798134547429	0.21219236455343943	2.3907807	0.5393208	ELK3	0.0	3.7555304	0.39938886940840557	0.07476366649213756	0.94462	0.11009232	MIR99AHG	7.154933823579533e-280	1.6969931	0.8215827338129497	0.6072391863480089	2.24161	1.2791072	FMO2	0.0	3.7916183	0.4213316940100665	0.04926760345063999	0.8941574	0.09927177	SYNE2	0.0	2.1560333	0.5826693227091634	0.3531473322511963	1.5440483	0.60239226	TRERF1	5.829497149205875e-65	3.2244883	0.41745283018867924	0.10105952849945053	1.0893011	0.19144699	ACTA2
PTGER3	1.9089079431839743e-88	6.557046	0.5209923664122137	0.01187124818878079	1.0283782	0.018899756	FILIP1	0.0	3.360108	0.9220143342970767	0.2776183436240833	2.264885	0.6100231	MCTP1	0.0	3.5210466	0.4107098131543355	0.08646095246862791	1.0364326	0.14709286	TFPI	1.1710254715248998e-278	2.5021145	0.6882494004796164	0.23121468705491993	1.5945245	0.52650994	SPARCL1	0.0	1.930233	0.7154109194298228	0.3743837078283265	1.8686999	0.8911091	ZC3HAV1	0.0	3.5702229	0.42006972111553786	0.07510487594072138	1.0076239	0.13663727	CPM	1.4301110568926945e-64	2.9043694	0.4540094339622642	0.1440471500549462	1.3441782	0.3211159	MIR4435-2HG
RPLP2	1.2121187929024302e-86	3.591957	0.5877862595419847	0.10715172842061685	1.1062492	0.15509444	PHACTR1	0.0	3.9395835	0.844826249266115	0.13855311089853223	1.7973124	0.28370833	WARS	0.0	4.478788	0.3790011521314432	0.04956818430273704	0.93486154	0.06707438	PGM5	3.9673880345535454e-274	2.2032137	0.690167865707434	0.40733726699325434	1.6960915	0.67645967	AKT3	0.0	1.9765308	0.6502093979329158	0.2909972158796211	1.5262446	0.64970845	TRAF3IP3	0.0	6.0956893	0.36977091633466136	0.015019921158589286	0.85231096	0.019476928	RNF130	3.464497141320427e-64	2.6438258	0.4893867924528302	0.2328837421468411	1.3213109	0.36446455	PLCE1
PLIN5	1.9591960736636494e-86	3.3003051	0.6049618320610687	0.16901780169737116	1.1626794	0.20144644	AC138305.1	0.0	6.06373	0.738005826769909	0.02173135828236272	1.3988494	0.04459585	15	0.0	1.7647996	0.6412863798026349	0.5494214647786837	1.97147	1.0363606	NR2F2-AS1	6.015206649178265e-274	2.4878857	0.6988009592326139	0.21167159678420694	1.6518954	0.5606041	UNC5C	0.0	2.6630266	0.49629231183002265	0.13160483375760865	1.0894821	0.27114972	MCTP2	0.0	4.892374	0.38471115537848605	0.038161140038366674	0.97925186	0.05446546	HPGD	1.9831568918964546e-62	7.7975674	0.3408018867924528	0.005048829542391507	0.9510523	0.007114113	AC007319.1
SVEP1	5.62118552659178e-86	3.810545	0.5820610687022901	0.08704202028565515	1.2905215	0.1720829	PRKAA2	0.0	5.363663	0.7449181925935773	0.02979969272690379	1.2482392	0.058583904	SPTBN1	0.0	1.2386321	0.688724139658368	0.6368317788735393	1.934866	1.2556235	CD9	1.879754584322684e-268	3.276098	0.543884892086331	0.09907710286468523	1.1661991	0.20547687	PTGIS	0.0	5.2472754	0.38421639067122604	0.019512689507979755	0.81650364	0.032700192	LCP2	0.0	4.525076	0.38471115537848605	0.03139954044311403	0.9022906	0.06169656	DOCK2	3.6666458437254803e-62	3.4616494	0.39976415094339623	0.07625598706172634	1.0288709	0.15117078	CPE
PHLDB1	2.0323876087966462e-85	2.7679808	0.6812977099236641	0.21776547298695922	1.4305934	0.38324016	MYOM3	0.0	6.5513263	0.7206252146267433	0.011421283010116821	1.1600538	0.023083178	CD200	0.0	7.1822987	0.34283424335019785	0.006881433363444399	0.9309409	0.010526163	IL1R1	4.9418459336441e-266	4.1962714	0.4930455635491607	0.059662247820575026	1.0693314	0.09928261	NFIA	0.0	1.1627177	0.7629769085949206	0.670042983957028	2.0575194	1.3985085	CCDC88C	0.0	4.7306576	0.38296812749003983	0.034234879946033685	0.8977918	0.05332334	SYTL2	1.2176926858703518e-60	3.8847141	375	0.05597254763731365	0.98784953	0.10805078	DIAPH2
ADIPOR2	5.5185874247206364e-83	3.0300732	0.6297709923664122	0.19191678741461396	1.3243641	0.2910693	NRAP	0.0	5.9041433	0.7302626477462807	0.0201176913934545	1.2727017	0.04202738	AL139807.1	0.0	4.2544827	0.3675299303711867	0.046806405026438284	0.9146052	0.07544956	DENND1A	1.9681562012885717e-265	2.12402	0.6911270983213429	0.3656686439307384	1.5310217	0.60492945	SRPX2	0.0	4.6471334	0.38118108118492333	0.023125488115323393	0.75777	0.04424438	TOX	0.0	4.483515	0.3976593625498008	0.06360541349579442	1.0695214	0.08209497	VWA5A	2.178149580652307e-60	7.2937336	0.33608490566037735	0.006194405855398205	0.86627257	0.00874432	PLCB4
ACSS2	3.049463620921274e-82	2.997027	0.6297709923664122	0.24889256882632996	1.4174111	0.3304604	DES	0.0	3.7030067	0.8609772578733398	0.1326492158738441	1.6822952	0.28980055	CDH5	0.0	6.456293	0.3359214546911787	0.008210539640163175	0.7556466	0.012775434	ARGLU1	2.1012963858033847e-265	1.8879644	0.7568345323741007	0.4617459398264807	1.7330964	0.81473297	AC012404.1	0.0	3.226975	0.43524032735236484	0.09593589965243209	0.89151466	0.14294912	PPP2R5C	0.0	2.1592913	0.5527888446215139	0.360467567510593	1.4295236	0.53717405	PHTF2	9.135699018437439e-60	2.618027	0.47287735849056606	0.23033859296274026	1.2099712	0.3245032	PDE8A
SLC1A3	9.459720661941663e-82	2.6085494	0.7137404580152672	0.3856861933347133	1.9704989	0.69930756	MITF	0.0	3.8863332	0.8256400031017026	0.11459933714042767	1.5882664	0.23381579	PTK2	0.0	1.4076383	0.6360767419726494	0.5581498380331529	1.7057743	0.9926267	GLS	2.3602437552954414e-262	2.384221	0.6364508393285372	0.28219053730455607	1.3598137	0.44123453	EPB41L2	0.0	2.093909	0.5740192876628117	0.21345916524082342	1.288774	0.47975358	SMCHD1	0.0	2.045931	0.5689741035856574	0.3778221641334823	1.4681327	0.59283876	HDC	2.2487488870768278e-59	9.210496	0.330188679245283	0.0018971987808165211	0.902548	0.0024712998	GJC1
LDLRAD3	1.6934999756899474e-81	3.480244	0.5820610687022901	0.0898778720761747	1.1562732	0.17828889	RBFOX1	0.0	3.6522236	0.8590276162307666	0.1457904552086655	1.7435411	0.31861386	MYO1E	0.0	2.876817	0.43921254320492914	0.1728643678689996	1.097251	0.240377	GNAQ	3.224362742115694e-259	2.4200284	0.6580335731414868	0.2155896055384262	1.4543669	0.47822538	FBLN5	0.0	5.2950177	0.372305682560418	0.017569170785217334	0.74241495	0.027657319	BIN2	0.0	5.5205426	0.36752988047808766	0.01902523346754643	0.8687623	0.029703528	LYST	3.820074307175355e-59	2.5311599	0.4740566037735849	0.2230141616040142	1.222731	0.34683546	ENPEP
PLA2G16	1.997238318246545e-81	3.7006693	0.566793893129771	0.12014593251914718	1.1328802	0.15002692	MLIP-AS1	0.0	6.469469	0.7052607091821474	0.014764568899711086	1.3020113	0.029758587	CLIC5	0.0	1.9919226	0.5326854681160146	0.37115436620042463	1.4421017	0.5943915	EPHA4	8.417733544528476e-255	3.2989361	0.528537170263789	0.12475023346323802	1.1188009	0.19014995	SPRY1	0.0	3.0063586	0.442809390248588	0.09318754955674657	0.9412548	0.17776138	LCP1	0.0	5.2272387	0.36802788844621515	0.019705082530514156	0.8718458	0.0364694	LINC01340	1.925882997195376e-58	6.4009504	0.33490566037735847	0.012191834788197973	0.8950475	0.016983727	AKT3
RTN4	6.642704312607986e-81	2.7594593	0.6583969465648855	0.20423307803767335	1.3664569	0.35867733	PLN	0.0	4.1420293	0.7922413124633058	0.0893797528287484	1.5647998	0.19408464	CXorf36	0.0	7.376857	0.32690477383158845	0.004666256235579772	0.75724137	0.00678992	SMOC1	4.853790526922602e-254	8.067418	0.4378896882494005	0.004220597978912661	0.90582174	0.005479757	FP700111.1	0.0	2.9861126	0.44695892726783726	0.10754931827801857	0.9229458	0.17514727	CAMK4	0.0	6.399734	0.36130478087649404	0.014719522735417502	0.9486341	0.018565508	IRAK3	2.788803916461162e-57	2.9795141	0.4068396226415094	0.113090671587634	1.0930437	0.22431295	AC131025.2
CSAD	2.3825771215878826e-80	3.2097242	0.5973282442748091	0.17215379838542744	1.2129883	0.22750884	HACD1	0.0	4.864965	0.7360894176553344	0.03559729831579558	1.1729673	0.07378938	KANK3	0.0	4.1232853	0.3528527776386315	0.039953740197121994	0.8249763	0.07097347	AC016831.7	5.310442528253809e-251	1.5244796	0.8431654676258993	0.6687013183499496	2.3002067	1.4159077	FREM1	0.0	5.395915	0.3695393245475852	0.02088984541275926	0.78057265	0.027702598	GRAP2	0.0	6.274773	0.3573207171314741	0.010967177519657652	0.85044885	0.017167307	AL078590.3	6.273587066314808e-56	4.6082344	0.35141509433962265	0.04731074664620871	0.87400544	0.05567681	UNC5C
AC007529.2	1.6560865580643559e-79	5.061043	0.5114503816793893	0.03330055889049886	0.98363626	0.04893302	SAMD4A	0.0	3.3793862	0.8760869806032812	0.20512894841097293	1.9031041	0.43721074	EPB41L2	0.0	2.0640278	0.5073385763662777	0.23369831013630532	1.319904	0.50440395	PTGIS	1.7878119895093032e-248	3.72932	0.49160671462829736	0.06389849696628216	1.034793	0.12822857	TBX20	0.0	2.046598	0.5641065047834941	0.32695827396459937	1.3279723	0.5136113	AKNA	5.588444983450771e-306	4.6859975	0.3700199203187251	0.031942365663933214	0.8707857	0.052547198	ITPR1	8.143281125035427e-56	2.0675116	0.5129716981132075	0.28130896348669887	1.3497717	0.51967806	TBX2
AL845331.2	4.5307852857831546e-79	3.7574475	0.5534351145038168	0.11452080314634651	1.0735571	0.1331282	TNNI3	0.0	3.6095607	0.8518604676924441	0.15754993187813432	1.81303	0.35079297	APP	0.0	2.0819192	0.5195110955267245	0.3243134389330326	1.3136089	0.49613816	CMIP	7.372389265670486e-245	2.9491842	0.5419664268585132	0.12104090693294518	1.0827273	0.2254145	SERPINF1	0.0	4.1893506	0.39097859914703964	0.04895163261534426	0.86164635	0.07225721	TRG-AS1	8.936483592522793e-306	6.3842587	0.3545816733067729	0.013175369437359023	0.8715459	0.016510464	MSRA	1.643283017012396e-55	2.8211825	0.4375	0.18101660826473698	1.1258982	0.25830278	RAPH1
SLC7A6	9.771887817972173e-79	2.2546332	0.6965648854961832	0.3591699441109501	1.5097487	0.5531906	PDE7A	0.0	3.3204072	0.8798533337764337	0.20552511812621388	1.8401438	0.4254631	AC058822.1	0.0	2.5185597	0.46796573661273355	0.2356718315774938	1.2004051	0.3401338	ZNF521	5.150681371926914e-244	2.2443216	0.6335731414868105	0.3203950354498928	1.3990129	0.49711397	FTX	0.0	0.84234947	0.8600683905175395	0.8229311362430471	2.6078303	2.0807464	SEMA4D	2.456712823746231e-301	4.4074445	0.3794820717131474	0.05336551636907899	0.89877236	0.066384636	TBXAS1	3.926330013714533e-55	3.5319285	0.36910377358490565	0.05984988285056709	0.9572814	0.12990817	LINC02237
SPON1	7.811094563502066e-77	3.825512	0.5400763358778626	0.07231939557027531	1.0109138	0.116273664	AC009264.1	0.0	5.8510847	0.7044852835288514	0.024929704032234688	1.3410975	0.047751397	PEAK1	0.0	1.5359726	0.5998597405199619	0.5067174527189141	1.6172277	0.87248963	BNC2	7.756278720296862e-239	2.7763977	0.5616306954436451	0.1356903990525827	1.2210357	0.29931685	PLCB1	0.0	2.2344856	0.5342144695892727	0.1723352629413904	1.2496885	0.42458975	NLRC5	2.053921066536505e-298	3.928677	0.3839641434262948	0.054514408584016696	0.917913	0.09418925	P2RX1	1.3290714191321063e-53	7.032831	0.31721698113207547	0.0065468908747848805	0.8074709	0.009441842	RBMS3
EYA2	9.609821091610158e-76	4.5332046	0.5095419847328244	0.03966052577106189	0.9603756	0.06733071	ANK3	0.0	3.660745	0.8094889944944779	0.10770018648964644	1.5050802	0.24459155	TPO	0.0	7.217054	0.3219455993588138	0.006426890524220229	0.8395998	0.008802588	ECE1	1.2354716367030376e-234	2.8923316	0.5357314148681055	0.13510087176999044	1.0755975	0.23125479	VCAN	0.0	4.604616	0.372613055672955	0.0258738382110089	0.7986728	0.049030293	PTPRJ	7.353707485767503e-295	2.8363466	0.4596613545816733	0.18043404937074436	1.1641748	0.26887634	TBC1D14	3.4125807570502646e-53	3.0837853	0.4056603773584906	0.1371788757801323	1.0512701	0.19846831	HIGD1B
BCL6	1.0287609759828632e-75	2.7798846	0.6202290076335878	0.20689815773131856	1.2315807	0.3025649	MAGI1	0.0	3.2753894	0.9316074573792829	0.2839280710399938	2.3837063	0.70150805	NOTCH4	0.0	7.4417257	0.32064318990131746	0.004620226580974793	0.7292508	0.006155941	ANO2	1.1395312237643767e-232	3.2726974	0.5083932853717026	0.08276337000923419	1.2290128	0.22328648	PHLDB1	0.0	2.4273348	0.49118223383409537	0.17678866320489814	1.02513	0.2869098	SP100	7.263554960958144e-294	2.2341294	0.5196713147410359	0.2774574699074562	1.3058742	0.45232064	ACSL4	7.785883011753782e-52	3.0036163	0.4080188679245283	0.15027265752970204	1.0591267	0.21098335	EDNRA
ACO1	1.3821038403924873e-75	3.298168	0.566793893129771	0.13252949699855102	1.0549954	0.17420968	PATJ	0.0	3.4202764	0.8463217130260432	0.16079659100791374	1.6231692	0.3221552	CAV1	0.0	2.4865625	0.4633572108400541	0.23128750697636952	1.1489874	0.3253521	HEG1	8.469360177822657e-229	2.664336	0.5558752997601919	0.20701798319064688	1.16767	0.2996043	PLAGL1	0.0	2.7840633	0.44799631152264957	0.1253986896152906	0.9548277	0.208667	TTC39C	2.7739631020251955e-293	4.119624	0.3822211155378486	0.0633366359592723	0.9517058	0.08752969	PPP3CA	1.2334504905709986e-50	2.0422797	0.5035377358490566	0.28996039727135126	1.3328606	0.5174884	CD36
ITIH5	4.475042575242365e-74	3.3895566	0.5591603053435115	0.08973814945145933	1.1287972	0.18199947	SLC1A3	0.0	4.178692	0.7559846244170461	0.06434375936071736	1.3420794	0.14505692	CCNY	0.0	1.7122602	0.5659470019536141	0.4499226126431954	1.4922913	0.7188357	EBF1	8.793606323808207e-229	2.1242547	0.7856115107913669	0.33663051247137143	2.008882	0.90849227	NCAM2	0.0	2.8290534	0.437468782418258	0.09576897166397395	0.9975915	0.21582453	STK17B	2.6695136538654966e-291	3.9376104	0.3782370517928287	0.05149988405674895	0.89955616	0.09092346	FMN1	4.688689832532621e-50	3.2604449	0.36910377358490565	0.0793920670136225	0.9368318	0.15009563	COL5A3
TRHDE	6.8298465896275015e-74	5.748814	0.48282442748091603	0.019188573794245496	0.9489241	0.02901222	PACRG	0.0	4.8049107	0.7218991282000156	0.04297958276565112	1.2458113	0.08486468	LINC00639	0.0	6.940992	0.31904022441516805	0.0075891393029959555	0.85567594	0.010951153	DOCK4	2.3670481481250355e-228	2.0616407	0.6690647482014388	0.36207409262360507	1.5531064	0.6379385	SASH1	0.0	1.9911278	0.5682176201636762	0.2796520743783423	1.2965717	0.5117953	NFATC3	1.193817420622862e-288	2.347857	0.5024900398406374	0.2743849737546641	1.2615945	0.40359467	AGAP1	8.677981454613206e-49	1.7169203	0.5589622641509434	0.4248429368222439	1.5156063	0.73264235	TIMP3
LAMA4	2.1269323867382773e-73	2.2318885	0.7156488549618321	0.36986131235768993	1.6110735	0.6169458	MPP3	0.0	5.120368	0.7083513342859992	0.030881912436830257	1.1431628	0.059613634	MEF2C	0.0	1.4381266	0.6519060261483745	0.5450659087116875	1.8147858	1.0636126	NHSL2	7.9126274629448e-227	3.8563225	0.4633093525179856	0.05851449558897949	0.95049196	0.103975445	FBXL7	0.0	1.3138411	0.7258231836170131	0.5919922259251089	1.9780561	1.2543234	EML4	1.4414861156315303e-287	2.6697931	0.4626494023904382	0.18919303497270062	1.1689115	0.29909247	GATA2	1.5060093047718817e-48	5.726054	0.30660377358490565	0.011155114142943042	0.795166	0.022691188	FAM162B
LRP1	2.2996631158518442e-73	2.8692474	0.6068702290076335	0.16390498861519354	1.217134	0.28169984	LRRC2	0.0	5.633709	0.6943493624893379	0.019953425901769236	1.1075736	0.040014654	GRB10	0.0	3.1462908	0.3982367379652357	0.12609248508351506	0.9731088	0.17052591	VWF	4.954245174202047e-224	2.8403485	0.5414868105515588	0.13863803546554396	1.2771615	0.30832285	MEG8	0.0	6.6929116	0.3417220578629884	0.006432689269511199	0.7083172	0.009911872	PREX1	4.1253753795972194e-284	3.9216676	0.3745019920318725	0.051167864746927506	0.89779687	0.09162913	ZBTB20	6.0381641386949875e-46	0.55758816	0.8514150943396226	0.8657861452652968	2.7420142	2.385493	LINC01197
PCK1	9.060481208258424e-73	11.335409	0.4637404580152672	0.00043986752225212174	1.1029505	0.00077872735	MYPN	0.0	6.050019	0.687248679007012	0.015209051994859456	1.1222208	0.030787993	NEDD9	0.0	3.2546718	0.3786004107599058	0.08611573005909057	0.92611593	0.1482006	NFIA	2.1165175659321352e-218	1.3217096	0.8422062350119904	0.6807892361708898	2.2478545	1.4787637	RBMS3-AS3	0.0	1.6498716	0.6435240327352365	0.40491364457454226	1.5030947	0.74854636	TNRC6B	9.912420311596641e-284	1.203779	0.671812749003984	0.6084174800261399	1.813308	1.1716803	TTC39B	1.1527882594181941e-44	3.8669677	0.32193396226415094	0.04802090028820834	0.8267218	0.08445716	DACH1
GSE1	1.1509527834664258e-72	2.8003814	0.6125954198473282	0.22214862347340095	1.2678254	0.31225145	ATP2A2	0.0	3.3247495	0.8562028513509022	0.19805586959252494	1.7902406	0.40420425	RAPGEF5	0.0	2.703851	0.4097580523969343	0.11522373288991433	1.0255827	0.24258475	FGD5	3.60477548583534e-218	3.760155	0.45323741007194246	0.04837775656175168	0.8435658	0.09327533	COL3A1	0.0	2.9510746	0.40646251969109004	0.07970215277487973	0.8483917	0.15934856	LINC01934	2.761263713028388e-283	6.4264245	0.34213147410358563	0.014208318401247972	0.88830537	0.016500888	ATXN1	2.1403086667272444e-44	1.2430868	0.5931603773584906	0.5354506624644924	1.6094799	0.98952603	HES4
DOCK11	2.289059520583782e-69	3.1978488	0.549618320610687	0.09358828399917202	1.0393677	0.1816178	ACOT11	0.0	5.231855	0.7013946584249997	0.028234339217903005	1.1252906	0.05390074	FABP5	0.0	3.7529876	0.3534037970244953	0.05935523961312075	0.89180344	0.10144782	RBMS3	1.3170742013596127e-216	2.038291	0.6724220623501199	0.34329790952582184	1.5701228	0.65590405	SOBP	0.0	2.0776937	0.5180773811810812	0.2730941891174875	1.1286292	0.4024206	CD44	4.623957999469136e-283	3.3591516	0.3949203187250996	0.07703902017412569	0.97723526	0.14970292	ARID1B	6.085341043253938e-44	0.912057	0.6650943396226415	0.6704783429057206	1.8614084	1.3576514	UBA2
[truncated: 20 more columns]

## Sheet: Supplementary_Table_2
Supplementary_Table_2
Differentially expressed genes between studied conditions using a pseudobulk-approach across all nuclei per patient. P-values were calculated using edgeRs quasi-likelihood F-test. P-values were adjusted for multiple-testing using the Benjamini-Hochberg correction. Fold-changes and significance values are provided for all annotated genes in the human genome.
Gene		Gene symbol, Ensembl 84
logFC		log2-fold change
logCPM		average expression of all pseudobulked samples for that particular gene across all samples on the log2-scale expressed in counts per million (cpm, as calculated by edgeR after normalization).
F		Output of quasi-likelihood F-test
PValue		nominal p-value derived from F
FDR_all		False discovery rate across all tested genes; FDR is the PValue after (by default) Benjamini-Hochberg correction.
FDR_onlyhigh		False discovery rate only using genes above minimum expression threshold; FDR is the PValue after (by default) Benjamini-Hochberg correction.
mean_exp_control		Mean expression values across controls
mean_exp_genotype		Mean expression values across disease samples
FDR_plot		-log10(False discovery rate)
Region		Studied region (LV or RV)
annotation_level		Cell-type or cell-state
cell_type/state		Specification which cell-type or state was analysed
comparison		Specification control_GENOTYPE
Observations_genotype		Numbers of Patients included in edgeR (patients with low number of nuclei have been excluded)
Observations_reference		Numbers of Controls included in edgeR (patients with low number of nuclei have been excluded)
Gene	logFC	logCPM	F	PValue	FDR_all	FDR_onlyhigh	low_expression	FDR_plot	mean_exp_control	mean_exp_genotype	Region	annotation_level	cell_state	cell_type	comparison	Observations_genotype	Observations_reference
SALL3	5.13459	-0.508436	64.2102	5.66138e-09	1.50692e-06	7.44823e-07	F	6.12795	0.000535651	0.0175724	LV	All	All	All	control_Non_COVID	8	18
FOSB	4.76172	2.63564	30.9797	4.57501e-06	0.000125357	6.50265e-05	F	4.18691	0.00366633	0.0949691	LV	All	All	All	control_Non_COVID	8	18
CD200	4.66532	5.34601	151.889	2.48785e-13	8.34374e-09	3.9604e-09	F	8.40226	0.0319234	0.358593	LV	All	All	All	control_Non_COVID	8	18
LINC00861	4.49159	2.44926	119.276	5.0329e-12	3.37587e-08	1.60238e-08	F	7.79524	0.00570956	0.0759308	LV	All	All	All	control_Non_COVID	8	18
CLEC4F	4.35451	-0.740198	89.5398	1.48742e-10	1.98569e-07	9.42517e-08	F	7.02571	0.000690071	0.0174439	LV	All	All	All	control_Non_COVID	8	18
ERICH4	4.06093	0.590929	97.4222	5.61542e-11	1.30851e-07	6.21091e-08	F	7.20684	0.00268653	0.0314536	LV	All	All	All	control_Non_COVID	8	18
DEGS2	4.03556	0.62134	85.4748	2.52207e-10	2.4878e-07	1.18085e-07	F	6.92781	0.00153786	0.0270016	LV	All	All	All	control_Non_COVID	8	18
AL360093.1	3.98318	1.14939	96.2421	6.47157e-11	1.30851e-07	6.21091e-08	F	7.20684	0.0018306	0.0258581	LV	All	All	All	control_Non_COVID	8	18
ACE	3.96754	0.661845	101.684	3.40057e-11	1.14048e-07	5.41337e-08	F	7.26653	0.00250322	0.033754	LV	All	All	All	control_Non_COVID	8	18
TRGC1	3.72334	-0.805466	47.817	1.06266e-07	9.58051e-06	4.81951e-06	F	5.317	0.00125016	0.014245	LV	All	All	All	control_Non_COVID	8	18
AC023510.1	3.71292	-0.541427	61.2426	9.24253e-09	2.11654e-06	1.0615e-06	F	5.97408	0.00101426	0.013906	LV	All	All	All	control_Non_COVID	8	18
PLAC4	3.70063	0.760483	71.0123	1.94829e-09	7.96851e-07	3.87686e-07	F	6.41152	0.00230714	0.0300316	LV	All	All	All	control_Non_COVID	8	18
AL138689.2	3.64484	2.36252	68.6744	2.78745e-09	9.73806e-07	4.77133e-07	F	6.32136	0.00898966	0.0821782	LV	All	All	All	control_Non_COVID	8	18
LINC00639	3.58342	5.27043	74.4203	1.17308e-09	5.961e-07	2.87295e-07	F	6.54167	0.0507417	0.336241	LV	All	All	All	control_Non_COVID	8	18
FCN1	3.58218	0.462249	45.7546	1.6061e-07	1.2321e-05	6.2173e-06	F	5.2064	0.00240661	0.0245776	LV	All	All	All	control_Non_COVID	8	18
AF130359.1	3.51265	1.51151	54.5729	2.9591e-08	4.00171e-06	1.98759e-06	F	5.70167	0.00379598	0.0362266	LV	All	All	All	control_Non_COVID	8	18
CX3CR1	3.47571	0.610997	132.225	1.41832e-12	2.2903e-08	1.0871e-08	F	7.96373	0.00256428	0.0270099	LV	All	All	All	control_Non_COVID	8	18
AC009902.2	3.47397	0.691807	43.8047	2.39912e-07	1.5933e-05	8.05731e-06	F	5.09381	0.00318347	0.0311164	LV	All	All	All	control_Non_COVID	8	18
CD2	3.39399	1.84308	44.1373	2.23867e-07	1.51985e-05	7.66395e-06	F	5.11555	0.0065554	0.0540765	LV	All	All	All	control_Non_COVID	8	18
LINC00113	3.38693	0.25787	38.8477	7.00435e-07	3.37033e-05	1.71542e-05	F	4.76563	0.00206784	0.0221857	LV	All	All	All	control_Non_COVID	8	18
AL031668.1	3.38249	1.77664	48.9363	8.53241e-08	8.26305e-06	4.16199e-06	F	5.3807	0.00513429	0.0491258	LV	All	All	All	control_Non_COVID	8	18
CD3D	3.35314	-0.49549	52.0169	4.73915e-08	5.61631e-06	2.79417e-06	F	5.55375	0.00159277	0.0162053	LV	All	All	All	control_Non_COVID	8	18
CYYR1-AS1	3.32653	4.81483	72.6075	1.5332e-09	6.94872e-07	3.38987e-07	F	6.46982	0.0454754	0.292839	LV	All	All	All	control_Non_COVID	8	18
GPR174	3.32395	0.310098	67.225	3.4957e-09	1.16078e-06	5.67837e-07	F	6.24578	0.00287998	0.0246039	LV	All	All	All	control_Non_COVID	8	18
IL7R	3.23615	2.50911	24.9131	2.33331e-05	0.000409067	0.000216079	F	3.66539	0.00710325	0.0528789	LV	All	All	All	control_Non_COVID	8	18
GBP5	3.2283	0.383637	32.6073	3.0418e-06	9.56252e-05	4.93681e-05	F	4.30655	0.00329529	0.0264958	LV	All	All	All	control_Non_COVID	8	18
LINC00840	3.21633	-0.0205041	43.3105	2.66054e-07	1.71266e-05	8.67893e-06	F	5.06153	0.00254242	0.0169711	LV	All	All	All	control_Non_COVID	8	18
AC005828.1	3.19513	0.52452	37.4719	9.56445e-07	4.22069e-05	2.15644e-05	F	4.66626	0.00247781	0.0225064	LV	All	All	All	control_Non_COVID	8	18
AP003501.1	3.17719	0.380479	65.0711	4.92537e-09	1.39989e-06	6.93866e-07	F	6.15872	0.00305041	0.0254615	LV	All	All	All	control_Non_COVID	8	18
LTB	3.17641	0.011648	51.0098	5.72915e-08	6.3624e-06	3.1889e-06	F	5.49636	0.00235887	0.0166915	LV	All	All	All	control_Non_COVID	8	18
LINC01748	3.17399	1.70268	74.0211	1.24382e-09	6.04568e-07	2.91181e-07	F	6.53584	0.00563809	0.0390364	LV	All	All	All	control_Non_COVID	8	18
AC074033.1	3.16835	2.8172	65.436	4.64491e-09	1.35462e-06	6.72202e-07	F	6.1725	0.0148153	0.103147	LV	All	All	All	control_Non_COVID	8	18
AC011853.2	3.15734	0.619989	34.2136	2.05521e-06	7.17309e-05	3.68019e-05	F	4.43413	0.00344744	0.0264605	LV	All	All	All	control_Non_COVID	8	18
AC093001.1	3.14178	0.297857	51.5723	5.15167e-08	5.95781e-06	2.96063e-06	F	5.52862	0.00320879	0.0237748	LV	All	All	All	control_Non_COVID	8	18
AL161751.1	3.1191	2.15638	72.0129	1.67568e-09	7.21745e-07	3.51596e-07	F	6.45396	0.0100548	0.0654436	LV	All	All	All	control_Non_COVID	8	18
VEGFC	3.10775	4.66163	81.2505	4.45551e-10	3.32064e-07	1.61198e-07	F	6.79264	0.043128	0.206128	LV	All	All	All	control_Non_COVID	8	18
HRNR	3.09322	0.652894	77.6099	7.40675e-10	4.43585e-07	2.14378e-07	F	6.66882	0.00237159	0.0169588	LV	All	All	All	control_Non_COVID	8	18
SLC1A7	3.09029	0.129375	36.6491	1.15599e-06	4.74536e-05	2.42453e-05	F	4.61537	0.00227283	0.0167895	LV	All	All	All	control_Non_COVID	8	18
AC104211.2	3.07017	1.04144	56.6958	2.02314e-08	3.00231e-06	1.49797e-06	F	5.8245	0.00531795	0.0350819	LV	All	All	All	control_Non_COVID	8	18
LINC00402	3.04979	0.339946	76.0725	9.22843e-10	5.15838e-07	2.48996e-07	F	6.60381	0.00225457	0.0190605	LV	All	All	All	control_Non_COVID	8	18
MYCT1	3.04215	3.38071	95.5528	7.03515e-11	1.3108e-07	6.22181e-08	F	7.20608	0.0252031	0.149755	LV	All	All	All	control_Non_COVID	8	18
AC079801.1	3.04214	1.16366	48.1295	9.99176e-08	9.15583e-06	4.6104e-06	F	5.33626	0.0032167	0.0242603	LV	All	All	All	control_Non_COVID	8	18
AC133065.1	3.02891	1.57798	31.9766	3.55828e-06	0.000105519	5.452e-05	F	4.26344	0.00642574	0.0435843	LV	All	All	All	control_Non_COVID	8	18
NDNF	3.01106	2.1998	110.637	1.24788e-11	5.23143e-08	2.48313e-08	F	7.605	0.0116343	0.069198	LV	All	All	All	control_Non_COVID	8	18
LINC02100	3.01013	2.18271	76.6147	8.53661e-10	4.93622e-07	2.38411e-07	F	6.62267	0.0101686	0.0741377	LV	All	All	All	control_Non_COVID	8	18
AL449983.1	2.99898	-0.0481641	70.484	2.11096e-09	8.23227e-07	4.00053e-07	F	6.39788	0.00218626	0.0162691	LV	All	All	All	control_Non_COVID	8	18
SNCAIP	2.94969	2.97118	70.608	2.07153e-09	8.17355e-07	3.9731e-07	F	6.40087	0.0151911	0.0978253	LV	All	All	All	control_Non_COVID	8	18
HMCN1	2.94943	6.06937	72.8881	1.47051e-09	6.75589e-07	3.29705e-07	F	6.48187	0.114178	0.501306	LV	All	All	All	control_Non_COVID	8	18
SMAD1-AS2	2.94295	2.04827	33.1979	2.63025e-06	8.58943e-05	4.42144e-05	F	4.35444	0.0060768	0.0488223	LV	All	All	All	control_Non_COVID	8	18
AC022101.1	2.93773	0.853777	50.8377	5.9194e-08	6.50901e-06	3.26058e-06	F	5.4867	0.00434915	0.0275529	LV	All	All	All	control_Non_COVID	8	18
AL162426.1	2.9358	-0.0155008	54.2204	3.15495e-08	4.10119e-06	2.03335e-06	F	5.69179	0.00183501	0.0148057	LV	All	All	All	control_Non_COVID	8	18
SPIN2A	2.93268	0.199065	48.6527	9.01762e-08	8.52655e-06	4.28736e-06	F	5.36781	0.0017833	0.0125161	LV	All	All	All	control_Non_COVID	8	18
DHRS9	2.92806	2.06777	39.8158	5.64705e-07	2.90477e-05	1.48098e-05	F	4.82945	0.0071415	0.0433853	LV	All	All	All	control_Non_COVID	8	18
OPN5	2.92364	0.459497	57.4692	1.76558e-08	2.82677e-06	1.41554e-06	F	5.84908	0.00373031	0.0217229	LV	All	All	All	control_Non_COVID	8	18
AC079329.1	2.90679	0.109454	33.1872	2.6372e-06	8.60373e-05	4.42843e-05	F	4.35375	0.00200118	0.014802	LV	All	All	All	control_Non_COVID	8	18
C7orf69	2.88905	2.26051	94.7283	7.77885e-11	1.31455e-07	6.23959e-08	F	7.20484	0.0110215	0.0689346	LV	All	All	All	control_Non_COVID	8	18
AL021026.1	2.87808	2.43837	55.813	2.36697e-08	3.33544e-06	1.6599e-06	F	5.77992	0.0120167	0.080729	LV	All	All	All	control_Non_COVID	8	18
LYZ	2.87772	1.45316	44.2073	2.20637e-07	1.51507e-05	7.64472e-06	F	5.11664	0.00579934	0.0364858	LV	All	All	All	control_Non_COVID	8	18
FLG	2.86812	1.28977	33.0152	2.75083e-06	8.85636e-05	4.55676e-05	F	4.34134	0.00374449	0.0199847	LV	All	All	All	control_Non_COVID	8	18
KLRF1	2.85244	0.513501	69.329	2.51928e-09	9.38797e-07	4.60971e-07	F	6.33633	0.00382663	0.023844	LV	All	All	All	control_Non_COVID	8	18
LINC01558	2.84739	-0.53315	61.2588	9.21748e-09	2.11654e-06	1.0615e-06	F	5.97408	0.00182058	0.0137624	LV	All	All	All	control_Non_COVID	8	18
SLAMF6	2.84213	1.34859	23.2447	3.7773e-05	0.000580903	0.000309822	F	3.50889	0.00629159	0.0388784	LV	All	All	All	control_Non_COVID	8	18
AC004542.2	2.83529	0.936336	33.6997	2.32724e-06	7.84433e-05	4.03127e-05	F	4.39456	0.0037036	0.0244887	LV	All	All	All	control_Non_COVID	8	18
AC104958.1	2.83504	1.6065	35.3174	1.57906e-06	5.94452e-05	3.03628e-05	F	4.51766	0.00729457	0.0464747	LV	All	All	All	control_Non_COVID	8	18
AC004551.1	2.82069	3.31323	90.6193	1.29676e-10	1.97685e-07	9.38322e-08	F	7.02765	0.0230061	0.131818	LV	All	All	All	control_Non_COVID	8	18
SLAMF7	2.81844	-0.318306	53.7911	3.41232e-08	4.36825e-06	2.16428e-06	F	5.66469	0.00207719	0.014886	LV	All	All	All	control_Non_COVID	8	18
AC093801.1	2.81594	3.37092	102.964	2.93434e-11	1.09346e-07	5.19019e-08	F	7.28482	0.019082	0.105255	LV	All	All	All	control_Non_COVID	8	18
SLFN12L	2.81168	3.68775	72.3294	1.59817e-09	7.05257e-07	3.43802e-07	F	6.46369	0.028071	0.155673	LV	All	All	All	control_Non_COVID	8	18
AC112487.1	2.8089	3.94169	50.267	6.59977e-08	6.91783e-06	3.46721e-06	F	5.46002	0.0332658	0.173339	LV	All	All	All	control_Non_COVID	8	18
AL034399.2	2.80782	1.56251	44.9347	1.89884e-07	1.3666e-05	6.91709e-06	F	5.16008	0.00713653	0.0422659	LV	All	All	All	control_Non_COVID	8	18
GNLY	2.79143	2.23574	41.7712	3.68908e-07	2.17442e-05	1.1037e-05	F	4.95715	0.00969774	0.044587	LV	All	All	All	control_Non_COVID	8	18
AL157714.2	2.78808	4.36268	46.584	1.35844e-07	1.13383e-05	5.69337e-06	F	5.24463	0.0252192	0.113204	LV	All	All	All	control_Non_COVID	8	18
BTN3A3	2.77494	1.86177	71.0871	1.92637e-09	7.96851e-07	3.87686e-07	F	6.41152	0.0104793	0.057669	LV	All	All	All	control_Non_COVID	8	18
SMAD1-AS1	2.76581	0.0838256	33.0983	2.69527e-06	8.73372e-05	4.49278e-05	F	4.34749	0.00175011	0.0133339	LV	All	All	All	control_Non_COVID	8	18
LINC01375	2.7634	-0.0668558	44.5514	2.05473e-07	1.44469e-05	7.30119e-06	F	5.13661	0.00188102	0.0138308	LV	All	All	All	control_Non_COVID	8	18
TFPI2	2.75329	-0.0514916	33.0327	2.73902e-06	8.83282e-05	4.54193e-05	F	4.34276	0.00298158	0.0190189	LV	All	All	All	control_Non_COVID	8	18
THEMIS	2.74719	3.27621	55.2912	2.59907e-08	3.57245e-06	1.77574e-06	F	5.75062	0.0164351	0.0845702	LV	All	All	All	control_Non_COVID	8	18
KLRC4-KLRK1	2.74673	0.626336	22.7287	4.39859e-05	0.00064802	0.000346206	F	3.46067	0.00394868	0.0216026	LV	All	All	All	control_Non_COVID	8	18
LINC02587	2.72496	1.06328	43.9373	2.33374e-07	1.56538e-05	7.90442e-06	F	5.10213	0.00637667	0.0340007	LV	All	All	All	control_Non_COVID	8	18
AF130417.1	2.71985	1.47438	66.4685	3.93955e-09	1.22338e-06	6.08871e-07	F	6.21547	0.00639614	0.0351651	LV	All	All	All	control_Non_COVID	8	18
CD83	2.7192	1.85081	31.2222	4.30204e-06	0.000120135	6.22018e-05	F	4.2062	0.00911011	0.0430804	LV	All	All	All	control_Non_COVID	8	18
SESN3	2.71731	4.39539	61.4489	8.92826e-09	2.11304e-06	1.05281e-06	F	5.97765	0.0446966	0.209951	LV	All	All	All	control_Non_COVID	8	18
NKG7	2.70723	0.761796	15.7405	0.000412458	0.00351896	0.00193685	F	2.7129	0.00452117	0.020857	LV	All	All	All	control_Non_COVID	8	18
SPACA5	2.7054	0.68768	57.6663	1.70568e-08	2.79049e-06	1.39962e-06	F	5.85399	0.00342294	0.0210463	LV	All	All	All	control_Non_COVID	8	18
AC008514.1	2.70476	1.37097	59.8491	1.17002e-08	2.2822e-06	1.14235e-06	F	5.9422	0.00594928	0.0389074	LV	All	All	All	control_Non_COVID	8	18
CLEC1A	2.70458	2.62576	81.0712	4.56665e-10	3.32948e-07	1.61548e-07	F	6.7917	0.0178984	0.0869821	LV	All	All	All	control_Non_COVID	8	18
AC012615.2	2.69942	0.0392312	30.4689	5.21253e-06	0.000137978	7.15329e-05	F	4.14549	0.00200474	0.0135103	LV	All	All	All	control_Non_COVID	8	18
HLA-DQA1	2.69099	2.28325	31.1629	4.36713e-06	0.000121346	6.28006e-05	F	4.20204	0.0126645	0.0599132	LV	All	All	All	control_Non_COVID	8	18
CD200R1	2.6842	2.70692	18.7457	0.000150871	0.0016407	0.000890515	F	3.05036	0.0132682	0.0730514	LV	All	All	All	control_Non_COVID	8	18
BCL11B	2.6815	2.27544	51.4489	5.27282e-08	6.05616e-06	3.00853e-06	F	5.52165	0.0103008	0.0608049	LV	All	All	All	control_Non_COVID	8	18
GZMA	2.67899	1.16816	45.8253	1.58323e-07	1.22065e-05	6.16219e-06	F	5.21026	0.00583936	0.0294401	LV	All	All	All	control_Non_COVID	8	18
AC079328.2	2.67524	1.20303	26.468	1.51011e-05	0.000298094	0.000156507	F	3.80547	0.00547636	0.0321073	LV	All	All	All	control_Non_COVID	8	18
ADGRL4	2.67492	5.02713	61.3133	9.13352e-09	2.11654e-06	1.0615e-06	F	5.97408	0.0774666	0.324677	LV	All	All	All	control_Non_COVID	8	18
GABRP	2.67132	1.27225	61.6805	8.58894e-09	2.05754e-06	1.02035e-06	F	5.99125	0.00536219	0.0379434	LV	All	All	All	control_Non_COVID	8	18
PTGDR	2.67078	2.00544	57.8982	1.63799e-08	2.76708e-06	1.38896e-06	F	5.85731	0.0117471	0.0605917	LV	All	All	All	control_Non_COVID	8	18
PLAC8	2.65533	1.20857	84.1862	2.9934e-10	2.86836e-07	1.36149e-07	F	6.86599	0.00558813	0.0345681	LV	All	All	All	control_Non_COVID	8	18
CASP10	2.65233	3.55623	70.6899	2.04592e-09	8.16857e-07	3.97182e-07	F	6.40101	0.031235	0.169672	LV	All	All	All	control_Non_COVID	8	18
CRISPLD1	2.64292	1.46342	44.3009	2.16398e-07	1.50572e-05	7.60451e-06	F	5.11893	0.00568128	0.0309258	LV	All	All	All	control_Non_COVID	8	18
CD3G	2.6427	0.230431	36.8406	1.10588e-06	4.62691e-05	2.36277e-05	F	4.62658	0.0029523	0.0208386	LV	All	All	All	control_Non_COVID	8	18
KCNN3	2.63949	3.76229	82.0421	3.99826e-10	3.27058e-07	1.59121e-07	F	6.79827	0.0290083	0.147305	LV	All	All	All	control_Non_COVID	8	18
AL583785.1	2.63049	1.18742	40.9713	4.3845e-07	2.46724e-05	1.25309e-05	F	4.90202	0.00765206	0.0343361	LV	All	All	All	control_Non_COVID	8	18
BTN3A2	2.62901	3.27407	65.3131	4.73737e-09	1.35797e-06	6.73341e-07	F	6.17176	0.0273783	0.139403	LV	All	All	All	control_Non_COVID	8	18
AJ006995.1	2.62766	2.07624	26.9408	1.32633e-05	0.000271235	0.000141894	F	3.84803	0.00978846	0.0576806	LV	All	All	All	control_Non_COVID	8	18
AC136489.1	2.61117	2.20604	89.2711	1.53938e-10	1.98569e-07	9.42517e-08	F	7.02571	0.0114336	0.0664727	LV	All	All	All	control_Non_COVID	8	18
LOXHD1	2.60686	1.87534	92.5598	1.0165e-10	1.62341e-07	7.70559e-08	F	7.11319	0.00859158	0.0511037	LV	All	All	All	control_Non_COVID	8	18
GDNF-AS1	2.60273	0.956044	65.374	4.69131e-09	1.35635e-06	6.72801e-07	F	6.17211	0.00420223	0.0269778	LV	All	All	All	control_Non_COVID	8	18
XAF1	2.59817	5.3445	90.1325	1.37929e-10	1.98569e-07	9.42517e-08	F	7.02571	0.105311	0.454537	LV	All	All	All	control_Non_COVID	8	18
PTPRB	2.59718	6.40529	60.9115	9.77195e-09	2.17971e-06	1.09249e-06	F	5.96158	0.1505	0.567839	LV	All	All	All	control_Non_COVID	8	18
CD48	2.59137	0.587844	30.9702	4.58603e-06	0.000125556	6.51231e-05	F	4.18627	0.00461265	0.0266061	LV	All	All	All	control_Non_COVID	8	18
ST8SIA4	2.59051	4.54638	43.5158	2.54842e-07	1.65959e-05	8.41668e-06	F	5.07486	0.0537399	0.253197	LV	All	All	All	control_Non_COVID	8	18
CD247	2.58772	3.81229	78.1709	6.8411e-10	4.34514e-07	2.10136e-07	F	6.6775	0.0265265	0.116669	LV	All	All	All	control_Non_COVID	8	18
BAALC	2.58589	2.24505	98.3014	5.05644e-11	1.30851e-07	6.21091e-08	F	7.20684	0.0125456	0.0666292	LV	All	All	All	control_Non_COVID	8	18
CA8	2.57859	4.58439	96.0387	6.63267e-11	1.30851e-07	6.21091e-08	F	7.20684	0.0532956	0.221244	LV	All	All	All	control_Non_COVID	8	18
CDH5	2.5752	4.27676	77.0352	8.03825e-10	4.72959e-07	2.28502e-07	F	6.64111	0.0542013	0.241607	LV	All	All	All	control_Non_COVID	8	18
ITGA4	2.56974	3.20429	71.6615	1.76649e-09	7.49616e-07	3.64933e-07	F	6.43779	0.0240862	0.111042	LV	All	All	All	control_Non_COVID	8	18
AC023509.2	2.56618	1.95406	36.6559	1.15417e-06	4.74369e-05	2.42391e-05	F	4.61548	0.00923274	0.050268	LV	All	All	All	control_Non_COVID	8	18
CD3E	2.56491	-0.105079	30.8013	4.78759e-06	0.000129176	6.70305e-05	F	4.17373	0.00280087	0.0162159	LV	All	All	All	control_Non_COVID	8	18
LINC02328	2.56144	3.89028	64.1502	5.71681e-09	1.50969e-06	7.45949e-07	F	6.12729	0.0352754	0.171275	LV	All	All	All	control_Non_COVID	8	18
LINC02316	2.55815	1.15452	64.2714	5.60531e-09	1.50692e-06	7.44823e-07	F	6.12795	0.00657703	0.0328904	LV	All	All	All	control_Non_COVID	8	18
XKR4	2.5556	5.32727	69.9853	2.27787e-09	8.78107e-07	4.26606e-07	F	6.36997	0.0485703	0.111884	LV	All	All	All	control_Non_COVID	8	18
AC142391.1	2.55217	0.889427	54.4169	3.04415e-08	4.02978e-06	1.99934e-06	F	5.69911	0.00605812	0.0300647	LV	All	All	All	control_Non_COVID	8	18
AC022679.2	2.55064	0.178512	31.384	4.12955e-06	0.00011658	6.04213e-05	F	4.21881	0.00353609	0.0138951	LV	All	All	All	control_Non_COVID	8	18
PPP1R16B	2.54888	4.57087	87.3447	1.97366e-10	2.2825e-07	1.0834e-07	F	6.96521	0.0585628	0.274873	LV	All	All	All	control_Non_COVID	8	18
FLG2	2.54883	1.46297	47.287	1.18039e-07	1.03094e-05	5.17648e-06	F	5.28597	0.00444878	0.0200318	LV	All	All	All	control_Non_COVID	8	18
AC069549.1	2.54632	1.86967	33.1128	2.68571e-06	8.7196e-05	4.48616e-05	F	4.34813	0.0098326	0.0508605	LV	All	All	All	control_Non_COVID	8	18
EMCN	2.53744	6.76449	64.2535	5.62168e-09	1.50692e-06	7.44823e-07	F	6.12795	0.194918	0.656083	LV	All	All	All	control_Non_COVID	8	18
AOAH	2.53257	5.15128	44.7555	1.97008e-07	1.39689e-05	7.06346e-06	F	5.15098	0.0634103	0.26644	LV	All	All	All	control_Non_COVID	8	18
BTN3A1	2.52881	3.30868	60.1259	1.11616e-08	2.24154e-06	1.11749e-06	F	5.95176	0.0280773	0.143499	LV	All	All	All	control_Non_COVID	8	18
CXorf36	2.52711	4.351	82.2044	3.91084e-10	3.27058e-07	1.59121e-07	F	6.79827	0.0541445	0.227739	LV	All	All	All	control_Non_COVID	8	18
BCL6B	2.52506	1.47174	37.5907	9.30833e-07	4.14639e-05	2.11993e-05	F	4.67368	0.0097778	0.0446654	LV	All	All	All	control_Non_COVID	8	18
GIMAP5	2.5232	-0.48798	31.7378	3.77766e-06	0.000109978	5.68398e-05	F	4.24535	0.00240966	0.0143119	LV	All	All	All	control_Non_COVID	8	18
PTPRC	2.52236	5.30467	35.4831	1.51839e-06	5.77368e-05	2.95132e-05	F	4.52998	0.0735993	0.304264	LV	All	All	All	control_Non_COVID	8	18
TLR7	2.51473	-0.109712	22.0608	5.36966e-05	0.000754136	0.000403206	F	3.39447	0.00241022	0.0131637	LV	All	All	All	control_Non_COVID	8	18
AC079015.1	2.50303	-0.0838998	18.2079	0.00017969	0.00186924	0.00101833	F	2.99211	0.00266503	0.01265	LV	All	All	All	control_Non_COVID	8	18
AL354771.1	2.49617	3.54259	29.0144	7.60606e-06	0.00018156	9.47424e-05	F	4.02346	0.0165592	0.0598272	LV	All	All	All	control_Non_COVID	8	18
EFNB2	2.49438	4.10709	54.332	3.09147e-08	4.05881e-06	2.01304e-06	F	5.69615	0.0465394	0.190375	LV	All	All	All	control_Non_COVID	8	18
SKAP1	2.49342	4.52468	66.9711	3.6384e-09	1.16116e-06	5.72766e-07	F	6.24202	0.0438268	0.154411	LV	All	All	All	control_Non_COVID	8	18
BMP6	2.49209	3.285	73.4805	1.34695e-09	6.36254e-07	3.10755e-07	F	6.50758	0.0207934	0.0906097	LV	All	All	All	control_Non_COVID	8	18
OAS2	2.49137	1.27762	42.0588	3.46861e-07	2.08104e-05	1.05376e-05	F	4.97726	0.0083001	0.0383641	LV	All	All	All	control_Non_COVID	8	18
CD244	2.48176	-0.398275	71.5807	1.7881e-09	7.49616e-07	3.64933e-07	F	6.43779	0.0022112	0.0145758	LV	All	All	All	control_Non_COVID	8	18
SAMD3	2.47952	3.5105	80.8345	4.71785e-10	3.36653e-07	1.63268e-07	F	6.7871	0.0240798	0.104578	LV	All	All	All	control_Non_COVID	8	18
AC079380.1	2.47769	2.60136	63.8118	6.04085e-09	1.54677e-06	7.69422e-07	F	6.11384	0.0162767	0.0661909	LV	All	All	All	control_Non_COVID	8	18
AC087857.1	2.47631	1.0513	21.4078	6.54371e-05	0.000873658	0.00046902	F	3.32881	0.0041624	0.0235809	LV	All	All	All	control_Non_COVID	8	18
THY1	2.47559	-0.0933038	26.2947	1.58414e-05	0.000307638	0.000161447	F	3.79197	0.00295653	0.0144979	LV	All	All	All	control_Non_COVID	8	18
AC005165.1	2.47076	3.87785	37.8421	8.78968e-07	3.96754e-05	2.02787e-05	F	4.69296	0.0318802	0.104163	LV	All	All	All	control_Non_COVID	8	18
AC092652.1	2.46648	-0.384022	24.1895	2.8699e-05	0.000476725	0.000252968	F	3.59693	0.00243618	0.0127992	LV	All	All	All	control_Non_COVID	8	18
SHANK3	2.46508	4.76065	66.3539	4.01192e-09	1.23442e-06	6.14094e-07	F	6.21177	0.0709109	0.296631	LV	All	All	All	control_Non_COVID	8	18
ST8SIA6	2.46327	5.00048	76.1842	9.08114e-10	5.15838e-07	2.48996e-07	F	6.60381	0.0772657	0.306549	LV	All	All	All	control_Non_COVID	8	18
SLCO4C1	2.45896	0.320448	33.7516	2.29813e-06	7.80106e-05	4.00699e-05	F	4.39718	0.00312653	0.016364	LV	All	All	All	control_Non_COVID	8	18
CXorf21	2.45879	0.34344	22.0359	5.40999e-05	0.00075783	0.000405278	F	3.39225	0.00373009	0.0198244	LV	All	All	All	control_Non_COVID	8	18
MECOM	2.44883	8.0247	89.6118	1.47382e-10	1.98569e-07	9.42517e-08	F	7.02571	0.404806	1.15005	LV	All	All	All	control_Non_COVID	8	18
TAGAP	2.44809	1.56594	65.9613	4.27057e-09	1.28524e-06	6.3829e-07	F	6.19498	0.00811002	0.0445697	LV	All	All	All	control_Non_COVID	8	18
CALCR	2.44551	1.31357	30.4799	5.19778e-06	0.000137805	7.14537e-05	F	4.14598	0.00552367	0.0258891	LV	All	All	All	control_Non_COVID	8	18
LINC02148	2.44402	2.37619	33.203	2.627e-06	8.58716e-05	4.42063e-05	F	4.35452	0.00819317	0.0347951	LV	All	All	All	control_Non_COVID	8	18
LRRC3B	2.4434	0.924276	41.424	3.97525e-07	2.28291e-05	1.15901e-05	F	4.93591	0.00448566	0.0232819	LV	All	All	All	control_Non_COVID	8	18
GATA3	2.44082	1.40023	62.1258	7.97464e-09	1.93807e-06	9.61729e-07	F	6.01695	0.00831516	0.0430596	LV	All	All	All	control_Non_COVID	8	18
MS4A14	2.43641	0.765085	21.0471	7.3073e-05	0.000950034	0.0005098	F	3.2926	0.00502216	0.0240582	LV	All	All	All	control_Non_COVID	8	18
SAMD9L	2.43356	3.71877	47.2264	1.1947e-07	1.04073e-05	5.22486e-06	F	5.28193	0.03941	0.166743	LV	All	All	All	control_Non_COVID	8	18
AC009019.1	2.43293	0.41401	22.3607	4.90786e-05	0.000702217	0.000375797	F	3.42505	0.00309672	0.0175774	LV	All	All	All	control_Non_COVID	8	18
AC092546.1	2.43052	1.87022	35.4992	1.51264e-06	5.76735e-05	2.9486e-05	F	4.53038	0.00820267	0.0406627	LV	All	All	All	control_Non_COVID	8	18
AC025569.1	2.42646	3.71057	55.6501	2.43696e-08	3.3773e-06	1.67939e-06	F	5.77485	0.0379314	0.160282	LV	All	All	All	control_Non_COVID	8	18
FO393415.1	2.42456	0.800542	37.9243	8.62691e-07	3.93111e-05	2.01072e-05	F	4.69665	0.00562699	0.0275738	LV	All	All	All	control_Non_COVID	8	18
AL035448.1	2.42434	2.10319	88.8216	1.63068e-10	2.02555e-07	9.61437e-08	F	7.01708	0.00993842	0.0478109	LV	All	All	All	control_Non_COVID	8	18
MME-AS1	2.41819	0.896985	30.2361	5.53395e-06	0.000144255	7.48015e-05	F	4.12609	0.00525473	0.0234476	LV	All	All	All	control_Non_COVID	8	18
LINC00525	2.40926	-0.25936	68.507	2.8608e-09	9.89127e-07	4.84479e-07	F	6.31473	0.00210161	0.0126406	LV	All	All	All	control_Non_COVID	8	18
EPSTI1	2.40781	4.47983	48.9054	8.58388e-08	8.27259e-06	4.16606e-06	F	5.38027	0.0585637	0.24405	LV	All	All	All	control_Non_COVID	8	18
LINC01886	2.40704	0.59575	24.1377	2.91301e-05	0.000481738	0.000255635	F	3.59238	0.00381523	0.0190309	LV	All	All	All	control_Non_COVID	8	18
LDB2	2.40299	7.92267	60.2449	1.09382e-08	2.23447e-06	1.11431e-06	F	5.95299	0.380616	1.12925	LV	All	All	All	control_Non_COVID	8	18
RGS18	2.4008	0.863759	15.6665	0.000423194	0.00358864	0.00197445	F	2.70455	0.00522813	0.0240289	LV	All	All	All	control_Non_COVID	8	18
PTPRZ1	2.39266	1.96572	48.9261	8.54934e-08	8.26305e-06	4.16199e-06	F	5.3807	0.0096459	0.0318558	LV	All	All	All	control_Non_COVID	8	18
AC109826.1	2.38802	-0.00883144	15.6311	0.000428432	0.00362481	0.00199538	F	2.69997	0.00295749	0.0132263	LV	All	All	All	control_Non_COVID	8	18
DOCK9-AS1	2.38624	1.10964	20.6622	8.22852e-05	0.00103845	0.000558218	F	3.2532	0.00730987	0.0315141	LV	All	All	All	control_Non_COVID	8	18
RTN1	2.38597	4.05319	30.3627	5.35652e-06	0.000140459	7.28807e-05	F	4.13739	0.0349312	0.13486	LV	All	All	All	control_Non_COVID	8	18
AL096772.1	2.38548	1.14731	14.399	0.000662078	0.0050169	0.00279048	F	2.55432	0.00758278	0.0327157	LV	All	All	All	control_Non_COVID	8	18
KL	2.38211	1.6629	33.218	2.61739e-06	8.56409e-05	4.40912e-05	F	4.35565	0.00944731	0.0458725	LV	All	All	All	control_Non_COVID	8	18
HTR7	2.37909	1.22933	39.4794	6.08375e-07	3.0793e-05	1.57005e-05	F	4.80409	0.0058353	0.0281027	LV	All	All	All	control_Non_COVID	8	18
CTSW	2.37524	-0.272528	28.6223	8.43578e-06	0.000194714	0.000101811	F	3.9922	0.00301755	0.0135946	LV	All	All	All	control_Non_COVID	8	18
MAF	2.37367	3.99436	27.466	1.14978e-05	0.000243596	0.00012746	F	3.89462	0.0406976	0.147043	LV	All	All	All	control_Non_COVID	8	18
FO704657.1	2.37107	1.70591	35.4524	1.52944e-06	5.80448e-05	2.96629e-05	F	4.52779	0.00707766	0.0355269	LV	All	All	All	control_Non_COVID	8	18
FLI1	2.3701	6.31913	57.6779	1.70223e-08	2.79049e-06	1.39962e-06	F	5.85399	0.190988	0.68594	LV	All	All	All	control_Non_COVID	8	18
AL445183.1	2.36888	-0.0185749	29.2603	7.13049e-06	0.000172992	9.02707e-05	F	4.04445	0.00284767	0.0140952	LV	All	All	All	control_Non_COVID	8	18
OTOP1	2.36374	0.594418	36.5249	1.18976e-06	4.86613e-05	2.48554e-05	F	4.60458	0.00331281	0.0176204	LV	All	All	All	control_Non_COVID	8	18
AL138930.1	2.36032	0.104179	24.9413	2.31473e-05	0.000406448	0.000214733	F	3.6681	0.00336884	0.01574	LV	All	All	All	control_Non_COVID	8	18
CYYR1	2.36029	5.57903	57.0656	1.89533e-08	2.9166e-06	1.45795e-06	F	5.83626	0.107465	0.390957	LV	All	All	All	control_Non_COVID	8	18
IFIH1	2.35467	2.59849	61.2257	9.26875e-09	2.11654e-06	1.0615e-06	F	5.97408	0.0188697	0.0826105	LV	All	All	All	control_Non_COVID	8	18
AC005550.2	2.35265	4.39456	41.3688	4.02293e-07	2.29849e-05	1.1665e-05	F	4.93311	0.0625922	0.233728	LV	All	All	All	control_Non_COVID	8	18
LNX1	2.35104	5.25747	46.2093	1.46487e-07	1.18914e-05	5.99077e-06	F	5.22252	0.0895951	0.342768	LV	All	All	All	control_Non_COVID	8	18
GPR65	2.35074	0.804652	26.4187	1.53078e-05	0.000301111	0.000158134	F	3.80097	0.00612682	0.028909	LV	All	All	All	control_Non_COVID	8	18
AL589990.1	2.34923	1.26099	45.1094	1.83201e-07	1.3328e-05	6.73527e-06	F	5.17164	0.00620102	0.0297995	LV	All	All	All	control_Non_COVID	8	18
ST8SIA6-AS1	2.34857	3.04032	54.4467	3.0277e-08	4.02978e-06	1.99934e-06	F	5.69911	0.0259083	0.101542	LV	All	All	All	control_Non_COVID	8	18
HBA2	2.34793	0.714962	14.3342	0.000677669	0.00510849	0.00284114	F	2.54651	0.00361906	0.0197618	LV	All	All	All	control_Non_COVID	8	18
AL355916.2	2.34037	-0.122617	26.4084	1.53516e-05	0.000301617	0.000158381	F	3.8003	0.0028057	0.0140357	LV	All	All	All	control_Non_COVID	8	18
LEF1	2.33717	1.5722	57.5871	1.7295e-08	2.80212e-06	1.40469e-06	F	5.85242	0.0079149	0.0303716	LV	All	All	All	control_Non_COVID	8	18
LRMP	2.33697	2.97361	58.9457	1.36599e-08	2.46688e-06	1.23745e-06	F	5.90747	0.02072	0.0988708	LV	All	All	All	control_Non_COVID	8	18
TNFRSF14-AS1	2.33474	0.338213	32.402	3.20056e-06	9.86583e-05	5.10007e-05	F	4.29242	0.00479654	0.0213514	LV	All	All	All	control_Non_COVID	8	18
TEK	2.33218	4.64242	78.0756	6.93384e-10	4.34514e-07	2.10136e-07	F	6.6775	0.0714756	0.270304	LV	All	All	All	control_Non_COVID	8	18
AC018742.1	2.33038	3.4588	52.8695	4.04352e-08	4.94933e-06	2.45682e-06	F	5.60963	0.0196801	0.0766471	LV	All	All	All	control_Non_COVID	8	18
CHSY3	2.32527	5.79262	47.0162	1.24584e-07	1.06862e-05	5.36016e-06	F	5.27082	0.118944	0.424934	LV	All	All	All	control_Non_COVID	8	18
MEOX2	2.32469	5.92557	62.3387	7.69768e-09	1.89827e-06	9.4261e-07	F	6.02567	0.160212	0.496435	LV	All	All	All	control_Non_COVID	8	18
AP005131.1	2.32402	3.45645	81.5546	4.27354e-10	3.32064e-07	1.61198e-07	F	6.79264	0.0217483	0.100255	LV	All	All	All	control_Non_COVID	8	18
NLRC5	2.32235	4.27818	83.6257	3.22698e-10	3.00629e-07	1.42695e-07	F	6.84559	0.055917	0.235754	LV	All	All	All	control_Non_COVID	8	18
KLRB1	2.31115	0.717601	66.9164	3.66996e-09	1.16116e-06	5.72766e-07	F	6.24202	0.00446137	0.0233117	LV	All	All	All	control_Non_COVID	8	18
MNDA	2.30953	1.85033	28.756	8.14263e-06	0.000190837	9.9633e-05	F	4.0016	0.0109341	0.0449919	LV	All	All	All	control_Non_COVID	8	18
NLRP3	2.30803	1.10736	22.6497	4.50286e-05	0.000657057	0.000350936	F	3.45477	0.00632541	0.0306191	LV	All	All	All	control_Non_COVID	8	18
ARL5C	2.30451	0.28913	24.2157	2.84831e-05	0.00047502	0.000251901	F	3.59877	0.00310804	0.0165186	LV	All	All	All	control_Non_COVID	8	18
CD86	2.30217	3.13869	18.9763	0.000140064	0.00155186	0.000841706	F	3.07484	0.0213869	0.0839576	LV	All	All	All	control_Non_COVID	8	18
LFNG	2.29991	1.20282	25.8814	1.77682e-05	0.00033403	0.000175575	F	3.75554	0.00821215	0.0351159	LV	All	All	All	control_Non_COVID	8	18
1.0	2.29967	0.040058	17.3838	0.000235894	0.00229583	0.00125215	F	2.90234	0.00292324	0.0141609	LV	All	All	All	control_Non_COVID	8	18
EVI2B	2.29683	-0.385115	31.8309	3.6905e-06	0.000108278	5.59515e-05	F	4.25219	0.00248399	0.013377	LV	All	All	All	control_Non_COVID	8	18
DPYSL3	2.29459	4.97411	47.532	1.12432e-07	9.94917e-06	4.99944e-06	F	5.30108	0.079024	0.277946	LV	All	All	All	control_Non_COVID	8	18
AC004884.2	2.29088	1.20997	44.2015	2.20904e-07	1.51507e-05	7.64472e-06	F	5.11664	0.00486315	0.0224094	LV	All	All	All	control_Non_COVID	8	18
ARHGAP28	2.29005	3.27734	96.9946	5.9108e-11	1.30851e-07	6.21091e-08	F	7.20684	0.0233466	0.110972	LV	All	All	All	control_Non_COVID	8	18
LINC00278	2.28534	4.83423	8.49529	0.00663935	0.0299127	0.0175714	F	1.75519	0.0642701	0.272703	LV	All	All	All	control_Non_COVID	8	18
KCNJ3	2.28054	3.91464	26.8025	1.37748e-05	0.000278301	0.000145993	F	3.83567	0.018	0.0683565	LV	All	All	All	control_Non_COVID	8	18
GPR158	2.279	3.61056	125.389	2.73158e-12	2.2903e-08	1.0871e-08	F	7.96373	0.0248603	0.127868	LV	All	All	All	control_Non_COVID	8	18
AC099792.1	2.27745	2.56612	65.6557	4.48425e-09	1.31923e-06	6.54906e-07	F	6.18382	0.0139447	0.0607577	LV	All	All	All	control_Non_COVID	8	18
NRIR	2.27658	0.195739	21.6485	6.08173e-05	0.00082948	0.000445127	F	3.35152	0.00422209	0.0181239	LV	All	All	All	control_Non_COVID	8	18
NOTCH4	2.27462	4.13803	49.2212	8.07287e-08	7.89352e-06	3.9787e-06	F	5.40026	0.0553161	0.207413	LV	All	All	All	control_Non_COVID	8	18
SCML4	2.27407	1.73764	42.0066	3.50755e-07	2.09558e-05	1.06153e-05	F	4.97407	0.00871808	0.0423178	LV	All	All	All	control_Non_COVID	8	18
AC105285.1	2.27016	2.153	56.7827	1.99229e-08	2.97438e-06	1.48438e-06	F	5.82846	0.0130338	0.0530041	LV	All	All	All	control_Non_COVID	8	18
AC005828.3	2.26873	-0.119855	43.0897	2.78706e-07	1.77483e-05	9.003e-06	F	5.04561	0.00246306	0.0129561	LV	All	All	All	control_Non_COVID	8	18
PIK3CG	2.26872	1.68643	27.7228	1.07277e-05	0.000230928	0.000120859	F	3.91772	0.00965142	0.0459484	LV	All	All	All	control_Non_COVID	8	18
LINC00299	2.26629	1.60963	42.9944	2.84357e-07	1.792e-05	9.08538e-06	F	5.04166	0.00855007	0.0388393	LV	All	All	All	control_Non_COVID	8	18
GSTM5	2.2649	0.268234	24.258	2.81386e-05	0.000471149	0.000249687	F	3.6026	0.00403578	0.0171266	LV	All	All	All	control_Non_COVID	8	18
TIE1	2.26261	4.05217	45.7958	1.59273e-07	1.22516e-05	6.18406e-06	F	5.20873	0.0516758	0.193686	LV	All	All	All	control_Non_COVID	8	18
SYCP2L	2.26063	2.56745	74.5698	1.1477e-09	5.95624e-07	2.87134e-07	F	6.54192	0.0175237	0.0727313	LV	All	All	All	control_Non_COVID	8	18
LINC01277	2.26063	2.69331	55.1192	2.68081e-08	3.66976e-06	1.82375e-06	F	5.73903	0.0141641	0.0651922	LV	All	All	All	control_Non_COVID	8	18
NCF1	2.25135	2.34901	27.1784	1.2431e-05	0.000258309	0.00013517	F	3.86912	0.0136376	0.0641528	LV	All	All	All	control_Non_COVID	8	18
BLNK	2.24708	3.01843	30.9215	4.64321e-06	0.000126793	6.57416e-05	F	4.18216	0.0210711	0.0831455	LV	All	All	All	control_Non_COVID	8	18
AL391335.1	2.24468	0.562448	33.4414	2.4783e-06	8.18888e-05	4.21046e-05	F	4.37567	0.00362328	0.0170386	LV	All	All	All	control_Non_COVID	8	18
FLT4	2.24397	0.744094	55.6569	2.43399e-08	3.3773e-06	1.67939e-06	F	5.77485	0.00644401	0.0253719	LV	All	All	All	control_Non_COVID	8	18
OR51E1	2.24209	1.44253	36.5647	1.17882e-06	4.82726e-05	2.46592e-05	F	4.60802	0.00918278	0.0377695	LV	All	All	All	control_Non_COVID	8	18
RUNX3	2.23395	1.32758	30.8885	4.68248e-06	0.000127365	6.60234e-05	F	4.1803	0.00848201	0.0364004	LV	All	All	All	control_Non_COVID	8	18
AC009563.1	2.23337	0.481619	21.5302	6.30426e-05	0.000849809	0.000455756	F	3.34127	0.00338845	0.0152119	LV	All	All	All	control_Non_COVID	8	18
AC009884.1	2.2331	1.46369	29.813	6.17358e-06	0.000156365	8.12208e-05	F	4.09033	0.0067729	0.0324211	LV	All	All	All	control_Non_COVID	8	18
PLCB1	2.23274	7.73073	81.2563	4.45198e-10	3.32064e-07	1.61198e-07	F	6.79264	0.406014	1.13948	LV	All	All	All	control_Non_COVID	8	18
NRXN1	2.23153	6.02159	87.7413	1.8746e-10	2.24537e-07	1.06578e-07	F	6.97233	0.0796197	0.127241	LV	All	All	All	control_Non_COVID	8	18
AL355613.1	2.22948	0.084295	20.6326	8.30448e-05	0.00104469	0.000561593	F	3.25058	0.00277333	0.0130719	LV	All	All	All	control_Non_COVID	8	18
PRF1	2.22823	-0.0116765	17.2553	0.000246229	0.00236755	0.00129108	F	2.88905	0.00337103	0.0160376	LV	All	All	All	control_Non_COVID	8	18
GAS2L3	2.22784	3.12662	32.8038	2.89773e-06	9.25562e-05	4.77525e-05	F	4.321	0.0259234	0.0966514	LV	All	All	All	control_Non_COVID	8	18
FYB1	2.22617	4.97189	38.1974	8.10896e-07	3.74598e-05	1.91239e-05	F	4.71842	0.0688662	0.259	LV	All	All	All	control_Non_COVID	8	18
AC112503.1	2.22316	0.541555	35.0816	1.66984e-06	6.14068e-05	3.14581e-05	F	4.50227	0.00332741	0.0128871	LV	All	All	All	control_Non_COVID	8	18
DOCK4-AS1	2.21582	1.93882	33.4949	2.44617e-06	8.1147e-05	4.16476e-05	F	4.38041	0.00876914	0.039802	LV	All	All	All	control_Non_COVID	8	18
LAYN	2.21499	0.372884	40.951	4.40393e-07	2.46988e-05	1.25413e-05	F	4.90166	0.00485506	0.0203464	LV	All	All	All	control_Non_COVID	8	18
SP140	2.21378	2.40726	74.2377	1.20489e-09	5.97316e-07	2.87751e-07	F	6.54098	0.0161372	0.0688896	LV	All	All	All	control_Non_COVID	8	18
AC006159.1	2.21282	1.84365	33.6449	2.35847e-06	7.91774e-05	4.06765e-05	F	4.39066	0.00830789	0.0422961	LV	All	All	All	control_Non_COVID	8	18
MAMLD1	2.20893	3.31446	50.3792	6.45967e-08	6.87541e-06	3.44777e-06	F	5.46246	0.029041	0.118254	LV	All	All	All	control_Non_COVID	8	18
PYHIN1	2.20347	2.8479	60.2957	1.08442e-08	2.23447e-06	1.11431e-06	F	5.95299	0.0171985	0.0733256	LV	All	All	All	control_Non_COVID	8	18
AC025263.1	2.20257	1.85452	45.7213	1.61702e-07	1.23397e-05	6.22496e-06	F	5.20586	0.00644101	0.0208267	LV	All	All	All	control_Non_COVID	8	18
CCL5	2.20036	1.43078	32.0171	3.52248e-06	0.000104985	5.42657e-05	F	4.26547	0.00815761	0.0322785	LV	All	All	All	control_Non_COVID	8	18
AC131953.1	2.19986	1.04966	35.3428	1.56959e-06	5.92137e-05	3.02498e-05	F	4.51928	0.00650138	0.0261687	LV	All	All	All	control_Non_COVID	8	18
LCK	2.19852	1.64675	43.7115	2.4462e-07	1.62136e-05	8.1971e-06	F	5.08634	0.00864083	0.0434238	LV	All	All	All	control_Non_COVID	8	18
BTNL8	2.18907	1.70574	40.855	4.49675e-07	2.51353e-05	1.276e-05	F	4.89415	0.0108116	0.0419733	LV	All	All	All	control_Non_COVID	8	18
ELK3	2.18887	5.51973	51.7979	4.93776e-08	5.77087e-06	2.86913e-06	F	5.54225	0.124896	0.45405	LV	All	All	All	control_Non_COVID	8	18
TBC1D10C	2.18876	0.222777	35.6042	1.47566e-06	5.68205e-05	2.90371e-05	F	4.53705	0.00456836	0.0211104	LV	All	All	All	control_Non_COVID	8	18
MYO1G	2.18679	0.117827	27.9323	1.01402e-05	0.000221552	0.000115964	F	3.93568	0.00448162	0.0194109	LV	All	All	All	control_Non_COVID	8	18
TMEM233	2.18645	2.48195	53.3703	3.68638e-08	4.59605e-06	2.27455e-06	F	5.6431	0.0164618	0.0641722	LV	All	All	All	control_Non_COVID	8	18
CYS1	2.18013	1.88092	60.7358	1.00658e-08	2.19212e-06	1.09752e-06	F	5.95959	0.00835294	0.0401625	LV	All	All	All	control_Non_COVID	8	18
DACH1	2.17803	6.91747	48.3172	9.62989e-08	8.86201e-06	4.46319e-06	F	5.35035	0.29378	0.758937	LV	All	All	All	control_Non_COVID	8	18
FREM1	2.17328	5.34502	35.2695	1.59705e-06	5.99126e-05	3.05938e-05	F	4.51437	0.0919582	0.282035	LV	All	All	All	control_Non_COVID	8	18
SLC5A4-AS1	2.1715	2.22046	38.9844	6.79321e-07	3.29711e-05	1.67921e-05	F	4.7749	0.013542	0.0562015	LV	All	All	All	control_Non_COVID	8	18
ALG13-AS1	2.1692	4.1161	46.1919	1.47001e-07	1.18914e-05	5.99077e-06	F	5.22252	0.0447575	0.192782	LV	All	All	All	control_Non_COVID	8	18
NPIPA7	2.1688	0.0992159	41.8985	3.58973e-07	2.13084e-05	1.08024e-05	F	4.96648	0.00261605	0.013507	LV	All	All	All	control_Non_COVID	8	18
GBP2	2.1683	3.49894	59.0312	1.34603e-08	2.46199e-06	1.23576e-06	F	5.90807	0.0383039	0.142103	LV	All	All	All	control_Non_COVID	8	18
RASGRF2	2.1664	5.71679	56.4299	2.12071e-08	3.11949e-06	1.55574e-06	F	5.80806	0.133185	0.436803	LV	All	All	All	control_Non_COVID	8	18
C4BPA	2.16136	1.27869	94.6652	7.83918e-11	1.31455e-07	6.23959e-08	F	7.20484	0.00494987	0.0182882	LV	All	All	All	control_Non_COVID	8	18
GIMAP2	2.16132	1.62114	40.5057	4.85264e-07	2.63346e-05	1.33881e-05	F	4.87328	0.0110905	0.0452604	LV	All	All	All	control_Non_COVID	8	18
PRAG1	2.16071	4.63058	43.4402	2.58913e-07	1.67633e-05	8.4982e-06	F	5.07067	0.0643312	0.240027	LV	All	All	All	control_Non_COVID	8	18
TMEM255B	2.15987	1.91272	44.65	2.01337e-07	1.41858e-05	7.17019e-06	F	5.14447	0.0139128	0.051912	LV	All	All	All	control_Non_COVID	8	18
FNDC1	2.15837	1.93291	23.719	3.28857e-05	0.000528034	0.000280737	F	3.5517	0.00979828	0.0388161	LV	All	All	All	control_Non_COVID	8	18
DLEU7	2.15437	2.02178	43.2958	2.66875e-07	1.71464e-05	8.68789e-06	F	5.06109	0.0106693	0.0396485	LV	All	All	All	control_Non_COVID	8	18
VAX2	2.15252	0.874364	31.025	4.52265e-06	0.000124364	6.45125e-05	F	4.19036	0.00614694	0.0271341	LV	All	All	All	control_Non_COVID	8	18
HLA-DRB5	2.14945	3.15673	11.365	0.0020589	0.0119943	0.00683821	F	2.16506	0.0285526	0.100757	LV	All	All	All	control_Non_COVID	8	18
HRH1	2.14805	4.48741	23.1914	3.83689e-05	0.000587951	0.0003136	F	3.50362	0.0506666	0.169778	LV	All	All	All	control_Non_COVID	8	18
AC110491.2	2.14505	2.61624	35.1815	1.6307e-06	6.05325e-05	3.09775e-05	F	4.50895	0.0150739	0.063336	LV	All	All	All	control_Non_COVID	8	18
IFI44	2.14205	3.99648	36.4195	1.21927e-06	4.93268e-05	2.51746e-05	F	4.59904	0.0544489	0.18637	LV	All	All	All	control_Non_COVID	8	18
RSAD2	2.13972	2.50983	37.2085	1.016e-06	4.36854e-05	2.23085e-05	F	4.65153	0.0200863	0.072469	LV	All	All	All	control_Non_COVID	8	18
AC006007.1	2.13686	1.46338	20.6616	8.23003e-05	0.00103845	0.000558218	F	3.2532	0.0088348	0.0327992	LV	All	All	All	control_Non_COVID	8	18
COL14A1	2.13401	4.72685	46.5461	1.36883e-07	1.1383e-05	5.71416e-06	F	5.24305	0.0672441	0.194899	LV	All	All	All	control_Non_COVID	8	18
DPEP2	2.13391	2.28186	22.1117	5.28805e-05	0.000744545	0.000398205	F	3.39989	0.0147602	0.0603363	LV	All	All	All	control_Non_COVID	8	18
SKAP1-AS1	2.13321	0.170675	32.4195	3.18665e-06	9.84497e-05	5.09012e-05	F	4.29327	0.00386469	0.017252	LV	All	All	All	control_Non_COVID	8	18
AC136424.2	2.13082	3.34705	17.402	0.000234467	0.00228924	0.00124874	F	2.90353	0.0345035	0.125387	LV	All	All	All	control_Non_COVID	8	18
AP000897.2	2.13052	2.62406	36.7158	1.13825e-06	4.7129e-05	2.40634e-05	F	4.61864	0.0128417	0.0568239	LV	All	All	All	control_Non_COVID	8	18
AL928970.1	2.12933	1.57998	30.4606	5.2236e-06	0.000138093	7.15822e-05	F	4.14519	0.00685299	0.0276531	LV	All	All	All	control_Non_COVID	8	18
AL359220.1	2.12737	2.8435	45.8673	1.5698e-07	1.21309e-05	6.12492e-06	F	5.2129	0.0206689	0.0792072	LV	All	All	All	control_Non_COVID	8	18
AC079793.1	2.12419	2.63681	31.0956	4.44231e-06	0.000122723	6.35374e-05	F	4.19697	0.0209966	0.0697958	LV	All	All	All	control_Non_COVID	8	18
AC007347.1	2.12023	3.04566	59.2065	1.30607e-08	2.4335e-06	1.22302e-06	F	5.91257	0.0186632	0.0753102	LV	All	All	All	control_Non_COVID	8	18
ITGB2-AS1	2.11736	0.00550984	38.7282	7.19454e-07	3.42956e-05	1.74855e-05	F	4.75732	0.0035091	0.0158871	LV	All	All	All	control_Non_COVID	8	18
ZBTB20-AS4	2.11707	1.14205	28.5896	8.50937e-06	0.000195605	0.000102312	F	3.99007	0.00552467	0.0227779	LV	All	All	All	control_Non_COVID	8	18
AC004540.1	2.11702	1.53198	50.7491	6.01986e-08	6.53845e-06	3.27241e-06	F	5.48513	0.00690061	0.0290071	LV	All	All	All	control_Non_COVID	8	18
AC025165.1	2.11576	1.29137	28.1792	9.49134e-06	0.000211649	0.000110772	F	3.95557	0.00965274	0.0361058	LV	All	All	All	control_Non_COVID	8	18
MS4A4E	2.11152	4.26037	22.0446	5.3958e-05	0.000756541	0.000404596	F	3.39298	0.0439767	0.135804	LV	All	All	All	control_Non_COVID	8	18
PRKCH	2.11104	5.99074	78.0123	6.99618e-10	4.34514e-07	2.10136e-07	F	6.6775	0.164165	0.535727	LV	All	All	All	control_Non_COVID	8	18
SNX10	2.11079	2.32576	42.2179	3.35278e-07	2.0297e-05	1.02838e-05	F	4.98785	0.0136007	0.0601306	LV	All	All	All	control_Non_COVID	8	18
AP000787.1	2.11067	4.17812	56.3045	2.16846e-08	3.13241e-06	1.56016e-06	F	5.80683	0.0516679	0.181891	LV	All	All	All	control_Non_COVID	8	18
TRAF3IP3	2.11037	2.67258	58.0416	1.59758e-08	2.73365e-06	1.3673e-06	F	5.86413	0.0165154	0.0784058	LV	All	All	All	control_Non_COVID	8	18
FCGR2B	2.1085	2.18918	17.4123	0.000233664	0.0022834	0.00124571	F	2.90458	0.0133837	0.0528709	LV	All	All	All	control_Non_COVID	8	18
ITGAX	2.1082	1.64393	24.3992	2.70199e-05	0.000457904	0.0002426	F	3.61511	0.00934164	0.0367575	LV	All	All	All	control_Non_COVID	8	18
TMPRSS11D	2.10598	2.86182	19.7667	0.000108884	0.00128447	0.000695543	F	3.15768	0.0161003	0.0574348	LV	All	All	All	control_Non_COVID	8	18
AL445250.1	2.10459	5.63297	51.4612	5.26056e-08	6.05616e-06	3.00853e-06	F	5.52165	0.114055	0.309799	LV	All	All	All	control_Non_COVID	8	18
SLC40A1	2.1021	4.9339	58.656	1.43604e-08	2.53483e-06	1.27001e-06	F	5.89619	0.072595	0.238364	LV	All	All	All	control_Non_COVID	8	18
TMEM184A	2.09914	2.55734	37.053	1.05299e-06	4.48652e-05	2.28934e-05	F	4.64029	0.0122592	0.0395384	LV	All	All	All	control_Non_COVID	8	18
SLC15A5	2.09882	1.43039	28.5154	8.67853e-06	0.000197866	0.000103408	F	3.98544	0.00557926	0.0184116	LV	All	All	All	control_Non_COVID	8	18
NLRP1	2.09807	5.28406	56.9433	1.93662e-08	2.93893e-06	1.46805e-06	F	5.83326	0.115051	0.410019	LV	All	All	All	control_Non_COVID	8	18
NRK	2.09745	4.73379	32.0811	3.46662e-06	0.000103993	5.37344e-05	F	4.26975	0.0665535	0.198711	LV	All	All	All	control_Non_COVID	8	18
NR5A2	2.09557	3.00538	38.7781	7.11445e-07	3.39892e-05	1.73173e-05	F	4.76152	0.0236327	0.0929235	LV	All	All	All	control_Non_COVID	8	18
AL031670.1	2.0952	0.253296	37.652	9.17888e-07	4.10455e-05	2.09941e-05	F	4.6779	0.00324344	0.0143823	LV	All	All	All	control_Non_COVID	8	18
HTR2B	2.08946	2.62272	31.9207	3.60844e-06	0.000106625	5.50745e-05	F	4.25905	0.0150466	0.0600133	LV	All	All	All	control_Non_COVID	8	18
PART1	2.08937	1.78294	21.5344	6.29623e-05	0.000849408	0.000455572	F	3.34144	0.009392	0.0363146	LV	All	All	All	control_Non_COVID	8	18
AC026353.1	2.08795	0.96918	32.3574	3.23619e-06	9.94824e-05	5.14141e-05	F	4.28892	0.0059086	0.0225427	LV	All	All	All	control_Non_COVID	8	18
SCN9A	2.08644	4.56866	20.257	9.33416e-05	0.00114712	0.000618097	F	3.20894	0.0512446	0.156968	LV	All	All	All	control_Non_COVID	8	18
AC010245.1	2.08429	0.204036	25.3229	2.0779e-05	0.000375073	0.000197481	F	3.70447	0.00296617	0.0130208	LV	All	All	All	control_Non_COVID	8	18
ZNF366	2.08187	3.804	29.4478	6.78915e-06	0.000167641	8.72785e-05	F	4.05909	0.0447047	0.147824	LV	All	All	All	control_Non_COVID	8	18
AL731566.1	2.08	0.881328	18.095	0.000186458	0.00192	0.00104662	F	2.98021	0.00474655	0.0187115	LV	All	All	All	control_Non_COVID	8	18
IKZF1	2.07974	4.0125	25.2525	2.11955e-05	0.000380136	0.000200125	F	3.6987	0.0439127	0.159253	LV	All	All	All	control_Non_COVID	8	18
ROBO3	2.07832	2.31551	36.0432	1.33114e-06	5.29583e-05	2.70286e-05	F	4.56818	0.0172302	0.0661502	LV	All	All	All	control_Non_COVID	8	18
SP110	2.07631	4.78463	86.26	2.27424e-10	2.31131e-07	1.09708e-07	F	6.95976	0.0831458	0.300524	LV	All	All	All	control_Non_COVID	8	18
MEF2C-AS2	2.07601	2.44464	23.473	3.53302e-05	0.000556765	0.000296335	F	3.52822	0.0162911	0.0616516	LV	All	All	All	control_Non_COVID	8	18
NOVA2	2.07488	2.67649	44.0666	2.27177e-07	1.53881e-05	7.75763e-06	F	5.11027	0.0232729	0.0842583	LV	All	All	All	control_Non_COVID	8	18
KCNMB2	2.07318	4.75048	36.8751	1.0971e-06	4.60507e-05	2.35057e-05	F	4.62883	0.0437646	0.116438	LV	All	All	All	control_Non_COVID	8	18
C17orf67	2.06787	3.05065	37.1231	1.03614e-06	4.43241e-05	2.2626e-05	F	4.64539	0.0283919	0.102917	LV	All	All	All	control_Non_COVID	8	18
MAFIP	2.06405	0.449288	13.223	0.00101635	0.00702812	0.00393944	F	2.40457	0.00300164	0.0143002	LV	All	All	All	control_Non_COVID	8	18
ISLR2	2.06343	0.554293	29.2088	7.22731e-06	0.000174654	9.1105e-05	F	4.04046	0.00495694	0.0195552	LV	All	All	All	control_Non_COVID	8	18
GIMAP6	2.06259	1.26722	51.7972	4.93839e-08	5.77087e-06	2.86913e-06	F	5.54225	0.00975756	0.0364192	LV	All	All	All	control_Non_COVID	8	18
ANO2	2.06152	6.27986	33.8144	2.26337e-06	7.7142e-05	3.96337e-05	F	4.40194	0.157028	0.490919	LV	All	All	All	control_Non_COVID	8	18
CCM2L	2.06103	2.50951	44.2149	2.20293e-07	1.51507e-05	7.64472e-06	F	5.11664	0.0212952	0.0773197	LV	All	All	All	control_Non_COVID	8	18
GJA5	2.06085	2.4808	15.7755	0.000407482	0.00349011	0.00191987	F	2.71673	0.0135676	0.0408248	LV	All	All	All	control_Non_COVID	8	18
TESPA1	2.05755	1.54103	32.3719	3.22454e-06	9.92153e-05	5.12802e-05	F	4.29005	0.00969623	0.0397983	LV	All	All	All	control_Non_COVID	8	18
AP005242.1	2.0574	0.354242	34.8909	1.74736e-06	6.38806e-05	3.27085e-05	F	4.48534	0.00389836	0.0175319	LV	All	All	All	control_Non_COVID	8	18
IL18RAP	2.05701	-0.296656	40.5471	4.809e-07	2.62516e-05	1.33094e-05	F	4.87584	0.00250679	0.0125487	LV	All	All	All	control_Non_COVID	8	18
KDR	2.0566	3.24562	30.8362	4.74522e-06	0.00012824	6.64958e-05	F	4.17721	0.0324043	0.109068	LV	All	All	All	control_Non_COVID	8	18
RASAL3	2.05581	0.676978	38.1603	8.17727e-07	3.76716e-05	1.92281e-05	F	4.71606	0.00632253	0.0255991	LV	All	All	All	control_Non_COVID	8	18
AC011503.1	2.05564	1.39987	41.723	3.72744e-07	2.18169e-05	1.10704e-05	F	4.95584	0.00771188	0.027027	LV	All	All	All	control_Non_COVID	8	18
FGF12-AS3	2.05207	3.95644	18.113	0.000185361	0.00191281	0.00104267	F	2.98185	0.0286997	0.0801538	LV	All	All	All	control_Non_COVID	8	18
ZAP70	2.05011	0.3815	31.1716	4.35755e-06	0.00012118	6.27196e-05	F	4.2026	0.00510726	0.0209076	LV	All	All	All	control_Non_COVID	8	18
KITLG	2.04942	4.54286	48.4843	9.31969e-08	8.65828e-06	4.35074e-06	F	5.36144	0.0786293	0.229885	LV	All	All	All	control_Non_COVID	8	18
TMEM163	2.04684	4.2134	57.0641	1.89582e-08	2.9166e-06	1.45795e-06	F	5.83626	0.043139	0.149576	LV	All	All	All	control_Non_COVID	8	18
SLFN12	2.04117	3.11902	42.5215	3.14298e-07	1.93922e-05	9.83631e-06	F	5.00717	0.0308561	0.111151	LV	All	All	All	control_Non_COVID	8	18
PRKCB	2.0401	4.44986	42.3607	3.25227e-07	1.98554e-05	1.0065e-05	F	4.99719	0.0580491	0.20113	LV	All	All	All	control_Non_COVID	8	18
GBP1	2.03943	2.81401	37.0556	1.05237e-06	4.48652e-05	2.28934e-05	F	4.64029	0.0261636	0.0883411	LV	All	All	All	control_Non_COVID	8	18
AP001604.1	2.03843	0.425142	25.7646	1.83569e-05	0.00034203	0.000179609	F	3.74567	0.00454286	0.0179298	LV	All	All	All	control_Non_COVID	8	18
FGD5	2.0383	4.27794	54.3202	3.09815e-08	4.05881e-06	2.01304e-06	F	5.69615	0.0635253	0.220724	LV	All	All	All	control_Non_COVID	8	18
MCTP1	2.03768	6.18581	45.3995	1.72652e-07	1.28675e-05	6.49749e-06	F	5.18725	0.176974	0.510403	LV	All	All	All	control_Non_COVID	8	18
PLXDC2	2.03522	8.26571	40.6738	4.67778e-07	2.58457e-05	1.31101e-05	F	4.88239	0.540537	1.37984	LV	All	All	All	control_Non_COVID	8	18
CIITA	2.03448	4.57459	34.7484	1.80779e-06	6.54139e-05	3.3468e-05	F	4.47537	0.0613616	0.218969	LV	All	All	All	control_Non_COVID	8	18
SOX7	2.03406	1.78334	37.7971	8.88018e-07	3.99763e-05	2.04578e-05	F	4.68914	0.0137837	0.0468663	LV	All	All	All	control_Non_COVID	8	18
P2RY8	2.03175	3.41559	70.7579	2.0249e-09	8.16857e-07	3.97182e-07	F	6.40101	0.0304865	0.116722	LV	All	All	All	control_Non_COVID	8	18
PATL2	2.03081	2.25112	38.608	7.39146e-07	3.4964e-05	1.7828e-05	F	4.7489	0.0149425	0.0558876	LV	All	All	All	control_Non_COVID	8	18
ROBO4	2.03052	3.33502	31.0038	4.54709e-06	0.000124841	6.47689e-05	F	4.18863	0.0382342	0.122742	LV	All	All	All	control_Non_COVID	8	18
AC078785.2	2.02956	0.49316	38.8728	6.96496e-07	3.36056e-05	1.71063e-05	F	4.76684	0.00321283	0.0129811	LV	All	All	All	control_Non_COVID	8	18
DACT2	2.02865	0.350665	12.143	0.00152511	0.00956593	0.00540957	F	2.26684	0.00379952	0.0144799	LV	All	All	All	control_Non_COVID	8	18
IFI44L	2.02781	4.61548	16.2915	0.000341142	0.00304288	0.00166994	F	2.7773	0.0753481	0.233915	LV	All	All	All	control_Non_COVID	8	18
RAET1E	2.0276	0.600627	43.342	2.64298e-07	1.70462e-05	8.63933e-06	F	5.06352	0.00365588	0.0134893	LV	All	All	All	control_Non_COVID	8	18
LURAP1L	2.02723	3.79435	57.8576	1.64964e-08	2.76708e-06	1.38905e-06	F	5.85728	0.038521	0.145702	LV	All	All	All	control_Non_COVID	8	18
AC092958.1	2.02688	0.71765	17.6822	0.000213626	0.00212852	0.00116145	F	2.935	0.00508658	0.0148326	LV	All	All	All	control_Non_COVID	8	18
LRRN2	2.02525	1.63448	59.1436	1.32025e-08	2.44633e-06	1.22907e-06	F	5.91042	0.00952369	0.0415789	LV	All	All	All	control_Non_COVID	8	18
POU2F2	2.02461	3.13506	35.6975	1.4436e-06	5.59715e-05	2.86185e-05	F	4.54335	0.0264088	0.0974404	LV	All	All	All	control_Non_COVID	8	18
AL136987.1	2.02446	0.521126	13.627	0.000875878	0.00624739	0.00349276	F	2.45683	0.00336819	0.0152039	LV	All	All	All	control_Non_COVID	8	18
AC012613.1	2.02383	4.11165	17.924	0.000197236	0.00199604	0.00108945	F	2.96279	0.0397953	0.161746	LV	All	All	All	control_Non_COVID	8	18
AP001636.3	2.02374	1.45547	43.8692	2.36706e-07	1.57826e-05	7.98332e-06	F	5.09782	0.00776602	0.0304779	LV	All	All	All	control_Non_COVID	8	18
AL035427.1	2.02269	4.11515	59.4429	1.25416e-08	2.40355e-06	1.20271e-06	F	5.91984	0.0419417	0.150355	LV	All	All	All	control_Non_COVID	8	18
ZRANB2-AS1	2.02255	5.93047	11.9595	0.00163599	0.010099	0.0057213	F	2.24251	0.130003	0.44284	LV	All	All	All	control_Non_COVID	8	18
ITGA1	2.02158	6.72281	48.7136	8.91103e-08	8.49029e-06	4.27273e-06	F	5.36929	0.288894	0.708775	LV	All	All	All	control_Non_COVID	8	18
AC027682.2	2.02062	1.43154	21.3316	6.69746e-05	0.00088923	0.000477247	F	3.32126	0.00813341	0.0308725	LV	All	All	All	control_Non_COVID	8	18
AC239800.3	2.01945	1.08332	39.0756	6.65614e-07	3.26554e-05	1.66322e-05	F	4.77905	0.00836893	0.029352	LV	All	All	All	control_Non_COVID	8	18
PRICKLE2-AS3	2.01724	1.49	37.5212	9.45719e-07	4.1899e-05	2.14152e-05	F	4.66928	0.0089862	0.0342095	LV	All	All	All	control_Non_COVID	8	18
SEL1L3	2.01622	3.429	52.9567	3.9788e-08	4.90592e-06	2.42676e-06	F	5.61497	0.0314103	0.124934	LV	All	All	All	control_Non_COVID	8	18
PURG	2.01321	0.906342	35.7641	1.42117e-06	5.5358e-05	2.82795e-05	F	4.54853	0.00649065	0.0228646	LV	All	All	All	control_Non_COVID	8	18
AC022113.1	2.01158	1.32553	18.8236	0.000147125	0.00161117	0.00087437	F	3.0583	0.00455384	0.0131382	LV	All	All	All	control_Non_COVID	8	18
GATA2-AS1	2.01092	2.36157	32.1597	3.39938e-06	0.00010266	5.3067e-05	F	4.27518	0.0193539	0.0650233	LV	All	All	All	control_Non_COVID	8	18
TNFSF10	2.00899	3.96501	41.7447	3.71011e-07	2.17534e-05	1.10395e-05	F	4.95705	0.0547748	0.179717	LV	All	All	All	control_Non_COVID	8	18
AL133351.1	2.00268	0.8389	60.1798	1.10598e-08	2.23447e-06	1.11431e-06	F	5.95299	0.00481304	0.0193253	LV	All	All	All	control_Non_COVID	8	18
LINC01791	2.002	0.491639	40.3183	5.05589e-07	2.6871e-05	1.37073e-05	F	4.86305	0.00488096	0.0163676	LV	All	All	All	control_Non_COVID	8	18
AC254629.1	1.99608	1.21172	10.1075	0.00339449	0.0177743	0.0102497	F	1.98929	0.00857676	0.0289635	LV	All	All	All	control_Non_COVID	8	18
AC084064.1	1.99533	0.932128	15.0922	0.000517416	0.00418147	0.00231175	F	2.63606	0.00637697	0.0211034	LV	All	All	All	control_Non_COVID	8	18
AC099499.1	1.99153	2.8614	6.67387	0.0148503	0.0558351	0.0339706	F	1.4689	0.0153485	0.0489577	LV	All	All	All	control_Non_COVID	8	18
AP003352.1	1.99121	0.711219	64.6846	5.24233e-09	1.46514e-06	7.25676e-07	F	6.13926	0.00470202	0.0194768	LV	All	All	All	control_Non_COVID	8	18
AL022323.4	1.98725	3.68573	45.8728	1.56804e-07	1.21309e-05	6.12492e-06	F	5.2129	0.038971	0.141976	LV	All	All	All	control_Non_COVID	8	18
GRAPL	1.98434	2.71005	42.751	2.9937e-07	1.86622e-05	9.47451e-06	F	5.02344	0.0230262	0.0839453	LV	All	All	All	control_Non_COVID	8	18
AC079921.1	1.98419	1.11691	29.4722	6.746e-06	0.000166849	8.68848e-05	F	4.06106	0.00779891	0.0284825	LV	All	All	All	control_Non_COVID	8	18
GLYATL2	1.98382	2.34525	34.0002	2.16382e-06	7.48146e-05	3.8487e-05	F	4.41469	0.0157119	0.049691	LV	All	All	All	control_Non_COVID	8	18
JAM2	1.98311	5.39484	114.302	8.43221e-12	4.03999e-08	1.91761e-08	F	7.71724	0.101974	0.353005	LV	All	All	All	control_Non_COVID	8	18
CARD11	1.9829	2.94106	60.0656	1.12766e-08	2.25116e-06	1.12195e-06	F	5.95003	0.0217802	0.0847525	LV	All	All	All	control_Non_COVID	8	18
AC008522.1	1.98289	0.368588	20.7262	8.06704e-05	0.00102156	0.000549156	F	3.2603	0.00352994	0.0133243	LV	All	All	All	control_Non_COVID	8	18
SLFN13	1.98255	1.54842	45.2651	1.77455e-07	1.30446e-05	6.59579e-06	F	5.18073	0.0103191	0.0366771	LV	All	All	All	control_Non_COVID	8	18
LINC00632	1.98249	3.22177	52.6173	4.23715e-08	5.11171e-06	2.53576e-06	F	5.59589	0.0284794	0.0949105	LV	All	All	All	control_Non_COVID	8	18
BCL2L2	1.98249	3.04142	22.0582	5.37384e-05	0.000754408	0.00040333	F	3.39434	0.0191243	0.0639008	LV	All	All	All	control_Non_COVID	8	18
TM4SF18	1.98113	2.1128	30.75	4.85072e-06	0.000129939	6.73811e-05	F	4.17146	0.0179518	0.0560509	LV	All	All	All	control_Non_COVID	8	18
AC110995.1	1.98052	1.57246	14.604	0.000615253	0.0047479	0.00263782	F	2.57876	0.00884192	0.0338035	LV	All	All	All	control_Non_COVID	8	18
PDGFB	1.97654	3.33413	29.0002	7.6345e-06	0.00018198	9.50224e-05	F	4.02217	0.0355343	0.122906	LV	All	All	All	control_Non_COVID	8	18
AC092902.3	1.97625	1.63732	47.5126	1.12865e-07	9.96123e-06	5.00473e-06	F	5.30062	0.0101743	0.0364218	LV	All	All	All	control_Non_COVID	8	18
AC025180.1	1.97319	3.86731	29.3575	6.95135e-06	0.000170669	8.8811e-05	F	4.05153	0.0527078	0.154301	LV	All	All	All	control_Non_COVID	8	18
CD52	1.97014	0.191566	23.7625	3.2472e-05	0.000523077	0.000278214	F	3.55562	0.00417963	0.0172511	LV	All	All	All	control_Non_COVID	8	18
IL10RA	1.96736	3.50724	13.3159	0.000982039	0.00684448	0.00383444	F	2.4163	0.0319419	0.118117	LV	All	All	All	control_Non_COVID	8	18
LPAR4	1.96657	0.91515	18.8747	0.000144721	0.00159293	0.000863821	F	3.06358	0.00641204	0.0211564	LV	All	All	All	control_Non_COVID	8	18
DDX60	1.96579	3.91058	74.2027	1.21109e-09	5.97316e-07	2.87751e-07	F	6.54098	0.0476169	0.163759	LV	All	All	All	control_Non_COVID	8	18
MPP4	1.96556	2.26091	63.1732	6.70685e-09	1.69123e-06	8.40679e-07	F	6.07537	0.0101269	0.0301615	LV	All	All	All	control_Non_COVID	8	18
AC008277.1	1.96426	1.86648	23.2638	3.75618e-05	0.000579228	0.000308874	F	3.51022	0.00960145	0.032989	LV	All	All	All	control_Non_COVID	8	18
CEACAM21	1.96054	0.500561	22.1344	5.25218e-05	0.000740028	0.00039581	F	3.40251	0.00518833	0.0204633	LV	All	All	All	control_Non_COVID	8	18
AC096558.2	1.95963	2.13246	24.7488	2.44495e-05	0.000423984	0.000224071	F	3.64961	0.0157869	0.0523325	LV	All	All	All	control_Non_COVID	8	18
AC107204.1	1.95712	2.06761	31.3363	4.17958e-06	0.000117684	6.09747e-05	F	4.21485	0.0125552	0.0421047	LV	All	All	All	control_Non_COVID	8	18
AC091906.1	1.9548	3.88149	24.9586	2.30338e-05	0.000404879	0.00021393	F	3.66973	0.0342698	0.093136	LV	All	All	All	control_Non_COVID	8	18
ARHGAP25	1.95473	4.33963	61.9788	8.17203e-09	1.97175e-06	9.78125e-07	F	6.00961	0.0580853	0.199038	LV	All	All	All	control_Non_COVID	8	18
CX3CL1	1.95245	1.96568	30.5587	5.09387e-06	0.000135586	7.03289e-05	F	4.15287	0.0146699	0.045906	LV	All	All	All	control_Non_COVID	8	18
KLHL33	1.95192	0.19777	15.0013	0.000534284	0.00427147	0.00236586	F	2.62601	0.00476431	0.0145473	LV	All	All	All	control_Non_COVID	8	18
KLHL4	1.95164	3.11759	40.2612	5.11966e-07	2.6957e-05	1.37447e-05	F	4.86187	0.0231211	0.0843337	LV	All	All	All	control_Non_COVID	8	18
C22orf34	1.95115	4.4662	30.9633	4.59408e-06	0.000125572	6.51231e-05	F	4.18627	0.0660501	0.237484	LV	All	All	All	control_Non_COVID	8	18
HAPLN1	1.95087	1.88481	20.5776	8.44717e-05	0.00105828	0.000569067	F	3.24484	0.00955653	0.0311842	LV	All	All	All	control_Non_COVID	8	18
SH3BGRL	1.95002	5.48763	57.89	1.64034e-08	2.76708e-06	1.38896e-06	F	5.85731	0.143155	0.431736	LV	All	All	All	control_Non_COVID	8	18
MXRA5	1.94874	2.25239	14.3934	0.000663411	0.00502472	0.00279535	F	2.55356	0.0137005	0.0414175	LV	All	All	All	control_Non_COVID	8	18
TNFSF8	1.94821	1.75103	16.7452	0.000292333	0.00269719	0.00147688	F	2.83065	0.0113109	0.0417325	LV	All	All	All	control_Non_COVID	8	18
AL354733.3	1.94811	5.28036	15.1925	0.000499459	0.00406051	0.00224385	F	2.64901	0.0956613	0.303293	LV	All	All	All	control_Non_COVID	8	18
AC116348.3	1.94563	0.123062	63.8776	5.97631e-09	1.54677e-06	7.69422e-07	F	6.11384	0.00327715	0.0153796	LV	All	All	All	control_Non_COVID	8	18
BAALC-AS1	1.93854	3.24857	69.4965	2.45519e-09	9.35707e-07	4.54468e-07	F	6.3425	0.026395	0.0977149	LV	All	All	All	control_Non_COVID	8	18
INPP5D	1.93823	4.69062	31.7723	3.74506e-06	0.000109409	5.65631e-05	F	4.24747	0.0771277	0.260748	LV	All	All	All	control_Non_COVID	8	18
TLR1	1.93641	2.41399	21.574	6.2208e-05	0.000842622	0.000452187	F	3.34468	0.0183157	0.0606695	LV	All	All	All	control_Non_COVID	8	18
ARHGEF15	1.93559	3.02173	37.8593	8.75542e-07	3.96384e-05	2.0264e-05	F	4.69328	0.0323438	0.10169	LV	All	All	All	control_Non_COVID	8	18
AL392023.2	1.93329	2.46061	31.6097	3.9012e-06	0.000112404	5.80947e-05	F	4.23586	0.0149557	0.0607857	LV	All	All	All	control_Non_COVID	8	18
C2CD4B	1.93308	-0.0640266	14.999	0.000534708	0.00427384	0.00236699	F	2.6258	0.00416601	0.0161527	LV	All	All	All	control_Non_COVID	8	18
AC026904.4	1.93191	0.847766	34.0454	2.14029e-06	7.42141e-05	3.81847e-05	F	4.41811	0.00586392	0.0205098	LV	All	All	All	control_Non_COVID	8	18
ITGB8	1.92883	3.79197	47.5374	1.12312e-07	9.94917e-06	4.99944e-06	F	5.30108	0.0360282	0.112624	LV	All	All	All	control_Non_COVID	8	18
S100Z	1.92876	1.82748	47.3601	1.16335e-07	1.01871e-05	5.11585e-06	F	5.29108	0.00973343	0.0373933	LV	All	All	All	control_Non_COVID	8	18
CARD10	1.9287	1.85417	40.3097	5.06551e-07	2.6871e-05	1.37073e-05	F	4.86305	0.0150766	0.0501712	LV	All	All	All	control_Non_COVID	8	18
ELMO1	1.92773	7.14006	49.375	7.83592e-08	7.74722e-06	3.89812e-06	F	5.40914	0.339397	0.955962	LV	All	All	All	control_Non_COVID	8	18
LINC02166	1.92671	0.250008	34.0341	2.14615e-06	7.42803e-05	3.82154e-05	F	4.41776	0.00415932	0.0159205	LV	All	All	All	control_Non_COVID	8	18
AL035409.1	1.92624	0.724989	22.5672	4.61476e-05	0.00067058	0.000358353	F	3.44569	0.00410815	0.0144282	LV	All	All	All	control_Non_COVID	8	18
AL512306.3	1.92576	0.043236	19.6852	0.000111723	0.0013083	0.000708525	F	3.14964	0.00385047	0.0155722	LV	All	All	All	control_Non_COVID	8	18
GIMAP4	1.92565	2.55475	42.9303	2.88233e-07	1.80687e-05	9.17676e-06	F	5.03731	0.0234865	0.0762575	LV	All	All	All	control_Non_COVID	8	18
AC084032.1	1.92515	1.80595	25.0138	2.26759e-05	0.000399273	0.000210882	F	3.67596	0.0124822	0.0365522	LV	All	All	All	control_Non_COVID	8	18
CYSLTR1	1.92378	1.51587	47.15	1.21302e-07	1.04851e-05	5.26161e-06	F	5.27888	0.00862262	0.0340314	LV	All	All	All	control_Non_COVID	8	18
AF230666.1	1.92315	1.33708	12.9787	0.00111292	0.00751221	0.00421641	F	2.37506	0.00636897	0.0221769	LV	All	All	All	control_Non_COVID	8	18
LY9	1.92116	-0.0247133	26.8535	1.35838e-05	0.000275569	0.000144352	F	3.84058	0.00340327	0.0143729	LV	All	All	All	control_Non_COVID	8	18
DLL4	1.91991	2.38614	32.3769	3.22058e-06	9.91843e-05	5.12683e-05	F	4.29015	0.0200909	0.0663855	LV	All	All	All	control_Non_COVID	8	18
AC072022.1	1.91941	2.64722	24.1517	2.90128e-05	0.00048051	0.000255028	F	3.59341	0.0171961	0.054871	LV	All	All	All	control_Non_COVID	8	18
PARP15	1.91791	2.29943	25.7558	1.84019e-05	0.000342678	0.000179939	F	3.74488	0.016519	0.0598037	LV	All	All	All	control_Non_COVID	8	18
WASHC5-AS1	1.91611	0.481089	13.8223	0.000815567	0.00590129	0.00330021	F	2.48146	0.00385827	0.0140492	LV	All	All	All	control_Non_COVID	8	18
AC068987.3	1.91471	0.642777	25.9866	1.72552e-05	0.000328251	0.000172541	F	3.76311	0.00604214	0.0220176	LV	All	All	All	control_Non_COVID	8	18
AC074386.1	1.91384	2.81762	37.9914	8.49654e-07	3.88225e-05	1.98615e-05	F	4.70199	0.0224463	0.0775128	LV	All	All	All	control_Non_COVID	8	18
COL28A1	1.91242	3.66915	74.9454	1.08651e-09	5.87729e-07	2.83542e-07	F	6.54738	0.0335887	0.113201	LV	All	All	All	control_Non_COVID	8	18
LINC00968	1.91229	2.40951	18.6264	0.000156809	0.00169117	0.000918723	F	3.03682	0.0155122	0.0424074	LV	All	All	All	control_Non_COVID	8	18
AC138207.5	1.91115	0.128907	10.7396	0.00263384	0.0146054	0.00835055	F	2.07829	0.00443367	0.0146341	LV	All	All	All	control_Non_COVID	8	18
ITGA8	1.9101	4.31218	39.4564	6.1149e-07	3.0793e-05	1.57005e-05	F	4.80409	0.0462673	0.134423	LV	All	All	All	control_Non_COVID	8	18
CD53	1.90952	3.02069	28.4824	8.75483e-06	0.000199334	0.000104239	F	3.98197	0.0278257	0.0989402	LV	All	All	All	control_Non_COVID	8	18
AP001001.1	1.90775	1.18574	18.7472	0.000150798	0.0016407	0.000890515	F	3.05036	0.00590334	0.0200182	LV	All	All	All	control_Non_COVID	8	18
GLIS1	1.90731	1.80753	23.078	3.96704e-05	0.000602566	0.000321381	F	3.49298	0.00903602	0.0324318	LV	All	All	All	control_Non_COVID	8	18
RFLNB	1.90686	1.98895	51.3399	5.38239e-08	6.13996e-06	3.04919e-06	F	5.51582	0.0143437	0.0538516	LV	All	All	All	control_Non_COVID	8	18
AP005328.1	1.90669	1.6439	32.7339	2.94815e-06	9.36316e-05	4.82835e-05	F	4.3162	0.0100111	0.0317462	LV	All	All	All	control_Non_COVID	8	18
PCDH17	1.90422	4.06969	37.2318	1.01058e-06	4.36047e-05	2.22695e-05	F	4.65229	0.059635	0.150437	LV	All	All	All	control_Non_COVID	8	18
LMO2	1.90412	1.46627	37.5515	9.39191e-07	4.16648e-05	2.12977e-05	F	4.67167	0.0110731	0.0366787	LV	All	All	All	control_Non_COVID	8	18
ADGRG5	1.90368	0.867186	28.9652	7.70525e-06	0.000182628	9.53068e-05	F	4.02088	0.00520575	0.0230556	LV	All	All	All	control_Non_COVID	8	18
PTGER4	1.90294	2.67063	33.5161	2.43356e-06	8.10494e-05	4.1611e-05	F	4.38079	0.0237564	0.0777641	LV	All	All	All	control_Non_COVID	8	18
COL24A1	1.90095	5.13057	26.3373	1.56562e-05	0.000304923	0.000160071	F	3.79569	0.0888153	0.199527	LV	All	All	All	control_Non_COVID	8	18
AC013451.1	1.89885	1.95918	13.1857	0.00103049	0.00709434	0.00397764	F	2.40037	0.0122278	0.0387256	LV	All	All	All	control_Non_COVID	8	18
TRIM5	1.89866	4.66555	39.6454	5.86402e-07	3.00331e-05	1.53283e-05	F	4.81451	0.080008	0.253673	LV	All	All	All	control_Non_COVID	8	18
DAPP1	1.8984	2.57073	48.6425	9.0357e-08	8.52655e-06	4.28736e-06	F	5.36781	0.0156071	0.0508231	LV	All	All	All	control_Non_COVID	8	18
ERG	1.89749	5.12364	53.5182	3.58746e-08	4.52316e-06	2.23956e-06	F	5.64984	0.106782	0.321058	LV	All	All	All	control_Non_COVID	8	18
HLA-DPB1	1.89521	3.45468	30.16	5.64356e-06	0.000146497	7.60066e-05	F	4.11915	0.0406301	0.120891	LV	All	All	All	control_Non_COVID	8	18
LHX6	1.8948	0.493181	25.0321	2.25583e-05	0.000397562	0.000210004	F	3.67777	0.00591641	0.0203302	LV	All	All	All	control_Non_COVID	8	18
CLEC12A	1.89383	2.80114	19.3763	0.000123236	0.00141297	0.000765568	F	3.11602	0.0219177	0.0604247	LV	All	All	All	control_Non_COVID	8	18
RAC2	1.89335	0.0297134	22.8266	4.27276e-05	0.000635195	0.000338904	F	3.46992	0.00389196	0.0165563	LV	All	All	All	control_Non_COVID	8	18
AC021188.1	1.8932	0.154638	35.2695	1.59705e-06	5.99126e-05	3.05938e-05	F	4.51437	0.00439248	0.0154759	LV	All	All	All	control_Non_COVID	8	18
AC018557.1	1.89295	2.41201	42.6579	3.05334e-07	1.89284e-05	9.60595e-06	F	5.01746	0.0153504	0.0529472	LV	All	All	All	control_Non_COVID	8	18
SLC5A4	1.89273	0.653292	23.0638	3.98369e-05	0.000603595	0.000321803	F	3.49241	0.00495347	0.0192006	LV	All	All	All	control_Non_COVID	8	18
AC111170.1	1.89018	1.12279	14.6468	0.000605931	0.00469107	0.00260557	F	2.5841	0.00761778	0.027187	LV	All	All	All	control_Non_COVID	8	18
LINC01695	1.88961	4.58744	34.7785	1.79483e-06	6.52165e-05	3.33783e-05	F	4.47654	0.0607005	0.190931	LV	All	All	All	control_Non_COVID	8	18
MALL	1.88957	1.55378	22.3965	4.85572e-05	0.000696703	0.000372909	F	3.4284	0.0129351	0.0398595	LV	All	All	All	control_Non_COVID	8	18
RGS4	1.88938	0.287969	11.4115	0.00202195	0.0118294	0.00674423	F	2.17107	0.004682	0.0144313	LV	All	All	All	control_Non_COVID	8	18
TRIM22	1.88837	4.68379	39.1745	6.51091e-07	3.22429e-05	1.64182e-05	F	4.78468	0.0885666	0.275187	LV	All	All	All	control_Non_COVID	8	18
HLA-DMB	1.88726	1.95629	12.1969	0.00149412	0.00942622	0.00532577	F	2.27362	0.0143277	0.0509039	LV	All	All	All	control_Non_COVID	8	18
GNRHR	1.88511	2.19137	23.7669	3.24308e-05	0.000522892	0.000278132	F	3.55575	0.0107928	0.0379615	LV	All	All	All	control_Non_COVID	8	18
AC022075.1	1.88388	3.13582	25.2273	2.13468e-05	0.000382237	0.000201196	F	3.69638	0.0254409	0.0817498	LV	All	All	All	control_Non_COVID	8	18
MYO1F	1.88361	4.76162	36.6764	1.1487e-06	4.72699e-05	2.4156e-05	F	4.61697	0.0776352	0.250095	LV	All	All	All	control_Non_COVID	8	18
TRG-AS1	1.88264	2.78468	35.2259	1.61362e-06	6.02646e-05	3.08e-05	F	4.51145	0.017355	0.0679107	LV	All	All	All	control_Non_COVID	8	18
NKAIN3	1.88169	3.78119	57.4541	1.77026e-08	2.82677e-06	1.41554e-06	F	5.84908	0.0339258	0.0831018	LV	All	All	All	control_Non_COVID	8	18
RHOH	1.88092	2.3304	24.7585	2.43823e-05	0.000423039	0.000223584	F	3.65056	0.0157436	0.0546737	LV	All	All	All	control_Non_COVID	8	18
KCNS3	1.87882	4.13131	37.0258	1.05961e-06	4.49839e-05	2.29496e-05	F	4.63922	0.0521138	0.140247	LV	All	All	All	control_Non_COVID	8	18
ACSM5	1.87577	1.66697	18.0303	0.000190461	0.00194509	0.00106161	F	2.97404	0.00965799	0.0276852	LV	All	All	All	control_Non_COVID	8	18
INMT-MINDY4	1.87547	0.379662	42.5091	3.15128e-07	1.93922e-05	9.83631e-06	F	5.00717	0.00494608	0.0158195	LV	All	All	All	control_Non_COVID	8	18
NRN1	1.875	1.65576	28.1171	9.6504e-06	0.000214003	0.000111935	F	3.95103	0.0139246	0.041584	LV	All	All	All	control_Non_COVID	8	18
PI16	1.87497	3.49485	13.0726	0.0010747	0.00732381	0.00410697	F	2.38648	0.0321559	0.0861768	LV	All	All	All	control_Non_COVID	8	18
OTULINL	1.87483	2.38112	18.3235	0.000173032	0.00181746	0.000989046	F	3.00478	0.0178285	0.0607625	LV	All	All	All	control_Non_COVID	8	18
CCDC80	1.87416	6.3425	12.8998	0.00114617	0.00768347	0.00431652	F	2.36487	0.159898	0.374289	LV	All	All	All	control_Non_COVID	8	18
SYNPR	1.87267	3.87739	55.7328	2.40116e-08	3.36946e-06	1.67645e-06	F	5.77561	0.0317391	0.0692659	LV	All	All	All	control_Non_COVID	8	18
CD84	1.87138	2.47608	15.9887	0.000378537	0.00330093	0.0018134	F	2.74151	0.0192801	0.0632873	LV	All	All	All	control_Non_COVID	8	18
DTHD1	1.87101	0.350456	15.3767	0.000468201	0.00387751	0.00214009	F	2.66957	0.00454406	0.0144857	LV	All	All	All	control_Non_COVID	8	18
AL356258.1	1.8709	4.30911	23.4471	3.55985e-05	0.000560255	0.000298243	F	3.52543	0.0645117	0.157542	LV	All	All	All	control_Non_COVID	8	18
NFIA-AS2	1.86847	0.92886	15.8752	0.000393659	0.00340184	0.00186953	F	2.72827	0.00658214	0.0190294	LV	All	All	All	control_Non_COVID	8	18
PRKCQ	1.86766	2.79373	31.6375	3.87402e-06	0.000111813	5.7798e-05	F	4.23809	0.0210289	0.0740002	LV	All	All	All	control_Non_COVID	8	18
KCNE3	1.86706	1.01658	27.8101	1.04784e-05	0.000227459	0.000118977	F	3.92454	0.00738912	0.0260955	LV	All	All	All	control_Non_COVID	8	18
PREX2	1.86665	6.43621	59.7793	1.18404e-08	2.2822e-06	1.14235e-06	F	5.9422	0.273953	0.684651	LV	All	All	All	control_Non_COVID	8	18
FPR3	1.86573	3.32947	10.841	0.00253003	0.0141538	0.00808422	F	2.09236	0.0281796	0.0773427	LV	All	All	All	control_Non_COVID	8	18
AC008991.1	1.86447	4.34735	19.5886	0.000115195	0.0013424	0.000726543	F	3.13874	0.0401786	0.101071	LV	All	All	All	control_Non_COVID	8	18
BTNL9	1.86432	5.90917	27.3883	1.17424e-05	0.000246981	0.000129302	F	3.88839	0.15029	0.414182	LV	All	All	All	control_Non_COVID	8	18
DIRC1	1.86281	0.533457	27.1756	1.24407e-05	0.00025835	0.000135183	F	3.86908	0.00355296	0.0128997	LV	All	All	All	control_Non_COVID	8	18
AC008050.1	1.86202	4.0226	50.7975	5.96477e-08	6.53747e-06	3.27241e-06	F	5.48513	0.0483766	0.146938	LV	All	All	All	control_Non_COVID	8	18
AC244517.11	1.86129	3.45274	51.9359	4.81164e-08	5.68215e-06	2.82644e-06	F	5.54876	0.0337159	0.101457	LV	All	All	All	control_Non_COVID	8	18
EDN1	1.86054	0.754286	15.503	0.000447977	0.00375325	0.00206886	F	2.68427	0.00632328	0.0216418	LV	All	All	All	control_Non_COVID	8	18
AC092691.1	1.85759	2.57611	24.3747	2.72107e-05	0.000460249	0.00024377	F	3.61302	0.0158489	0.0492187	LV	All	All	All	control_Non_COVID	8	18
BRINP3	1.85645	5.15743	21.9768	5.50712e-05	0.000767975	0.000410815	F	3.38635	0.0648097	0.154508	LV	All	All	All	control_Non_COVID	8	18
ADGRG6	1.85607	2.39295	47.79	1.06834e-07	9.60588e-06	4.8315e-06	F	5.31592	0.016996	0.0594658	LV	All	All	All	control_Non_COVID	8	18
PCED1B	1.85287	5.403	47.4667	1.13898e-07	1.00187e-05	5.03208e-06	F	5.29825	0.122961	0.366514	LV	All	All	All	control_Non_COVID	8	18
MMP2-AS1	1.85179	1.92383	14.1583	0.000721996	0.00538335	0.00299621	F	2.52343	0.0083104	0.0203318	LV	All	All	All	control_Non_COVID	8	18
CA4	1.85164	4.02629	31.6674	3.845e-06	0.000111217	5.74944e-05	F	4.24037	0.0517223	0.155019	LV	All	All	All	control_Non_COVID	8	18
SYK	1.85076	4.68048	16.6806	0.000298797	0.00274859	0.00150475	F	2.82253	0.0645342	0.187702	LV	All	All	All	control_Non_COVID	8	18
ZEB1-AS1	1.8494	5.2129	44.0582	2.27578e-07	1.53881e-05	7.75763e-06	F	5.11027	0.112931	0.27972	LV	All	All	All	control_Non_COVID	8	18
FAP	1.84683	3.34452	8.24342	0.00739757	0.0324483	0.0191452	F	1.71794	0.0282754	0.0812209	LV	All	All	All	control_Non_COVID	8	18
SULF1	1.84602	4.5735	28.8528	7.93707e-06	0.00018746	9.77943e-05	F	4.00969	0.0683158	0.174309	LV	All	All	All	control_Non_COVID	8	18
ITPKB	1.84456	5.13687	50.1061	6.80636e-08	7.01224e-06	3.52291e-06	F	5.4531	0.121748	0.357658	LV	All	All	All	control_Non_COVID	8	18
MIR181A1HG	1.8439	5.21878	37.2584	1.00441e-06	4.3578e-05	2.22381e-05	F	4.6529	0.112104	0.316245	LV	All	All	All	control_Non_COVID	8	18
TFEC	1.84333	2.96067	21.5575	6.25208e-05	0.000845493	0.000453632	F	3.3433	0.0240265	0.0776139	LV	All	All	All	control_Non_COVID	8	18
CD300A	1.84306	0.635639	28.6195	8.44216e-06	0.000194727	0.000101811	F	3.9922	0.00602555	0.0230922	LV	All	All	All	control_Non_COVID	8	18
NRP2	1.8425	4.20503	21.3913	6.57663e-05	0.000876309	0.000470532	F	3.32741	0.053488	0.164915	LV	All	All	All	control_Non_COVID	8	18
AC092378.2	1.84212	1.94491	36.5006	1.19649e-06	4.88386e-05	2.49414e-05	F	4.60308	0.008251	0.0224521	LV	All	All	All	control_Non_COVID	8	18
OVCH1-AS1	1.84047	4.00719	21.9073	5.62374e-05	0.000781398	0.000418242	F	3.37857	0.0500617	0.149786	LV	All	All	All	control_Non_COVID	8	18
CCDC39	1.83973	2.56608	45.5678	1.66828e-07	1.2517e-05	6.32318e-06	F	5.19906	0.0166958	0.0556581	LV	All	All	All	control_Non_COVID	8	18
EVI2A	1.83928	0.83404	20.2946	9.22512e-05	0.00113831	0.000613172	F	3.21242	0.00472923	0.0182556	LV	All	All	All	control_Non_COVID	8	18
GCNT1	1.83835	3.04429	42.1443	3.40587e-07	2.05074e-05	1.03866e-05	F	4.98353	0.0247443	0.0871924	LV	All	All	All	control_Non_COVID	8	18
AC008760.1	1.83539	0.535595	27.8829	1.02754e-05	0.000223922	0.000117173	F	3.93117	0.00408323	0.0143017	LV	All	All	All	control_Non_COVID	8	18
DEF6	1.83522	1.71221	40.9975	4.35962e-07	2.45736e-05	1.24822e-05	F	4.90371	0.011202	0.0401773	LV	All	All	All	control_Non_COVID	8	18
AC093797.1	1.83511	3.71802	14.8146	0.000570805	0.00449593	0.00249291	F	2.60329	0.0269662	0.0701243	LV	All	All	All	control_Non_COVID	8	18
AC104806.2	1.83414	4.59623	81.601	4.24649e-10	3.32064e-07	1.61198e-07	F	6.79264	0.0703396	0.217681	LV	All	All	All	control_Non_COVID	8	18
TSHZ2	1.83361	6.9135	45.9474	1.54452e-07	1.21309e-05	6.12492e-06	F	5.2129	0.261765	0.623554	LV	All	All	All	control_Non_COVID	8	18
MMP28	1.83242	1.54853	29.9726	5.9235e-06	0.000151189	7.85148e-05	F	4.10505	0.00823082	0.0359892	LV	All	All	All	control_Non_COVID	8	18
GBP3	1.83062	2.66695	41.2799	4.10089e-07	2.33507e-05	1.18479e-05	F	4.92636	0.0254393	0.0773842	LV	All	All	All	control_Non_COVID	8	18
KIF21B	1.82958	0.0224221	41.518	3.89546e-07	2.25252e-05	1.14413e-05	F	4.94152	0.00337999	0.0159945	LV	All	All	All	control_Non_COVID	8	18
TM6SF1	1.82898	3.50432	36.082	1.31911e-06	5.27296e-05	2.69216e-05	F	4.5699	0.0359006	0.11596	LV	All	All	All	control_Non_COVID	8	18
AC078883.1	1.82406	3.09375	53.8594	3.36992e-08	4.34693e-06	2.15445e-06	F	5.66666	0.0262496	0.0936773	LV	All	All	All	control_Non_COVID	8	18
NCKAP1L	1.82295	3.23395	18.6876	0.000153731	0.0016621	0.000903043	F	3.04429	0.030828	0.097745	LV	All	All	All	control_Non_COVID	8	18
AL137847.2	1.82253	0.355656	21.1398	7.10234e-05	0.000927563	0.000498071	F	3.30271	0.00472469	0.0167908	LV	All	All	All	control_Non_COVID	8	18
AC004593.1	1.82253	3.70253	29.7562	6.26522e-06	0.000157632	8.19523e-05	F	4.08644	0.0277645	0.0780895	LV	All	All	All	control_Non_COVID	8	18
AL157871.4	1.82232	4.91903	35.2311	1.61165e-06	6.0258e-05	3.07993e-05	F	4.51146	0.0909971	0.248981	LV	All	All	All	control_Non_COVID	8	18
CALCRL	1.82031	6.32543	41.6486	3.78751e-07	2.20148e-05	1.11654e-05	F	4.95212	0.211948	0.542463	LV	All	All	All	control_Non_COVID	8	18
AC008735.2	1.81962	3.68578	30.7678	4.82873e-06	0.000129591	6.72055e-05	F	4.1726	0.0345065	0.119759	LV	All	All	All	control_Non_COVID	8	18
AL023584.2	1.81925	1.60085	46.4079	1.40739e-07	1.15973e-05	5.81926e-06	F	5.23513	0.00859761	0.0282911	LV	All	All	All	control_Non_COVID	8	18
AC025171.2	1.81833	0.986285	29.7982	6.19733e-06	0.000156393	8.12647e-05	F	4.0901	0.00773917	0.023586	LV	All	All	All	control_Non_COVID	8	18
GIMAP7	1.81742	3.88808	48.5744	9.15671e-08	8.57815e-06	4.31164e-06	F	5.36536	0.0586663	0.172026	LV	All	All	All	control_Non_COVID	8	18
LCP2	1.81385	3.84449	17.7318	0.000210152	0.0021014	0.00114687	F	2.94049	0.0447777	0.149608	LV	All	All	All	control_Non_COVID	8	18
PIK3R5	1.81315	4.2882	20.4311	8.84076e-05	0.00109978	0.000592075	F	3.22762	0.054802	0.176452	LV	All	All	All	control_Non_COVID	8	18
AC126177.4	1.81062	1.15136	12.4844	0.00133971	0.00863395	0.00487024	F	2.31245	0.007463	0.0233679	LV	All	All	All	control_Non_COVID	8	18
NCK1-DT	1.81035	3.27046	58.1407	1.57026e-08	2.7146e-06	1.35853e-06	F	5.86693	0.0266627	0.101772	LV	All	All	All	control_Non_COVID	8	18
AC037459.2	1.81028	0.964295	24.3726	2.72268e-05	0.000460249	0.00024377	F	3.61302	0.0065684	0.0217884	LV	All	All	All	control_Non_COVID	8	18
AC006449.3	1.80986	1.03079	13.7566	0.000835371	0.00600572	0.00335815	F	2.4739	0.00702406	0.0222776	LV	All	All	All	control_Non_COVID	8	18
SKAP2	1.80862	4.85902	36.9757	1.07193e-06	4.53918e-05	2.31848e-05	F	4.6348	0.0881908	0.251476	LV	All	All	All	control_Non_COVID	8	18
AL133370.1	1.80734	0.29946	11.3433	0.00207645	0.0120735	0.0068836	F	2.16218	0.00492856	0.0152659	LV	All	All	All	control_Non_COVID	8	18
CYTIP	1.80681	1.84483	28.2717	9.26009e-06	0.000208154	0.000109032	F	3.96245	0.0131586	0.0452103	LV	All	All	All	control_Non_COVID	8	18
AC073957.3	1.80499	1.65782	67.9887	3.1013e-09	1.05062e-06	5.14266e-07	F	6.28881	0.00792249	0.0274411	LV	All	All	All	control_Non_COVID	8	18
P2RY12	1.80397	2.11366	36.5915	1.17152e-06	4.80325e-05	2.45388e-05	F	4.61015	0.0120873	0.04144	LV	All	All	All	control_Non_COVID	8	18
LINC01266	1.80203	3.85031	31.297	4.22138e-06	0.000118573	6.14261e-05	F	4.21165	0.0403375	0.102076	LV	All	All	All	control_Non_COVID	8	18
PARP14	1.80119	5.69363	40.0628	5.34781e-07	2.80242e-05	1.42839e-05	F	4.84515	0.173512	0.474433	LV	All	All	All	control_Non_COVID	8	18
AC109779.1	1.80065	5.36599	21.2644	6.83658e-05	0.000901987	0.000484126	F	3.31504	0.0640658	0.148857	LV	All	All	All	control_Non_COVID	8	18
PIK3R6	1.80037	2.1916	38.949	6.84723e-07	3.31853e-05	1.68994e-05	F	4.77213	0.0161691	0.0538133	LV	All	All	All	control_Non_COVID	8	18
JAML	1.79812	2.22098	27.9788	1.00143e-05	0.000219716	0.00011505	F	3.93911	0.013657	0.0539665	LV	All	All	All	control_Non_COVID	8	18
LILRB1	1.79746	0.765821	13.7098	0.000849759	0.00609088	0.00340738	F	2.46758	0.00640976	0.0234613	LV	All	All	All	control_Non_COVID	8	18
ESR1	1.79616	5.39748	47.5721	1.11543e-07	9.92287e-06	4.98778e-06	F	5.30209	0.117033	0.31336	LV	All	All	All	control_Non_COVID	8	18
DENND2D	1.79373	0.764051	19.076	0.000135651	0.00151447	0.000821074	F	3.08562	0.00710994	0.0253329	LV	All	All	All	control_Non_COVID	8	18
LINC01446	1.79272	2.26061	6.87002	0.0135802	0.0519865	0.0315274	F	1.50131	0.00872034	0.0262804	LV	All	All	All	control_Non_COVID	8	18
IL10RB-DT	1.79235	0.087553	24.9184	2.32978e-05	0.000408662	0.000215878	F	3.66579	0.00402492	0.0131413	LV	All	All	All	control_Non_COVID	8	18
ADD2	1.79067	1.71838	56.2073	2.20627e-08	3.14868e-06	1.56793e-06	F	5.80467	0.00996065	0.0391117	LV	All	All	All	control_Non_COVID	8	18
TLR3	1.78995	0.638068	41.4482	3.95453e-07	2.27881e-05	1.15721e-05	F	4.93659	0.00496762	0.0165239	LV	All	All	All	control_Non_COVID	8	18
AC108134.3	1.78948	2.4797	31.8165	3.70378e-06	0.000108487	5.60993e-05	F	4.25104	0.0231801	0.0689947	LV	All	All	All	control_Non_COVID	8	18
AC243829.1	1.78842	1.34513	21.6463	6.08587e-05	0.00082968	0.000445163	F	3.35148	0.00839219	0.0276199	LV	All	All	All	control_Non_COVID	8	18
LINC01609	1.78615	3.01699	20.5943	8.4036e-05	0.001054	0.000566851	F	3.24653	0.0190301	0.0673953	LV	All	All	All	control_Non_COVID	8	18
FMNL3	1.78209	4.72915	40.1306	5.26865e-07	2.766e-05	1.40998e-05	F	4.85079	0.0962009	0.282042	LV	All	All	All	control_Non_COVID	8	18
LINC01291	1.78176	0.694444	6.9854	0.0128887	0.0498916	0.0302128	F	1.51981	0.00453231	0.0163666	LV	All	All	All	control_Non_COVID	8	18
CDH23	1.78124	3.91787	83.4186	3.31811e-10	3.00765e-07	1.4276e-07	F	6.84539	0.0446381	0.16243	LV	All	All	All	control_Non_COVID	8	18
APOBEC3G	1.77407	1.67656	35.7812	1.41546e-06	5.51998e-05	2.82012e-05	F	4.54973	0.0131811	0.0403722	LV	All	All	All	control_Non_COVID	8	18
HLA-DRA	1.77321	3.65553	19.5445	0.000116818	0.00135842	0.000735027	F	3.1337	0.0456467	0.133575	LV	All	All	All	control_Non_COVID	8	18
LINC00944	1.77195	0.463113	17.5273	0.000224887	0.00221766	0.00120986	F	2.91726	0.0044381	0.0167735	LV	All	All	All	control_Non_COVID	8	18
AC078777.1	1.77067	3.63643	16.0046	0.000376467	0.00328801	0.0018062	F	2.74323	0.0289012	0.089569	LV	All	All	All	control_Non_COVID	8	18
TAL1	1.76944	0.87432	20.2293	9.41513e-05	0.00115307	0.000621767	F	3.20637	0.00852498	0.0244396	LV	All	All	All	control_Non_COVID	8	18
POC1A	1.76897	3.0119	34.3077	2.00914e-06	7.07058e-05	3.63037e-05	F	4.44005	0.0210987	0.0741036	LV	All	All	All	control_Non_COVID	8	18
AC091563.1	1.7663	0.73786	43.7021	2.45104e-07	1.62136e-05	8.1971e-06	F	5.08634	0.00603494	0.0208077	LV	All	All	All	control_Non_COVID	8	18
FAM177B	1.76564	2.06491	18.0889	0.000186832	0.00192208	0.00104762	F	2.9798	0.0136051	0.0419279	LV	All	All	All	control_Non_COVID	8	18
HCST	1.7652	0.153928	12.5784	0.00129302	0.00839923	0.00473511	F	2.32467	0.00437431	0.0148203	LV	All	All	All	control_Non_COVID	8	18
CD74	1.76483	4.97847	16.8956	0.000277844	0.00259419	0.00141808	F	2.8483	0.0963911	0.280236	LV	All	All	All	control_Non_COVID	8	18
ANXA1	1.76481	5.01601	28.1996	9.43989e-06	0.000210892	0.00011039	F	3.95707	0.105596	0.275307	LV	All	All	All	control_Non_COVID	8	18
ITK	1.76457	2.25178	25.5031	1.97518e-05	0.000362185	0.000190448	F	3.72022	0.0147356	0.0529988	LV	All	All	All	control_Non_COVID	8	18
KIAA1211L	1.76351	2.80257	29.851	6.11299e-06	0.000155316	8.06236e-05	F	4.09354	0.0251024	0.0749073	LV	All	All	All	control_Non_COVID	8	18
LINC01094	1.7608	1.09005	14.2644	0.0006949	0.00521728	0.00290116	F	2.53743	0.00754003	0.0228645	LV	All	All	All	control_Non_COVID	8	18
GNAQ	1.76036	7.01712	39.8412	5.6155e-07	2.89481e-05	1.47607e-05	F	4.83089	0.36854	0.936505	LV	All	All	All	control_Non_COVID	8	18
AP001021.2	1.76026	3.27426	33.5465	2.41562e-06	8.06119e-05	4.13931e-05	F	4.38307	0.0287385	0.0832073	LV	All	All	All	control_Non_COVID	8	18
STK26	1.7598	0.342394	24.4753	2.64364e-05	0.000450291	0.000238572	F	3.62238	0.00451366	0.0179002	LV	All	All	All	control_Non_COVID	8	18
TRPA1	1.75933	3.43581	15.016	0.000531505	0.00426024	0.00235917	F	2.62724	0.0404071	0.102174	LV	All	All	All	control_Non_COVID	8	18
ST6GALNAC3	1.75838	6.84362	30.2895	5.45833e-06	0.000142682	7.40128e-05	F	4.13069	0.239704	0.616387	LV	All	All	All	control_Non_COVID	8	18
INSC	1.75738	0.366202	22.1403	5.24291e-05	0.000739431	0.000395554	F	3.40279	0.00471829	0.0134045	LV	All	All	All	control_Non_COVID	8	18
AC245060.5	1.75654	3.4812	79.9913	5.30155e-10	3.70423e-07	1.79564e-07	F	6.74578	0.0287623	0.102214	LV	All	All	All	control_Non_COVID	8	18
AL662796.1	1.75512	3.45646	46.8191	1.29591e-07	1.09753e-05	5.51592e-06	F	5.25838	0.033586	0.101264	LV	All	All	All	control_Non_COVID	8	18
C9	1.75509	1.8295	11.2882	0.00212167	0.0122917	0.00700722	F	2.15445	0.0116919	0.0361752	LV	All	All	All	control_Non_COVID	8	18
SLFN11	1.75508	3.18922	33.4995	2.44344e-06	8.1147e-05	4.16476e-05	F	4.38041	0.0373329	0.104442	LV	All	All	All	control_Non_COVID	8	18
GNG2	1.75506	4.99757	29.8016	6.19178e-06	0.000156393	8.12647e-05	F	4.0901	0.101794	0.280196	LV	All	All	All	control_Non_COVID	8	18
AC008883.1	1.75446	2.55405	38.3766	7.7871e-07	3.63051e-05	1.85296e-05	F	4.73213	0.0163408	0.0482178	LV	All	All	All	control_Non_COVID	8	18
TBXAS1	1.75349	5.01741	20.2335	9.40283e-05	0.0011526	0.00062161	F	3.20648	0.0892492	0.224206	LV	All	All	All	control_Non_COVID	8	18
ADCY7	1.75322	3.51851	18.074	0.00018775	0.00192606	0.00105054	F	2.97859	0.0400111	0.123845	LV	All	All	All	control_Non_COVID	8	18
PRTG	1.75317	3.75868	51.0707	5.66339e-08	6.34854e-06	3.16335e-06	F	5.49985	0.0448407	0.135566	LV	All	All	All	control_Non_COVID	8	18
LINC01515	1.75149	5.4155	115.729	7.25903e-12	4.03999e-08	1.91761e-08	F	7.71724	0.0980588	0.277869	LV	All	All	All	control_Non_COVID	8	18
PAPPA2	1.75072	4.86139	61.1801	9.34009e-09	2.11654e-06	1.06204e-06	F	5.97386	0.0665137	0.224477	LV	All	All	All	control_Non_COVID	8	18
OGN	1.74877	3.99189	34.7244	1.81815e-06	6.56375e-05	3.35752e-05	F	4.47398	0.0495944	0.13154	LV	All	All	All	control_Non_COVID	8	18
GPR137C	1.74863	3.57568	72.4453	1.57075e-09	7.02398e-07	3.42531e-07	F	6.4653	0.0328783	0.102497	LV	All	All	All	control_Non_COVID	8	18
SAMD9	1.74746	2.95483	39.0599	6.67948e-07	3.26554e-05	1.66402e-05	F	4.77884	0.0317278	0.0938248	LV	All	All	All	control_Non_COVID	8	18
G2E3-AS1	1.74718	3.99608	42.5508	3.1235e-07	1.93277e-05	9.80729e-06	F	5.00845	0.0463134	0.141212	LV	All	All	All	control_Non_COVID	8	18
ARAP3	1.74633	3.62384	39.1953	6.48074e-07	3.21525e-05	1.63757e-05	F	4.7858	0.0475646	0.137883	LV	All	All	All	control_Non_COVID	8	18
NOD2	1.74607	0.11225	19.0009	0.00013896	0.0015437	0.000836968	F	3.07729	0.00425344	0.0138813	LV	All	All	All	control_Non_COVID	8	18
ISM1	1.74583	2.50686	46.4666	1.39087e-07	1.15178e-05	5.781e-06	F	5.238	0.0203471	0.0645197	LV	All	All	All	control_Non_COVID	8	18
STAT1	1.7457	4.54313	45.326	1.75259e-07	1.29468e-05	6.54918e-06	F	5.18381	0.0767177	0.220638	LV	All	All	All	control_Non_COVID	8	18
AC097059.1	1.74414	0.534411	45.0308	1.86174e-07	1.34857e-05	6.82879e-06	F	5.16566	0.004782	0.0162463	LV	All	All	All	control_Non_COVID	8	18
AL022323.1	1.74327	0.814033	32.3234	3.26367e-06	0.000100052	5.16958e-05	F	4.28654	0.00590614	0.021094	LV	All	All	All	control_Non_COVID	8	18
CLEC2B	1.74275	2.81943	31.1398	4.39274e-06	0.000121655	6.29416e-05	F	4.20106	0.0282447	0.0817503	LV	All	All	All	control_Non_COVID	8	18
AC092431.1	1.74267	1.77022	43.5675	2.52101e-07	1.65164e-05	8.36224e-06	F	5.07768	0.0102755	0.033715	LV	All	All	All	control_Non_COVID	8	18
MID1	1.74113	6.26899	60.297	1.08418e-08	2.23447e-06	1.11431e-06	F	5.95299	0.187405	0.377923	LV	All	All	All	control_Non_COVID	8	18
FAM171B	1.73625	1.7268	40.0285	5.38832e-07	2.81924e-05	1.43679e-05	F	4.84261	0.0125747	0.0354616	LV	All	All	All	control_Non_COVID	8	18
MSX1	1.7354	0.565809	16.2998	0.000340174	0.00303754	0.00166729	F	2.77799	0.0066415	0.0202949	LV	All	All	All	control_Non_COVID	8	18
CD34	1.73324	5.06064	35.1696	1.63533e-06	6.0603e-05	3.10284e-05	F	4.50824	0.116902	0.321881	LV	All	All	All	control_Non_COVID	8	18
FAM24B	1.7321	0.741651	16.5206	0.000315485	0.00286508	0.00157042	F	2.80398	0.00667346	0.0206437	LV	All	All	All	control_Non_COVID	8	18
TLR5	1.73195	2.3189	20.9365	7.56014e-05	0.000973328	0.000522125	F	3.28223	0.0201869	0.0603097	LV	All	All	All	control_Non_COVID	8	18
TEKT3	1.73093	1.1677	27.4299	1.16107e-05	0.000245328	0.000128415	F	3.89139	0.0058892	0.0161253	LV	All	All	All	control_Non_COVID	8	18
IGSF10	1.73032	2.47166	37.2221	1.01282e-06	4.36047e-05	2.22695e-05	F	4.65229	0.0168535	0.0545848	LV	All	All	All	control_Non_COVID	8	18
LINC01934	1.72662	2.88179	38.1696	8.16007e-07	3.76441e-05	1.9216e-05	F	4.71634	0.0203155	0.0641458	LV	All	All	All	control_Non_COVID	8	18
MCOLN2	1.725	1.50748	37.25	1.00636e-06	4.36047e-05	2.22504e-05	F	4.65266	0.00801475	0.0291638	LV	All	All	All	control_Non_COVID	8	18
ARHGAP45	1.72465	1.61993	24.5036	2.62235e-05	0.000446892	0.000236785	F	3.62565	0.0116611	0.042132	LV	All	All	All	control_Non_COVID	8	18
ZNF804A	1.72357	2.81803	18.6196	0.000157154	0.00169365	0.000920094	F	3.03617	0.0159068	0.0467541	LV	All	All	All	control_Non_COVID	8	18
FAM111A	1.72312	3.50477	36.7815	1.12109e-06	4.65913e-05	2.37956e-05	F	4.6235	0.0437097	0.128421	LV	All	All	All	control_Non_COVID	8	18
FGD3	1.7231	3.23392	32.4535	3.15991e-06	9.78956e-05	5.06248e-05	F	4.29564	0.0327196	0.110412	LV	All	All	All	control_Non_COVID	8	18
KLHL5	1.72276	5.72678	49.4571	7.71239e-08	7.65261e-06	3.8487e-06	F	5.41469	0.176834	0.466619	LV	All	All	All	control_Non_COVID	8	18
AC069114.1	1.72256	2.03649	17.7737	0.000207261	0.00208055	0.00113498	F	2.94501	0.00983625	0.0329014	LV	All	All	All	control_Non_COVID	8	18
DND1	1.72242	2.27796	6.60383	0.0153346	0.0572518	0.0348632	F	1.45763	0.0136668	0.0435675	LV	All	All	All	control_Non_COVID	8	18
TCTEX1D1	1.72166	2.10926	21.4892	6.3833e-05	0.000858048	0.000460425	F	3.33684	0.0198276	0.0498271	LV	All	All	All	control_Non_COVID	8	18
LINC01182	1.72072	5.95193	20.0631	9.91845e-05	0.00119656	0.000646568	F	3.18939	0.117692	0.232764	LV	All	All	All	control_Non_COVID	8	18
RAPGEF3	1.72058	2.52686	24.5654	2.57638e-05	0.00044085	0.000233428	F	3.63185	0.0239778	0.0702139	LV	All	All	All	control_Non_COVID	8	18
AC091534.1	1.72043	1.08043	25.8245	1.80524e-05	0.000337858	0.000177503	F	3.7508	0.00506027	0.0132987	LV	All	All	All	control_Non_COVID	8	18
SYBU	1.71978	2.4192	36.9536	1.07739e-06	4.55081e-05	2.32397e-05	F	4.63377	0.0177134	0.0588982	LV	All	All	All	control_Non_COVID	8	18
CGAS	1.71978	3.12333	33.6568	2.35166e-06	7.9028e-05	4.06031e-05	F	4.39144	0.0314747	0.0979678	LV	All	All	All	control_Non_COVID	8	18
PRSS23	1.71955	6.42204	42.7011	3.02548e-07	1.87905e-05	9.53717e-06	F	5.02058	0.248262	0.63162	LV	All	All	All	control_Non_COVID	8	18
CARS-AS1	1.71946	0.758974	10.8305	0.00254058	0.0141915	0.00810491	F	2.09125	0.00596657	0.0181172	LV	All	All	All	control_Non_COVID	8	18
DCUN1D2-AS	1.71946	1.77524	28.0833	9.73807e-06	0.000215432	0.00011266	F	3.94823	0.00855642	0.0234835	LV	All	All	All	control_Non_COVID	8	18
Z99289.1	1.71922	4.47588	28.9715	7.69244e-06	0.000182628	9.53068e-05	F	4.02088	0.0586939	0.17191	LV	All	All	All	control_Non_COVID	8	18
SIDT1	1.71888	2.80841	60.358	1.07303e-08	2.23447e-06	1.11431e-06	F	5.95299	0.021507	0.0733737	LV	All	All	All	control_Non_COVID	8	18
EXOC3L1	1.71879	0.953712	13.1622	0.00103951	0.0071397	0.0040029	F	2.39762	0.00896529	0.0258385	LV	All	All	All	control_Non_COVID	8	18
VCAN-AS1	1.71768	2.83507	11.5184	0.00193961	0.0114505	0.00651955	F	2.18578	0.0231439	0.0588595	LV	All	All	All	control_Non_COVID	8	18
AL161457.2	1.71703	5.56478	45.9791	1.53464e-07	1.21309e-05	6.12492e-06	F	5.2129	0.112347	0.291789	LV	All	All	All	control_Non_COVID	8	18
CERNA1	1.71341	1.39064	58.0532	1.59434e-08	2.73365e-06	1.3673e-06	F	5.86413	0.00766297	0.0250903	LV	All	All	All	control_Non_COVID	8	18
AMOT	1.71154	1.59045	42.4936	3.16166e-07	1.94205e-05	9.84941e-06	F	5.00659	0.0108704	0.0326183	LV	All	All	All	control_Non_COVID	8	18
AC008056.1	1.71143	2.39078	26.5124	1.49177e-05	0.000295628	0.000155271	F	3.80891	0.0144435	0.0362836	LV	All	All	All	control_Non_COVID	8	18
LENG9	1.71137	2.44516	19.8547	0.000105903	0.00126039	0.000682813	F	3.1657	0.018479	0.050065	LV	All	All	All	control_Non_COVID	8	18
AC010967.1	1.71045	3.12923	23.3152	3.69994e-05	0.000573157	0.000305494	F	3.515	0.0189967	0.0492177	LV	All	All	All	control_Non_COVID	8	18
U91328.2	1.71006	3.50999	39.4427	6.13359e-07	3.08408e-05	1.57231e-05	F	4.80346	0.0430402	0.123152	LV	All	All	All	control_Non_COVID	8	18
LST1	1.7083	1.41528	13.8833	0.000797684	0.00581125	0.00324876	F	2.48828	0.0106702	0.0300988	LV	All	All	All	control_Non_COVID	8	18
AC007040.2	1.70766	2.32678	32.6247	3.02873e-06	9.54677e-05	4.9299e-05	F	4.30716	0.0162018	0.055022	LV	All	All	All	control_Non_COVID	8	18
KIF26A	1.70643	-0.0153686	24.3753	2.7206e-05	0.000460249	0.00024377	F	3.61302	0.00474539	0.0141912	LV	All	All	All	control_Non_COVID	8	18
SLFN5	1.70577	3.99865	34.897	1.74481e-06	6.38806e-05	3.27085e-05	F	4.48534	0.060247	0.177634	LV	All	All	All	control_Non_COVID	8	18
FAM66C	1.70375	2.98881	57.6762	1.70273e-08	2.79049e-06	1.39962e-06	F	5.85399	0.0237684	0.0719667	LV	All	All	All	control_Non_COVID	8	18
MPEG1	1.70339	0.951026	10.0026	0.00354229	0.0183732	0.0105996	F	1.97471	0.0075493	0.0224353	LV	All	All	All	control_Non_COVID	8	18
AC009142.1	1.70247	2.49515	16.1732	0.000355259	0.00314704	0.00172789	F	2.76248	0.0127625	0.0327013	LV	All	All	All	control_Non_COVID	8	18
IL21R	1.70209	0.324186	24.8163	2.39843e-05	0.000418079	0.000220952	F	3.6557	0.00449153	0.0168116	LV	All	All	All	control_Non_COVID	8	18
VAV3	1.70199	5.20389	25.8338	1.80059e-05	0.000337175	0.000177154	F	3.75165	0.109649	0.31164	LV	All	All	All	control_Non_COVID	8	18
RASIP1	1.70153	3.19644	31.0467	4.49782e-06	0.000123849	6.4216e-05	F	4.19236	0.0390946	0.108216	LV	All	All	All	control_Non_COVID	8	18
NLGN4Y	1.70151	3.89308	12.962	0.00111986	0.00754328	0.00423346	F	2.3733	0.0466073	0.129023	LV	All	All	All	control_Non_COVID	8	18
PSMB9	1.70052	3.49538	45.1939	1.80057e-07	1.31851e-05	6.66588e-06	F	5.17614	0.0467004	0.132489	LV	All	All	All	control_Non_COVID	8	18
AC004889.1	1.69896	2.90052	29.0982	7.44038e-06	0.000178879	9.34097e-05	F	4.02961	0.0253058	0.0774144	LV	All	All	All	control_Non_COVID	8	18
C11orf42	1.69781	0.585076	21.6998	5.98789e-05	0.000819681	0.000439674	F	3.35687	0.00508357	0.016017	LV	All	All	All	control_Non_COVID	8	18
LCP1	1.69757	3.03297	24.687	2.48841e-05	0.000429682	0.000227138	F	3.64371	0.0294981	0.0895585	LV	All	All	All	control_Non_COVID	8	18
AP001605.1	1.69713	2.22032	20.6193	8.3386e-05	0.0010482	0.000563422	F	3.24917	0.0154919	0.0463162	LV	All	All	All	control_Non_COVID	8	18
AC018832.1	1.69611	1.79275	21.0631	7.27153e-05	0.000946343	0.000507922	F	3.2942	0.00864373	0.0218965	LV	All	All	All	control_Non_COVID	8	18
LINC02160	1.69581	2.43956	11.7409	0.00177953	0.0107496	0.00609866	F	2.21477	0.0105212	0.0252397	LV	All	All	All	control_Non_COVID	8	18
MMP16	1.69572	4.88924	41.098	4.26566e-07	2.41658e-05	1.22572e-05	F	4.91161	0.0980149	0.21314	LV	All	All	All	control_Non_COVID	8	18
AC092070.3	1.69559	1.62316	10.0308	0.00350182	0.0182197	0.0105141	F	1.97823	0.00888964	0.0269561	LV	All	All	All	control_Non_COVID	8	18
HHEX	1.69529	0.0877972	24.2555	2.81586e-05	0.00047125	0.000249726	F	3.60254	0.00477218	0.0146422	LV	All	All	All	control_Non_COVID	8	18
AC011444.2	1.69403	1.86402	27.1557	1.25081e-05	0.000259429	0.000135823	F	3.86703	0.00979753	0.0325359	LV	All	All	All	control_Non_COVID	8	18
1.0	1.69285	1.37653	27.0865	1.2746e-05	0.000263386	0.000137842	F	3.86062	0.0107917	0.0325792	LV	All	All	All	control_Non_COVID	8	18
GAPDHS	1.69204	1.1841	29.4955	6.70513e-06	0.000166083	8.64983e-05	F	4.06299	0.00621581	0.0179562	LV	All	All	All	control_Non_COVID	8	18
AL109613.1	1.69177	0.701441	13.7873	0.000826054	0.00595789	0.00333163	F	2.47734	0.00545599	0.0142338	LV	All	All	All	control_Non_COVID	8	18
EGFLAM-AS4	1.69159	0.861502	9.03113	0.00529128	0.0250436	0.0146439	F	1.83434	0.00762763	0.0208364	LV	All	All	All	control_Non_COVID	8	18
AL118556.1	1.69157	1.06271	19.1836	0.000131058	0.00147801	0.000801536	F	3.09608	0.00666128	0.0219037	LV	All	All	All	control_Non_COVID	8	18
NOS3	1.68961	1.67408	26.8095	1.37485e-05	0.000278096	0.000145811	F	3.83621	0.0144596	0.040975	LV	All	All	All	control_Non_COVID	8	18
BTK	1.6884	1.56712	18.8971	0.000143678	0.00158405	0.000858887	F	3.06606	0.0111269	0.0361751	LV	All	All	All	control_Non_COVID	8	18
TMTC2	1.68804	6.24849	66.0286	4.22498e-09	1.28524e-06	6.3829e-07	F	6.19498	0.21451	0.514031	LV	All	All	All	control_Non_COVID	8	18
LAMC1-AS1	1.68697	0.730046	9.71172	0.00398922	0.0200887	0.0116629	F	1.93319	0.00584796	0.0162369	LV	All	All	All	control_Non_COVID	8	18
AL359094.1	1.68688	3.70829	49.1493	8.18635e-08	7.98122e-06	4.02218e-06	F	5.39554	0.0395043	0.126076	LV	All	All	All	control_Non_COVID	8	18
AC008686.1	1.68547	1.73865	28.3356	9.10361e-06	0.000205324	0.000107588	F	3.96824	0.00983812	0.0320191	LV	All	All	All	control_Non_COVID	8	18
MX1	1.68511	3.31422	29.4297	6.82141e-06	0.000168218	8.75726e-05	F	4.05763	0.0396965	0.106165	LV	All	All	All	control_Non_COVID	8	18
CASP1	1.68418	1.35197	23.972	3.05581e-05	0.000500175	0.000265387	F	3.57612	0.0100954	0.0308715	LV	All	All	All	control_Non_COVID	8	18
C3AR1	1.68389	2.00176	17.418	0.000233221	0.00227974	0.00124377	F	2.90526	0.0144621	0.0389255	LV	All	All	All	control_Non_COVID	8	18
JCAD	1.68336	3.98344	46.4462	1.39658e-07	1.15366e-05	5.78964e-06	F	5.23735	0.0576571	0.164577	LV	All	All	All	control_Non_COVID	8	18
CD6	1.68336	1.16348	31.5721	3.93829e-06	0.000113252	5.85197e-05	F	4.2327	0.00689254	0.0270488	LV	All	All	All	control_Non_COVID	8	18
AL160272.2	1.68152	2.55284	11.2338	0.00216731	0.0125107	0.00713725	F	2.14647	0.0202479	0.0550818	LV	All	All	All	control_Non_COVID	8	18
CTSS	1.67976	3.99318	29.2777	7.09812e-06	0.00017263	9.01076e-05	F	4.04524	0.0462006	0.13747	LV	All	All	All	control_Non_COVID	8	18
AC093503.2	1.67746	0.373088	16.7869	0.000288241	0.00267078	0.00146038	F	2.83554	0.00439293	0.0134294	LV	All	All	All	control_Non_COVID	8	18
TCF4	1.67683	8.38462	53.4087	3.66043e-08	4.58073e-06	2.26733e-06	F	5.64449	0.826707	1.61177	LV	All	All	All	control_Non_COVID	8	18
DOCK9	1.67603	6.56179	62.7086	7.24045e-09	1.81216e-06	9.00474e-07	F	6.04553	0.282878	0.706624	LV	All	All	All	control_Non_COVID	8	18
CACHD1	1.67463	4.54311	56.3031	2.16899e-08	3.13241e-06	1.56016e-06	F	5.80683	0.0762365	0.214531	LV	All	All	All	control_Non_COVID	8	18
TEX41	1.67387	3.97462	43.0983	2.78197e-07	1.77483e-05	9.003e-06	F	5.04561	0.048543	0.113453	LV	All	All	All	control_Non_COVID	8	18
ZC3HAV1	1.67283	4.84542	49.2598	8.01266e-08	7.85757e-06	3.96129e-06	F	5.40216	0.105529	0.294469	LV	All	All	All	control_Non_COVID	8	18
EGR1	1.6727	4.14801	6.62809	0.015165	0.056732	0.0345366	F	1.46172	0.05507	0.13544	LV	All	All	All	control_Non_COVID	8	18
LINC02097	1.67132	2.07298	26.3407	1.56415e-05	0.000304814	0.000160024	F	3.79581	0.00933441	0.0225004	LV	All	All	All	control_Non_COVID	8	18
AL139317.3	1.67047	0.446416	14.6271	0.0006102	0.00472085	0.0026218	F	2.5814	0.00418953	0.013702	LV	All	All	All	control_Non_COVID	8	18
EGOT	1.67033	2.62676	11.6676	0.0018306	0.0109783	0.00623408	F	2.20523	0.021737	0.0627027	LV	All	All	All	control_Non_COVID	8	18
CNRIP1	1.67005	3.81057	37.7433	8.98984e-07	4.03616e-05	2.06507e-05	F	4.68507	0.0535613	0.147242	LV	All	All	All	control_Non_COVID	8	18
AL157392.2	1.66575	3.15887	40.1294	5.27006e-07	2.766e-05	1.40998e-05	F	4.85079	0.0313108	0.0946923	LV	All	All	All	control_Non_COVID	8	18
AC007376.2	1.66535	2.97356	46.5818	1.35906e-07	1.13383e-05	5.69337e-06	F	5.24463	0.0281482	0.0816545	LV	All	All	All	control_Non_COVID	8	18
DAPK1	1.6645	4.89179	15.0122	0.000532226	0.00426212	0.00236068	F	2.62696	0.0770182	0.211922	LV	All	All	All	control_Non_COVID	8	18
BIN2	1.66415	3.04405	32.448	3.16425e-06	9.78991e-05	5.06248e-05	F	4.29564	0.0270147	0.0904075	LV	All	All	All	control_Non_COVID	8	18
FRMD4B	1.6641	7.47835	31.5696	3.94077e-06	0.000113252	5.85197e-05	F	4.2327	0.328395	0.744463	LV	All	All	All	control_Non_COVID	8	18
DCP1B	1.66235	7.82242	49.784	7.24104e-08	7.27096e-06	3.65937e-06	F	5.43659	0.393923	0.562489	LV	All	All	All	control_Non_COVID	8	18
L3MBTL4	1.66167	5.08137	43.3495	2.63885e-07	1.70462e-05	8.63933e-06	F	5.06352	0.093887	0.27018	LV	All	All	All	control_Non_COVID	8	18
ADAMTSL1	1.66089	4.79788	87.0543	2.04973e-10	2.29146e-07	1.08766e-07	F	6.96351	0.0710437	0.192133	LV	All	All	All	control_Non_COVID	8	18
SELL	1.66043	0.436394	18.0406	0.000189819	0.00194096	0.00105945	F	2.97492	0.0036692	0.0154931	LV	All	All	All	control_Non_COVID	8	18
AC009163.7	1.6602	2.18276	32.6134	3.03726e-06	9.56252e-05	4.93681e-05	F	4.30655	0.0118877	0.0351364	LV	All	All	All	control_Non_COVID	8	18
AL133415.1	1.65909	1.94649	12.761	0.00120729	0.00797989	0.00448827	F	2.34792	0.0152517	0.0468964	LV	All	All	All	control_Non_COVID	8	18
DOCK8	1.65813	5.47905	27.1839	1.24126e-05	0.000258087	0.000135063	F	3.86947	0.127799	0.346179	LV	All	All	All	control_Non_COVID	8	18
DGKE	1.65732	3.99159	45.5342	1.67973e-07	1.25747e-05	6.35145e-06	F	5.19713	0.0600768	0.166212	LV	All	All	All	control_Non_COVID	8	18
AL162414.1	1.65717	3.2881	9.92973	0.0036489	0.018781	0.0108472	F	1.96468	0.0233752	0.065141	LV	All	All	All	control_Non_COVID	8	18
AC024145.1	1.65684	4.52996	73.2943	1.38454e-09	6.44925e-07	3.14863e-07	F	6.50188	0.0605473	0.184349	LV	All	All	All	control_Non_COVID	8	18
AC107029.2	1.65566	1.90676	26.5141	1.49107e-05	0.000295628	0.000155271	F	3.80891	0.0138909	0.0353375	LV	All	All	All	control_Non_COVID	8	18
GRM3	1.6549	2.44485	35.8495	1.39296e-06	5.45125e-05	2.78226e-05	F	4.5556	0.0184449	0.0508691	LV	All	All	All	control_Non_COVID	8	18
SPATA18	1.65479	1.35247	23.6824	3.32373e-05	0.000532591	0.000283247	F	3.54784	0.00925794	0.0259353	LV	All	All	All	control_Non_COVID	8	18
AL138921.1	1.65458	1.05118	14.5064	0.000637089	0.00486712	0.00270663	F	2.56757	0.00683092	0.0191698	LV	All	All	All	control_Non_COVID	8	18
PRRG3	1.653	0.977778	22.8363	4.26058e-05	0.000633664	0.000338107	F	3.47095	0.00596596	0.0206841	LV	All	All	All	control_Non_COVID	8	18
CCDC152	1.65279	2.49733	48.3521	9.56417e-08	8.83645e-06	4.45181e-06	F	5.35146	0.0170241	0.0525987	LV	All	All	All	control_Non_COVID	8	18
PKP4-AS1	1.65141	2.6774	44.2133	2.20366e-07	1.51507e-05	7.64472e-06	F	5.11664	0.0194137	0.062639	LV	All	All	All	control_Non_COVID	8	18
HSPA12B	1.65087	2.77349	40.4058	4.95993e-07	2.6658e-05	1.35899e-05	F	4.86679	0.030073	0.082527	LV	All	All	All	control_Non_COVID	8	18
STX19	1.65011	2.88678	37.7546	8.96668e-07	4.03116e-05	2.06273e-05	F	4.68556	0.0218733	0.0660385	LV	All	All	All	control_Non_COVID	8	18
LINC01965	1.6496	0.335157	35.7992	1.40949e-06	5.50781e-05	2.81173e-05	F	4.55103	0.00416363	0.0160576	LV	All	All	All	control_Non_COVID	8	18
AC087672.2	1.64942	1.76415	11.3202	0.00209525	0.0121617	0.00693436	F	2.15899	0.0131769	0.0368331	LV	All	All	All	control_Non_COVID	8	18
SPINK9	1.64764	1.91543	21.8909	5.6517e-05	0.000783363	0.000419302	F	3.37747	0.00905883	0.0248424	LV	All	All	All	control_Non_COVID	8	18
BBOX1	1.6476	1.40199	18.5336	0.0001616	0.00172988	0.000940243	F	3.02676	0.00814413	0.0229307	LV	All	All	All	control_Non_COVID	8	18
OVCH1	1.64701	3.08826	19.4829	0.000119127	0.00137951	0.000746201	F	3.12714	0.0300921	0.0844543	LV	All	All	All	control_Non_COVID	8	18
PECAM1	1.6457	5.56854	29.9828	5.90786e-06	0.000151007	7.83727e-05	F	4.10584	0.155476	0.393441	LV	All	All	All	control_Non_COVID	8	18
HNMT	1.64569	4.92343	23.4455	3.56153e-05	0.000560256	0.000298243	F	3.52543	0.100998	0.257688	LV	All	All	All	control_Non_COVID	8	18
AFF3	1.64568	7.32459	54.4028	3.05195e-08	4.02978e-06	1.99934e-06	F	5.69911	0.330216	0.690716	LV	All	All	All	control_Non_COVID	8	18
TMPRSS11A	1.64539	1.70972	13.8169	0.000817192	0.0059105	0.0033051	F	2.48082	0.00873251	0.0281183	LV	All	All	All	control_Non_COVID	8	18
KCNMB4	1.64458	4.10064	57.0903	1.88709e-08	2.9166e-06	1.45795e-06	F	5.83626	0.0550715	0.152387	LV	All	All	All	control_Non_COVID	8	18
ITIH5	1.64414	5.50698	31.2479	4.27415e-06	0.000119782	6.20379e-05	F	4.20734	0.148899	0.35159	LV	All	All	All	control_Non_COVID	8	18
FAT4	1.64393	5.60782	100.597	3.85842e-11	1.1764e-07	5.58384e-08	F	7.25307	0.128692	0.352645	LV	All	All	All	control_Non_COVID	8	18
AC022384.1	1.64285	0.753689	19.8382	0.000106456	0.00126395	0.000684471	F	3.16465	0.00475797	0.0144532	LV	All	All	All	control_Non_COVID	8	18
THSD7A	1.64251	5.48456	27.9575	1.00716e-05	0.000220567	0.000115472	F	3.93752	0.144562	0.323743	LV	All	All	All	control_Non_COVID	8	18
CRHBP	1.64229	1.58189	21.3581	6.64363e-05	0.000883131	0.000474047	F	3.32418	0.0106607	0.0325725	LV	All	All	All	control_Non_COVID	8	18
AC022601.1	1.63993	3.86089	35.5223	1.50443e-06	5.75975e-05	2.94575e-05	F	4.5308	0.0322184	0.0734536	LV	All	All	All	control_Non_COVID	8	18
STAMBPL1	1.63794	4.65619	24.012	3.02066e-05	0.000494905	0.000262621	F	3.58067	0.0932278	0.220095	LV	All	All	All	control_Non_COVID	8	18
FAM196B	1.63751	2.64262	18.0433	0.00018965	0.00194094	0.00105931	F	2.97498	0.0241901	0.0700227	LV	All	All	All	control_Non_COVID	8	18
MEOX1	1.63745	3.77337	19.9413	0.000103052	0.00123521	0.000667636	F	3.17546	0.0472398	0.125218	LV	All	All	All	control_Non_COVID	8	18
AC009320.1	1.63416	0.967449	11.6052	0.00187535	0.0111666	0.00635456	F	2.19691	0.00590321	0.0173626	LV	All	All	All	control_Non_COVID	8	18
SNTB1	1.63278	5.91976	57.077	1.8915e-08	2.9166e-06	1.45795e-06	F	5.83626	0.191772	0.477539	LV	All	All	All	control_Non_COVID	8	18
ETS1	1.63265	6.0989	34.229	2.0476e-06	7.16085e-05	3.67484e-05	F	4.43476	0.237553	0.554161	LV	All	All	All	control_Non_COVID	8	18
KIRREL3	1.63028	4.24948	25.0879	2.22051e-05	0.000392989	0.000207687	F	3.68259	0.0479263	0.0831737	LV	All	All	All	control_Non_COVID	8	18
AC026470.2	1.63002	3.79208	29.8192	6.16358e-06	0.000156247	8.11564e-05	F	4.09068	0.0368215	0.110442	LV	All	All	All	control_Non_COVID	8	18
LYN	1.6294	4.82942	30.0863	5.75192e-06	0.000148391	7.69453e-05	F	4.11382	0.0926669	0.241511	LV	All	All	All	control_Non_COVID	8	18
PDZRN4	1.62903	3.05721	22.3218	4.9654e-05	0.00070924	0.000379473	F	3.42082	0.0194714	0.0538303	LV	All	All	All	control_Non_COVID	8	18
AL133346.1	1.62882	4.03749	28.9772	7.68093e-06	0.000182628	9.53068e-05	F	4.02088	0.056831	0.134206	LV	All	All	All	control_Non_COVID	8	18
FLRT2	1.62873	4.39267	18.0968	0.000186352	0.0019195	0.0010464	F	2.9803	0.0549874	0.152256	LV	All	All	All	control_Non_COVID	8	18
MYO10	1.6287	5.05842	53.4348	3.64291e-08	4.57588e-06	2.26529e-06	F	5.64488	0.105622	0.285123	LV	All	All	All	control_Non_COVID	8	18
AC083805.2	1.62865	1.80725	42.9872	2.84792e-07	1.792e-05	9.08538e-06	F	5.04166	0.0107728	0.0339614	LV	All	All	All	control_Non_COVID	8	18
AL359922.1	1.62846	0.969394	23.5825	3.42183e-05	0.00054415	0.000289745	F	3.53798	0.00635649	0.020535	LV	All	All	All	control_Non_COVID	8	18
PCAT19	1.62787	2.66947	22.3486	4.92569e-05	0.000704168	0.0003768	F	3.42389	0.0281438	0.0718406	LV	All	All	All	control_Non_COVID	8	18
AC002070.1	1.62764	4.01237	45.1221	1.82726e-07	1.33223e-05	6.73336e-06	F	5.17177	0.0509354	0.140135	LV	All	All	All	control_Non_COVID	8	18
MID2	1.62673	2.45458	44.6862	1.99843e-07	1.41102e-05	7.13295e-06	F	5.14673	0.0201821	0.0593153	LV	All	All	All	control_Non_COVID	8	18
PRKD1	1.62593	6.16093	45.7454	1.6091e-07	1.2321e-05	6.2173e-06	F	5.2064	0.215802	0.511365	LV	All	All	All	control_Non_COVID	8	18
AC008914.1	1.62527	2.47108	25.379	2.04533e-05	0.000371795	0.0001959	F	3.70797	0.0175233	0.050495	LV	All	All	All	control_Non_COVID	8	18
RBP2	1.62433	2.76483	21.2708	6.82312e-05	0.000901251	0.000483755	F	3.31537	0.0172969	0.0425739	LV	All	All	All	control_Non_COVID	8	18
GNAI1	1.62425	4.83044	35.5767	1.48525e-06	5.71242e-05	2.91897e-05	F	4.53477	0.0991001	0.240627	LV	All	All	All	control_Non_COVID	8	18
C9orf84	1.62401	6.22996	53.7908	3.4125e-08	4.36825e-06	2.16428e-06	F	5.66469	0.193496	0.485081	LV	All	All	All	control_Non_COVID	8	18
OAS3	1.62355	1.81543	25.1301	2.19412e-05	0.000390059	0.000205752	F	3.68666	0.0155365	0.0442511	LV	All	All	All	control_Non_COVID	8	18
C1QTNF7	1.62322	4.48624	22.3413	4.93651e-05	0.000705413	0.000377446	F	3.42315	0.0781493	0.182451	LV	All	All	All	control_Non_COVID	8	18
ALOX12	1.62259	2.09126	26.1319	1.65723e-05	0.000318693	0.000167395	F	3.77626	0.0132704	0.0397776	LV	All	All	All	control_Non_COVID	8	18
WDFY4	1.62091	3.05958	19.2886	0.000126733	0.00144356	0.000782396	F	3.10657	0.0296881	0.07832	LV	All	All	All	control_Non_COVID	8	18
STON2	1.62075	4.65879	20.7255	8.06882e-05	0.00102156	0.000549156	F	3.2603	0.0860662	0.215888	LV	All	All	All	control_Non_COVID	8	18
PDE9A	1.62019	3.5958	38.3773	7.7859e-07	3.63051e-05	1.85296e-05	F	4.73213	0.0475557	0.129395	LV	All	All	All	control_Non_COVID	8	18
CCDC60	1.62014	2.88782	31.7645	3.75242e-06	0.000109529	5.66206e-05	F	4.24703	0.0249204	0.0643056	LV	All	All	All	control_Non_COVID	8	18
PIK3AP1	1.61962	3.58482	21.1685	7.04016e-05	0.000921596	0.000494582	F	3.30576	0.0370557	0.10493	LV	All	All	All	control_Non_COVID	8	18
OMD	1.61957	4.09442	46.142	1.48491e-07	1.19714e-05	6.03018e-06	F	5.21967	0.0556176	0.145347	LV	All	All	All	control_Non_COVID	8	18
ARHGAP9	1.6187	1.5492	27.5132	1.13519e-05	0.000242071	0.000126642	F	3.89742	0.0113375	0.0372504	LV	All	All	All	control_Non_COVID	8	18
GBP4	1.61843	2.73502	28.4327	8.87133e-06	0.000201167	0.000105311	F	3.97752	0.0255928	0.0756757	LV	All	All	All	control_Non_COVID	8	18
AL390774.2	1.61807	4.17938	28.0652	9.78534e-06	0.000216193	0.000113043	F	3.94676	0.0541665	0.148902	LV	All	All	All	control_Non_COVID	8	18
CASC15	1.61804	6.37664	45.6317	1.64673e-07	1.24471e-05	6.28971e-06	F	5.20137	0.261012	0.592526	LV	All	All	All	control_Non_COVID	8	18
SP140L	1.61674	3.82462	40.4075	4.95812e-07	2.6658e-05	1.35899e-05	F	4.86679	0.0563619	0.153529	LV	All	All	All	control_Non_COVID	8	18
DUSP6	1.61621	3.05399	23.0647	3.98262e-05	0.000603595	0.000321803	F	3.49241	0.0321473	0.0950274	LV	All	All	All	control_Non_COVID	8	18
LINC00211	1.61613	2.15938	14.58	0.000620549	0.00477996	0.00265551	F	2.57585	0.00942034	0.0251326	LV	All	All	All	control_Non_COVID	8	18
AC009950.1	1.61575	3.36402	24.4491	2.6636e-05	0.000453231	0.000240101	F	3.61961	0.04068	0.113609	LV	All	All	All	control_Non_COVID	8	18
PRDM1	1.61501	2.04673	17.489	0.000227772	0.00224084	0.00122208	F	2.9129	0.0168518	0.0490925	LV	All	All	All	control_Non_COVID	8	18
ADAM28	1.61483	3.47818	14.4538	0.000649195	0.00493936	0.00274636	F	2.56124	0.0298514	0.0821344	LV	All	All	All	control_Non_COVID	8	18
SHROOM4	1.61419	5.26278	34.1493	2.08729e-06	7.26179e-05	3.72925e-05	F	4.42838	0.119859	0.323631	LV	All	All	All	control_Non_COVID	8	18
AC010531.5	1.6137	2.48499	23.5602	3.44416e-05	0.000545632	0.000290401	F	3.537	0.0154533	0.0432729	LV	All	All	All	control_Non_COVID	8	18
AC119396.1	1.61357	2.60791	56.3977	2.13285e-08	3.12364e-06	1.55747e-06	F	5.80758	0.0196038	0.0613092	LV	All	All	All	control_Non_COVID	8	18
CARD8	1.61315	5.6205	58.2026	1.55345e-08	2.69947e-06	1.35133e-06	F	5.86924	0.154236	0.441917	LV	All	All	All	control_Non_COVID	8	18
ANXA3	1.61223	4.62016	26.1604	1.64421e-05	0.000317137	0.000166628	F	3.77825	0.0881243	0.22464	LV	All	All	All	control_Non_COVID	8	18
ERCC6L	1.61172	3.02947	36.6812	1.14741e-06	4.72699e-05	2.4156e-05	F	4.61697	0.0244137	0.0714139	LV	All	All	All	control_Non_COVID	8	18
GMIP	1.60936	1.22633	19.7322	0.000110076	0.00129443	0.0007012	F	3.15416	0.00974251	0.0283554	LV	All	All	All	control_Non_COVID	8	18
PAPLN	1.60928	2.05762	31.4504	4.0609e-06	0.000115263	5.97069e-05	F	4.22398	0.0149987	0.0426199	LV	All	All	All	control_Non_COVID	8	18
MX2	1.60867	3.79259	27.4282	1.16161e-05	0.000245328	0.000128415	F	3.89139	0.0557012	0.135069	LV	All	All	All	control_Non_COVID	8	18
AGPAT4	1.60825	4.20637	33.7725	2.28646e-06	7.76934e-05	3.99103e-05	F	4.39891	0.0690777	0.179244	LV	All	All	All	control_Non_COVID	8	18
SFRP4	1.60727	3.94498	41.5568	3.86311e-07	2.23767e-05	1.13672e-05	F	4.94434	0.0366691	0.0933007	LV	All	All	All	control_Non_COVID	8	18
PLSCR4	1.60616	5.29545	32.5466	3.08783e-06	9.65141e-05	4.98531e-05	F	4.30231	0.141452	0.332164	LV	All	All	All	control_Non_COVID	8	18
AC007920.2	1.60517	2.35206	47.6472	1.09896e-07	9.8285e-06	4.9419e-06	F	5.30611	0.0117621	0.0281583	LV	All	All	All	control_Non_COVID	8	18
TMEM108	1.60487	4.94123	32.1035	3.44736e-06	0.000103507	5.34878e-05	F	4.27175	0.0890906	0.194345	LV	All	All	All	control_Non_COVID	8	18
SEMA3G	1.60401	0.985993	22.9371	4.13543e-05	0.000620555	0.000330814	F	3.48042	0.00732129	0.0244748	LV	All	All	All	control_Non_COVID	8	18
ADGRF5	1.60344	5.75564	31.859	3.66461e-06	0.000107905	5.57714e-05	F	4.25359	0.190007	0.427968	LV	All	All	All	control_Non_COVID	8	18
LINC02384	1.60279	1.28739	52.7618	4.12507e-08	5.03078e-06	2.49684e-06	F	5.60261	0.00743709	0.0252478	LV	All	All	All	control_Non_COVID	8	18
AC018362.1	1.60216	1.75767	27.7511	1.06461e-05	0.000229761	0.00012028	F	3.9198	0.00877817	0.0243632	LV	All	All	All	control_Non_COVID	8	18
AC246817.1	1.60195	0.681961	24.3046	2.77638e-05	0.000466846	0.000247384	F	3.60663	0.00561242	0.0153834	LV	All	All	All	control_Non_COVID	8	18
RFTN2	1.60144	5.13457	39.9129	5.52739e-07	2.86143e-05	1.45955e-05	F	4.83578	0.117753	0.305755	LV	All	All	All	control_Non_COVID	8	18
NMI	1.60092	2.34182	34.2907	2.01739e-06	7.08162e-05	3.6351e-05	F	4.43948	0.0219325	0.0592255	LV	All	All	All	control_Non_COVID	8	18
HLA-DRB1	1.59811	4.51042	12.5027	0.00133048	0.0085918	0.00484556	F	2.31466	0.0828255	0.209151	LV	All	All	All	control_Non_COVID	8	18
AC016910.1	1.59773	2.87747	21.9601	5.53491e-05	0.000771209	0.000412694	F	3.38437	0.0220818	0.0563518	LV	All	All	All	control_Non_COVID	8	18
HLA-DPA1	1.59721	3.04866	16.6904	0.00029781	0.00274093	0.00150074	F	2.82369	0.0343529	0.0863718	LV	All	All	All	control_Non_COVID	8	18
NCAPG	1.59665	0.711138	19.6906	0.000111535	0.00130656	0.000707664	F	3.15017	0.00509555	0.0145256	LV	All	All	All	control_Non_COVID	8	18
TP63	1.59618	3.32098	32.7346	2.94763e-06	9.36316e-05	4.82835e-05	F	4.3162	0.0325762	0.0755613	LV	All	All	All	control_Non_COVID	8	18
AC025917.1	1.59606	4.52073	50.7329	6.03852e-08	6.53845e-06	3.27241e-06	F	5.48513	0.0592306	0.160358	LV	All	All	All	control_Non_COVID	8	18
LPAR6	1.59586	6.20348	53.2044	3.80081e-08	4.72117e-06	2.33611e-06	F	5.63151	0.238758	0.570263	LV	All	All	All	control_Non_COVID	8	18
RAP2B	1.59584	2.69345	15.5257	0.000444458	0.00372878	0.00205559	F	2.68706	0.0244174	0.0674766	LV	All	All	All	control_Non_COVID	8	18
AP001528.2	1.59567	5.32391	45.1485	1.81741e-07	1.32793e-05	6.71259e-06	F	5.17311	0.130184	0.337497	LV	All	All	All	control_Non_COVID	8	18
ZNF618	1.59537	4.2624	27.4575	1.15243e-05	0.000244003	0.000127665	F	3.89393	0.0746822	0.186187	LV	All	All	All	control_Non_COVID	8	18
IQGAP2	1.59496	5.90766	16.7338	0.000293465	0.00270614	0.00148166	F	2.82925	0.141547	0.359626	LV	All	All	All	control_Non_COVID	8	18
CLIC2	1.59488	3.67232	49.466	7.69909e-08	7.65261e-06	3.8487e-06	F	5.41469	0.042194	0.125579	LV	All	All	All	control_Non_COVID	8	18
CHST15	1.59286	3.17645	17.1581	0.000254376	0.0024271	0.00132377	F	2.87819	0.030884	0.0887118	LV	All	All	All	control_Non_COVID	8	18
TDRP	1.59266	3.25882	44.1792	2.21927e-07	1.51588e-05	7.64686e-06	F	5.11652	0.0401865	0.104629	LV	All	All	All	control_Non_COVID	8	18
KLRC1	1.5913	0.266705	6.61735	0.0152398	0.0569611	0.0346773	F	1.45996	0.00383291	0.0134268	LV	All	All	All	control_Non_COVID	8	18
TNFRSF10A	1.59014	2.24226	31.7119	3.80233e-06	0.000110341	5.70632e-05	F	4.24364	0.0179818	0.055947	LV	All	All	All	control_Non_COVID	8	18
AL356124.1	1.58984	2.73656	15.5045	0.000447754	0.00375232	0.00206842	F	2.68436	0.0223354	0.0597592	LV	All	All	All	control_Non_COVID	8	18
LINC00987	1.58922	2.04572	30.5117	5.15566e-06	0.000136988	7.10408e-05	F	4.14849	0.0146785	0.0472134	LV	All	All	All	control_Non_COVID	8	18
LINC02147	1.58799	8.98403	21.4786	6.40397e-05	0.000860138	0.000461498	F	3.33583	0.612768	0.756956	LV	All	All	All	control_Non_COVID	8	18
AL109930.1	1.58748	5.6099	32.7739	2.91921e-06	9.28886e-05	4.79082e-05	F	4.31959	0.136745	0.305226	LV	All	All	All	control_Non_COVID	8	18
PLAGL1	1.58607	6.40784	46.336	1.42791e-07	1.17089e-05	5.88884e-06	F	5.22997	0.252125	0.576758	LV	All	All	All	control_Non_COVID	8	18
PAXIP1-AS2	1.58595	2.80979	38.4048	7.73778e-07	3.63051e-05	1.85244e-05	F	4.73226	0.0268997	0.074011	LV	All	All	All	control_Non_COVID	8	18
BEST3	1.58557	3.61057	33.602	2.38322e-06	7.96099e-05	4.08819e-05	F	4.38847	0.0265285	0.0587406	LV	All	All	All	control_Non_COVID	8	18
CAMK4	1.58447	3.25757	22.5554	4.63094e-05	0.000671186	0.000359084	F	3.4448	0.0264256	0.0726244	LV	All	All	All	control_Non_COVID	8	18
AC110760.1	1.58411	3.42237	22.2632	5.05325e-05	0.000718161	0.000384181	F	3.41546	0.0260891	0.0578183	LV	All	All	All	control_Non_COVID	8	18
DOCK2	1.58384	5.22751	21.4933	6.3754e-05	0.00085733	0.000460063	F	3.33718	0.104222	0.268293	LV	All	All	All	control_Non_COVID	8	18
AC093110.1	1.58187	5.64576	10.4121	0.00300203	0.016192	0.0092867	F	2.03214	0.134044	0.347363	LV	All	All	All	control_Non_COVID	8	18
EPB41L2	1.58147	7.31272	40.4931	4.86607e-07	2.63648e-05	1.34019e-05	F	4.87283	0.481676	1.04028	LV	All	All	All	control_Non_COVID	8	18
AC124312.2	1.58145	3.52277	10.0384	0.00349105	0.0181818	0.0104923	F	1.97913	0.0270114	0.0606393	LV	All	All	All	control_Non_COVID	8	18
APOL3	1.58129	3.81207	32.7049	2.96932e-06	9.39482e-05	4.85304e-05	F	4.31399	0.0604104	0.156772	LV	All	All	All	control_Non_COVID	8	18
RNF125	1.58093	4.71022	48.7266	8.88841e-08	8.49029e-06	4.27273e-06	F	5.36929	0.0778381	0.238765	LV	All	All	All	control_Non_COVID	8	18
TMEM156	1.58055	1.26438	27.7113	1.07609e-05	0.000231198	0.000120977	F	3.9173	0.00757563	0.0268348	LV	All	All	All	control_Non_COVID	8	18
AL591501.1	1.58052	2.24418	20.8248	7.82499e-05	0.000998229	0.000535768	F	3.27102	0.0162437	0.0381163	LV	All	All	All	control_Non_COVID	8	18
AL034417.2	1.57801	2.92342	38.8407	7.01534e-07	3.37078e-05	1.71547e-05	F	4.76562	0.0273432	0.0697255	LV	All	All	All	control_Non_COVID	8	18
ST6GALNAC1	1.57664	0.66844	26.0567	1.69222e-05	0.000323567	0.000170066	F	3.76938	0.00678332	0.0184883	LV	All	All	All	control_Non_COVID	8	18
LEPR	1.57489	4.10161	59.9536	1.14938e-08	2.28094e-06	1.13646e-06	F	5.94445	0.0564964	0.154809	LV	All	All	All	control_Non_COVID	8	18
COL10A1	1.57429	5.46007	17.7261	0.000210548	0.0021041	0.00114824	F	2.93997	0.100661	0.230527	LV	All	All	All	control_Non_COVID	8	18
AL139120.1	1.57412	1.47467	20.45	8.78891e-05	0.00109455	0.000589345	F	3.22963	0.00927846	0.0259344	LV	All	All	All	control_Non_COVID	8	18
DTX4	1.57357	1.29644	14.7847	0.000576891	0.00452967	0.00251191	F	2.6	0.0096973	0.0288427	LV	All	All	All	control_Non_COVID	8	18
AC092535.3	1.57348	2.08267	21.2763	6.81174e-05	0.000901191	0.000483658	F	3.31546	0.0162246	0.0419686	LV	All	All	All	control_Non_COVID	8	18
AF131216.1	1.57342	1.04828	7.84663	0.00878887	0.0371002	0.0220574	F	1.65645	0.00696361	0.018806	LV	All	All	All	control_Non_COVID	8	18
NHSL2	1.57326	4.51074	57.2095	1.84793e-08	2.89607e-06	1.44913e-06	F	5.83889	0.0832853	0.216756	LV	All	All	All	control_Non_COVID	8	18
11.0	1.57295	0.514417	13.1828	0.00103163	0.00709571	0.00397831	F	2.4003	0.00553533	0.0153269	LV	All	All	All	control_Non_COVID	8	18
AP000755.2	1.57029	0.920315	15.9111	0.000388811	0.00337112	0.001853	F	2.73212	0.00601989	0.0132638	LV	All	All	All	control_Non_COVID	8	18
AL591368.1	1.56912	2.9897	35.5002	1.51228e-06	5.76735e-05	2.9486e-05	F	4.53038	0.0223954	0.0674267	LV	All	All	All	control_Non_COVID	8	18
AC023051.1	1.56883	4.27681	26.2285	1.61345e-05	0.000312424	0.000164118	F	3.78484	0.0564208	0.157722	LV	All	All	All	control_Non_COVID	8	18
WWC2-AS1	1.56807	1.28474	9.65811	0.00407805	0.020439	0.011871	F	1.92551	0.00756059	0.0196652	LV	All	All	All	control_Non_COVID	8	18
KCNH8	1.56657	2.47608	50.1722	6.72068e-08	6.95673e-06	3.49629e-06	F	5.45639	0.0178343	0.0462856	LV	All	All	All	control_Non_COVID	8	18
ZSCAN31	1.56651	3.74803	29.0889	7.45856e-06	0.000179187	9.35641e-05	F	4.02889	0.0400014	0.119737	LV	All	All	All	control_Non_COVID	8	18
LINC00486	1.5664	8.42419	9.17392	0.0049842	0.0239107	0.0139591	F	1.85514	0.617022	1.39807	LV	All	All	All	control_Non_COVID	8	18
ZC3HAV1L	1.56548	1.18536	19.3234	0.000125332	0.00143168	0.000776027	F	3.11012	0.0097555	0.0249331	LV	All	All	All	control_Non_COVID	8	18
AC022087.1	1.56517	2.39952	34.6281	1.86053e-06	6.65229e-05	3.40435e-05	F	4.46797	0.0140439	0.0350589	LV	All	All	All	control_Non_COVID	8	18
IL33	1.56443	4.32128	39.9237	5.51427e-07	2.86143e-05	1.45955e-05	F	4.83578	0.0698194	0.168533	LV	All	All	All	control_Non_COVID	8	18
ITGA6	1.56287	5.71763	38.5916	7.41887e-07	3.50442e-05	1.7867e-05	F	4.74795	0.152078	0.378713	LV	All	All	All	control_Non_COVID	8	18
LINC00243	1.56281	1.89999	43.4958	2.55914e-07	1.66221e-05	8.42771e-06	F	5.07429	0.0114741	0.032967	LV	All	All	All	control_Non_COVID	8	18
AC139795.2	1.56153	0.965439	25.9183	1.75865e-05	0.000332291	0.000174638	F	3.75786	0.00703461	0.0215065	LV	All	All	All	control_Non_COVID	8	18
AC022182.1	1.56104	0.233708	30.4595	5.22511e-06	0.000138093	7.15822e-05	F	4.14519	0.00413228	0.0132936	LV	All	All	All	control_Non_COVID	8	18
AC004828.1	1.56051	2.46738	21.2831	6.7975e-05	0.000899663	0.000482862	F	3.31618	0.0140896	0.0340175	LV	All	All	All	control_Non_COVID	8	18
LINC01410	1.55663	0.561615	16.0896	0.000365605	0.00322082	0.00176956	F	2.75214	0.00576325	0.0173606	LV	All	All	All	control_Non_COVID	8	18
AC098864.1	1.5558	5.44773	11.0496	0.00232983	0.0132617	0.00756756	F	2.12104	0.0791861	0.13916	LV	All	All	All	control_Non_COVID	8	18
IKZF3	1.55567	2.27459	22.7159	4.41527e-05	0.000649784	0.00034709	F	3.45956	0.016906	0.049371	LV	All	All	All	control_Non_COVID	8	18
ZNF423	1.55526	4.80577	32.1066	3.44469e-06	0.000103507	5.34878e-05	F	4.27175	0.10324	0.257689	LV	All	All	All	control_Non_COVID	8	18
AC015923.1	1.55458	4.18815	23.0269	4.02728e-05	0.000607589	0.000323789	F	3.48974	0.0568677	0.157348	LV	All	All	All	control_Non_COVID	8	18
FAM111A-DT	1.55297	1.05951	26.6463	1.43778e-05	0.000287438	0.000151004	F	3.82101	0.00891961	0.0245074	LV	All	All	All	control_Non_COVID	8	18
SLC14A1	1.55235	3.16825	57.0275	1.90807e-08	2.92204e-06	1.46031e-06	F	5.83555	0.0349381	0.0946884	LV	All	All	All	control_Non_COVID	8	18
MN1	1.55219	3.79907	21.156	7.06716e-05	0.000923688	0.000495822	F	3.30467	0.0492014	0.118333	LV	All	All	All	control_Non_COVID	8	18
HACD4	1.55193	2.43889	25.6479	1.89662e-05	0.000349883	0.000183763	F	3.73574	0.0171269	0.0490628	LV	All	All	All	control_Non_COVID	8	18
ATP8B4	1.55156	4.87968	15.8146	0.000402003	0.00345753	0.0018998	F	2.72129	0.0863228	0.205	LV	All	All	All	control_Non_COVID	8	18
CASP8	1.55094	3.90064	38.9012	6.92092e-07	3.34458e-05	1.70285e-05	F	4.76882	0.0484214	0.139771	LV	All	All	All	control_Non_COVID	8	18
GRPEL2-AS1	1.55064	1.98595	15.2078	0.000496783	0.0040454	0.00223613	F	2.6505	0.0114779	0.0369616	LV	All	All	All	control_Non_COVID	8	18
GABRA2	1.54903	1.53083	50.2501	6.62122e-08	6.91783e-06	3.46721e-06	F	5.46002	0.00777376	0.0244806	LV	All	All	All	control_Non_COVID	8	18
CCDC170	1.54822	3.28392	20.7804	7.93305e-05	0.00101048	0.000542467	F	3.26563	0.0318944	0.0868966	LV	All	All	All	control_Non_COVID	8	18
RUBCNL	1.54791	2.90725	15.0777	0.000520064	0.00419479	0.00232162	F	2.63421	0.023962	0.0694872	LV	All	All	All	control_Non_COVID	8	18
FAM186A	1.54624	2.62864	60.5673	1.03565e-08	2.21234e-06	1.10648e-06	F	5.95606	0.0190309	0.0518949	LV	All	All	All	control_Non_COVID	8	18
FAM102B	1.54599	4.54985	41.9682	3.53648e-07	2.10295e-05	1.06623e-05	F	4.97215	0.0755633	0.19816	LV	All	All	All	control_Non_COVID	8	18
LINC01229	1.54394	1.48508	37.2404	1.00858e-06	4.36047e-05	2.22685e-05	F	4.65231	0.00930304	0.0267335	LV	All	All	All	control_Non_COVID	8	18
MOXD1	1.54389	3.18093	19.5804	0.000115495	0.00134542	0.000728145	F	3.13778	0.0310689	0.0697807	LV	All	All	All	control_Non_COVID	8	18
ZNF385D-AS1	1.54332	1.77307	17.5802	0.000220976	0.00218617	0.00119285	F	2.92341	0.013562	0.0361782	LV	All	All	All	control_Non_COVID	8	18
TMLHE-AS1	1.54328	6.3599	51.8139	4.92292e-08	5.77087e-06	2.86913e-06	F	5.54225	0.202448	0.493446	LV	All	All	All	control_Non_COVID	8	18
BCHE	1.54255	2.40757	51.2967	5.42642e-08	6.14835e-06	3.05241e-06	F	5.51536	0.0177647	0.0416952	LV	All	All	All	control_Non_COVID	8	18
GLIPR1	1.54131	3.05135	24.5789	2.56644e-05	0.000439698	0.000232846	F	3.63293	0.0303435	0.0813325	LV	All	All	All	control_Non_COVID	8	18
ARL17B	1.5406	6.4163	13.2053	0.00102305	0.00705847	0.00395772	F	2.40256	0.211493	0.548892	LV	All	All	All	control_Non_COVID	8	18
AC091059.1	1.54013	2.01783	14.4889	0.000641087	0.00489098	0.00271928	F	2.56555	0.0120246	0.0276574	LV	All	All	All	control_Non_COVID	8	18
AC025188.1	1.5383	0.987137	16.3124	0.000338718	0.0030277	0.00166216	F	2.77933	0.00837908	0.0220821	LV	All	All	All	control_Non_COVID	8	18
RGS10	1.53804	2.62144	15.0034	0.000533873	0.00427033	0.00236532	F	2.62611	0.0238838	0.0617397	LV	All	All	All	control_Non_COVID	8	18
FAM89A	1.53726	2.40949	15.3967	0.000464937	0.00385992	0.00212927	F	2.67177	0.0218176	0.0623268	LV	All	All	All	control_Non_COVID	8	18
PTPN22	1.53709	2.60759	29.4171	6.84376e-06	0.000168645	8.77887e-05	F	4.05656	0.02069	0.0611643	LV	All	All	All	control_Non_COVID	8	18
CASS4	1.53656	2.00211	25.4565	2.00122e-05	0.00036656	0.000192725	F	3.71506	0.015168	0.0421575	LV	All	All	All	control_Non_COVID	8	18
STARD5	1.53619	1.2333	17.2961	0.000242895	0.00234761	0.00128034	F	2.89267	0.00925771	0.024215	LV	All	All	All	control_Non_COVID	8	18
MGLL	1.53586	6.48415	40.3878	4.97954e-07	2.66779e-05	1.36202e-05	F	4.86582	0.298334	0.62044	LV	All	All	All	control_Non_COVID	8	18
EBF3	1.53585	5.38366	28.1697	9.5156e-06	0.000211965	0.000110922	F	3.95498	0.157296	0.356074	LV	All	All	All	control_Non_COVID	8	18
AC096992.2	1.53582	0.627768	31.8382	3.68373e-06	0.000108278	5.59515e-05	F	4.25219	0.00508144	0.0161671	LV	All	All	All	control_Non_COVID	8	18
LINC01133	1.53534	1.30563	10.8411	0.00252986	0.0141538	0.00808422	F	2.09236	0.00843109	0.021321	LV	All	All	All	control_Non_COVID	8	18
DYNLRB2	1.53504	0.898558	22.8895	4.19396e-05	0.000625978	0.000333986	F	3.47627	0.00599061	0.0137332	LV	All	All	All	control_Non_COVID	8	18
LURAP1L-AS1	1.5339	4.2498	29.486	6.72183e-06	0.000166374	8.66436e-05	F	4.06226	0.0531028	0.144409	LV	All	All	All	control_Non_COVID	8	18
AC008555.5	1.53368	0.48446	26.7466	1.39875e-05	0.000281243	0.000147755	F	3.83046	0.00436516	0.0145534	LV	All	All	All	control_Non_COVID	8	18
SLC28A2	1.53368	3.45591	31.6724	3.84018e-06	0.000111217	5.74944e-05	F	4.24037	0.0287857	0.0688517	LV	All	All	All	control_Non_COVID	8	18
AC013643.2	1.53341	2.06639	15.701	0.000418146	0.0035597	0.00195906	F	2.70795	0.0126436	0.0346401	LV	All	All	All	control_Non_COVID	8	18
AC005358.2	1.53253	3.97719	28.9664	7.70289e-06	0.000182628	9.53068e-05	F	4.02088	0.0368285	0.0741148	LV	All	All	All	control_Non_COVID	8	18
HCLS1	1.53216	3.63148	16.0218	0.000374238	0.0032728	0.00179822	F	2.74516	0.0439166	0.123037	LV	All	All	All	control_Non_COVID	8	18
TCF4-AS1	1.53201	4.25844	22.7388	4.38542e-05	0.000647067	0.000345773	F	3.46121	0.0761001	0.177513	LV	All	All	All	control_Non_COVID	8	18
ENPP2	1.53179	3.10073	17.607	0.000219018	0.0021704	0.00118411	F	2.92661	0.0251725	0.0709942	LV	All	All	All	control_Non_COVID	8	18
AC055855.1	1.53173	2.98519	17.1557	0.000254578	0.00242804	0.00132417	F	2.87806	0.0221003	0.0598759	LV	All	All	All	control_Non_COVID	8	18
AL357060.1	1.53155	1.55709	23.3882	3.62168e-05	0.000565211	0.000300905	F	3.52157	0.00954575	0.0296097	LV	All	All	All	control_Non_COVID	8	18
BMP4	1.53072	1.99091	23.2398	3.78277e-05	0.000581423	0.000310082	F	3.50852	0.016634	0.0399059	LV	All	All	All	control_Non_COVID	8	18
HLA-DMA	1.53055	2.24506	10.8655	0.00250552	0.0140472	0.0080204	F	2.0958	0.0151093	0.0365518	LV	All	All	All	control_Non_COVID	8	18
ERAP2	1.52939	3.64459	69.0863	2.61534e-09	9.53407e-07	4.67794e-07	F	6.32995	0.0429479	0.125782	LV	All	All	All	control_Non_COVID	8	18
WARS	1.52848	5.1585	36.8119	1.11322e-06	4.63793e-05	2.36917e-05	F	4.6254	0.120398	0.27952	LV	All	All	All	control_Non_COVID	8	18
ANKRD29	1.52839	4.54273	30.1091	5.71806e-06	0.000148011	7.67702e-05	F	4.11481	0.0725527	0.203337	LV	All	All	All	control_Non_COVID	8	18
AC132219.1	1.52821	1.75679	30.0015	5.87934e-06	0.000150405	7.80594e-05	F	4.10757	0.0103466	0.0287436	LV	All	All	All	control_Non_COVID	8	18
AC016493.1	1.52784	3.80465	15.5655	0.000438321	0.00369234	0.00203311	F	2.69184	0.0417241	0.106088	LV	All	All	All	control_Non_COVID	8	18
AL050403.2	1.52635	4.74408	34.2882	2.01861e-06	7.08162e-05	3.6351e-05	F	4.43948	0.0933115	0.204706	LV	All	All	All	control_Non_COVID	8	18
SPINK13	1.52614	1.63663	12.8457	0.00116958	0.00779365	0.0043829	F	2.35824	0.00766209	0.0169994	LV	All	All	All	control_Non_COVID	8	18
SYCP2	1.52555	2.897	48.0667	1.01159e-07	9.21926e-06	4.6408e-06	F	5.33341	0.0261618	0.073058	LV	All	All	All	control_Non_COVID	8	18
LRRC74A	1.52494	1.25614	26.9225	1.33297e-05	0.00027226	0.000142413	F	3.84645	0.0100857	0.0283521	LV	All	All	All	control_Non_COVID	8	18
BOC	1.52456	3.6117	28.6692	8.33179e-06	0.000192845	0.000100786	F	3.9966	0.0491876	0.107541	LV	All	All	All	control_Non_COVID	8	18
AC004160.2	1.52404	0.853528	20.4713	8.73093e-05	0.00108773	0.000585705	F	3.23232	0.00811183	0.0200268	LV	All	All	All	control_Non_COVID	8	18
PLEKHG1	1.52316	5.95032	35.2315	1.61148e-06	6.0258e-05	3.07993e-05	F	4.51146	0.192549	0.441903	LV	All	All	All	control_Non_COVID	8	18
AL391097.1	1.52263	1.39909	23.8757	3.14229e-05	0.000510098	0.000270976	F	3.56707	0.0103298	0.0273571	LV	All	All	All	control_Non_COVID	8	18
AC010761.2	1.52253	0.730912	19.9343	0.000103281	0.00123576	0.000668345	F	3.175	0.00504051	0.0130312	LV	All	All	All	control_Non_COVID	8	18
C11orf80	1.52209	4.67648	19.7461	0.000109594	0.00129057	0.000698967	F	3.15554	0.0818459	0.183867	LV	All	All	All	control_Non_COVID	8	18
WIPF1	1.52202	5.98772	40.2609	5.12004e-07	2.6957e-05	1.37447e-05	F	4.86187	0.210954	0.519464	LV	All	All	All	control_Non_COVID	8	18
NYNRIN	1.5215	1.74049	25.8895	1.7728e-05	0.000333648	0.000175396	F	3.75598	0.0153014	0.0398617	LV	All	All	All	control_Non_COVID	8	18
GNGT1	1.5212	2.2806	27.116	1.2644e-05	0.000261763	0.000137019	F	3.86322	0.0135123	0.0466158	LV	All	All	All	control_Non_COVID	8	18
VENTX	1.51854	0.378189	7.40362	0.0106853	0.0430617	0.025809	F	1.58823	0.00603162	0.014639	LV	All	All	All	control_Non_COVID	8	18
MEF2C-AS1	1.5182	5.70544	54.693	2.89538e-08	3.94736e-06	1.96134e-06	F	5.70745	0.159687	0.373401	LV	All	All	All	control_Non_COVID	8	18
ENTPD1	1.51648	4.41011	56.9665	1.92869e-08	2.93893e-06	1.46805e-06	F	5.83326	0.0724425	0.185309	LV	All	All	All	control_Non_COVID	8	18
KIAA1755	1.51616	4.04681	16.9692	0.00027104	0.00254484	0.00139139	F	2.85655	0.0574695	0.133687	LV	All	All	All	control_Non_COVID	8	18
KF456478.1	1.51385	0.813132	10.4244	0.0029873	0.0161307	0.0092519	F	2.03377	0.00577867	0.0170513	LV	All	All	All	control_Non_COVID	8	18
CABLES1	1.51356	4.12597	25.7509	1.84272e-05	0.000342843	0.000179993	F	3.74474	0.0601417	0.156166	LV	All	All	All	control_Non_COVID	8	18
TMEM169	1.51118	0.343686	25.9008	1.76726e-05	0.000333178	0.000175174	F	3.75653	0.00469202	0.0150666	LV	All	All	All	control_Non_COVID	8	18
PTPRR	1.51073	2.22918	29.2511	7.1477e-06	0.000173208	9.03766e-05	F	4.04394	0.0153726	0.0420208	LV	All	All	All	control_Non_COVID	8	18
CLDN18	1.5093	1.07502	18.2718	0.000175976	0.00183687	0.00100048	F	2.99979	0.00747128	0.0186809	LV	All	All	All	control_Non_COVID	8	18
KIAA1671	1.50908	5.34844	59.0117	1.35057e-08	2.46199e-06	1.23576e-06	F	5.90807	0.130987	0.345754	LV	All	All	All	control_Non_COVID	8	18
SULT1C4	1.50895	2.55737	53.0586	3.90449e-08	4.83206e-06	2.3906e-06	F	5.62149	0.0247734	0.0617693	LV	All	All	All	control_Non_COVID	8	18
AC026167.1	1.50842	1.60029	15.8331	0.000399436	0.00343847	0.00188964	F	2.72362	0.00904728	0.0241988	LV	All	All	All	control_Non_COVID	8	18
CCL4	1.50773	0.775633	7.62394	0.00969197	0.0400702	0.023913	F	1.62137	0.00524439	0.0142034	LV	All	All	All	control_Non_COVID	8	18
ALKBH3-AS1	1.50726	1.73107	10.8757	0.00249546	0.0140025	0.00799294	F	2.09729	0.00987361	0.0251244	LV	All	All	All	control_Non_COVID	8	18
SASH3	1.50554	1.06227	22.266	5.04894e-05	0.000718114	0.000384181	F	3.41546	0.00858064	0.0252317	LV	All	All	All	control_Non_COVID	8	18
AC012349.1	1.50489	1.70887	22.9276	4.14704e-05	0.000622019	0.000331576	F	3.47942	0.0103047	0.0288606	LV	All	All	All	control_Non_COVID	8	18
CSF2RA	1.50459	3.20996	16.7452	0.000292333	0.00269719	0.00147688	F	2.83065	0.0305055	0.0862184	LV	All	All	All	control_Non_COVID	8	18
AC008591.1	1.50256	3.52983	34.2552	2.03469e-06	7.1231e-05	3.65578e-05	F	4.43702	0.0364919	0.0858811	LV	All	All	All	control_Non_COVID	8	18
ARHGAP30	1.50242	2.42281	20.1163	9.75434e-05	0.00118358	0.000639273	F	3.19431	0.0220344	0.0619643	LV	All	All	All	control_Non_COVID	8	18
ZEB2-AS1	1.50172	0.854112	13.4481	0.000935341	0.00658607	0.00368557	F	2.4335	0.0075053	0.0188343	LV	All	All	All	control_Non_COVID	8	18
OR2T12	1.50146	1.0822	23.4728	3.53316e-05	0.000556765	0.000296335	F	3.52822	0.00567071	0.0149553	LV	All	All	All	control_Non_COVID	8	18
LINC00623	1.50143	5.26534	46.0319	1.51834e-07	1.21243e-05	6.10365e-06	F	5.21441	0.131002	0.323918	LV	All	All	All	control_Non_COVID	8	18
EFCAB13	1.50101	4.95017	40.6397	4.71272e-07	2.59532e-05	1.31617e-05	F	4.88069	0.103237	0.257297	LV	All	All	All	control_Non_COVID	8	18
CD33	1.50068	0.756296	9.94041	0.00363305	0.0187166	0.0108122	F	1.96609	0.00716141	0.0191951	LV	All	All	All	control_Non_COVID	8	18
AL139807.1	1.5006	5.11163	23.0172	4.03881e-05	0.00060878	0.000324388	F	3.48893	0.120144	0.294556	LV	All	All	All	control_Non_COVID	8	18
LGALS9	1.50024	1.55046	15.3042	0.000480244	0.00394609	0.00217889	F	2.66176	0.0138748	0.0373922	LV	All	All	All	control_Non_COVID	8	18
AC068491.2	1.49923	2.10706	8.50358	0.00661587	0.029831	0.0175238	F	1.75637	0.0170202	0.0430084	LV	All	All	All	control_Non_COVID	8	18
CALHM5	1.49827	0.697166	24.3052	2.7759e-05	0.000466846	0.000247384	F	3.60663	0.00735084	0.02008	LV	All	All	All	control_Non_COVID	8	18
SEC62-AS1	1.49814	1.71237	16.3391	0.000335635	0.00300815	0.0016511	F	2.78223	0.00922242	0.0246412	LV	All	All	All	control_Non_COVID	8	18
KYNU	1.49797	3.49962	12.11	0.00154443	0.00967085	0.00546763	F	2.2622	0.0355145	0.0969676	LV	All	All	All	control_Non_COVID	8	18
AC087521.2	1.49706	3.64326	18.7042	0.000152906	0.00165585	0.000899856	F	3.04583	0.034012	0.0883864	LV	All	All	All	control_Non_COVID	8	18
RNF32	1.49682	1.81777	18.0275	0.000190637	0.00194629	0.00106221	F	2.97379	0.0124979	0.0335315	LV	All	All	All	control_Non_COVID	8	18
TCF4-AS2	1.4967	2.28321	8.95781	0.00545684	0.025675	0.0150186	F	1.82337	0.0215288	0.0538091	LV	All	All	All	control_Non_COVID	8	18
AL139147.1	1.49593	2.61147	13.1711	0.0010361	0.00712063	0.00399169	F	2.39884	0.0232948	0.0572194	LV	All	All	All	control_Non_COVID	8	18
ADAMTS19	1.49585	4.06683	22.7668	4.34909e-05	0.00064397	0.000343607	F	3.46394	0.0527219	0.110989	LV	All	All	All	control_Non_COVID	8	18
KLHL6	1.49563	2.01567	18.9248	0.000142403	0.00157258	0.000852864	F	3.06912	0.0156359	0.0443933	LV	All	All	All	control_Non_COVID	8	18
PRSS51	1.49354	1.50932	23.0501	3.99984e-05	0.000603992	0.000321908	F	3.49227	0.00879852	0.0233483	LV	All	All	All	control_Non_COVID	8	18
AC112229.3	1.49307	1.51656	14.6555	0.000604045	0.00468225	0.00260118	F	2.58483	0.0116185	0.0282806	LV	All	All	All	control_Non_COVID	8	18
BICC1	1.49242	7.49874	21.6967	5.99354e-05	0.000819966	0.00043978	F	3.35676	0.355377	0.620119	LV	All	All	All	control_Non_COVID	8	18
AC022973.3	1.49162	2.22556	19.374	0.000123327	0.00141297	0.000765588	F	3.11601	0.0126403	0.0383756	LV	All	All	All	control_Non_COVID	8	18
AC008878.3	1.4915	1.1859	32.5307	3.10002e-06	9.67148e-05	4.99486e-05	F	4.30148	0.00739222	0.022825	LV	All	All	All	control_Non_COVID	8	18
AC022272.1	1.49118	1.32039	12.6441	0.00126142	0.00823399	0.00463548	F	2.33391	0.00725794	0.0188049	LV	All	All	All	control_Non_COVID	8	18
C19orf71	1.49049	1.24673	24.7659	2.4331e-05	0.000422367	0.000223242	F	3.65122	0.00834349	0.0257765	LV	All	All	All	control_Non_COVID	8	18
AC023906.3	1.48947	0.204548	17.7487	0.000208978	0.0020909	0.00114124	F	2.94262	0.00442701	0.0128435	LV	All	All	All	control_Non_COVID	8	18
IL34	1.48941	3.66827	19.7688	0.000108811	0.00128406	0.000695368	F	3.15779	0.0506226	0.109992	LV	All	All	All	control_Non_COVID	8	18
AC009554.1	1.48911	6.03289	20.9041	7.63601e-05	0.000980462	0.000525996	F	3.27902	0.194284	0.483801	LV	All	All	All	control_Non_COVID	8	18
MARCKS	1.48878	4.02948	26.4242	1.52847e-05	0.000301009	0.000158101	F	3.80107	0.0667542	0.164471	LV	All	All	All	control_Non_COVID	8	18
PLEK	1.48828	2.71973	8.62885	0.00627175	0.028548	0.0167404	F	1.77623	0.0210898	0.0629041	LV	All	All	All	control_Non_COVID	8	18
PLCH1	1.4872	4.61686	40.3516	5.01915e-07	2.68045e-05	1.36815e-05	F	4.86387	0.0727435	0.178513	LV	All	All	All	control_Non_COVID	8	18
AC009313.1	1.48703	2.31985	23.1909	3.83751e-05	0.000587951	0.0003136	F	3.50362	0.0190288	0.0475733	LV	All	All	All	control_Non_COVID	8	18
RAB7B	1.48699	1.60919	18.5399	0.000161269	0.00172745	0.000939008	F	3.02733	0.0120855	0.0302326	LV	All	All	All	control_Non_COVID	8	18
PPM1M	1.48655	1.79835	22.0564	5.37677e-05	0.000754503	0.000403359	F	3.39431	0.0140131	0.0365137	LV	All	All	All	control_Non_COVID	8	18
TCAF2	1.48438	2.88087	20.6363	8.29482e-05	0.00104409	0.000561294	F	3.25081	0.0314796	0.0719104	LV	All	All	All	control_Non_COVID	8	18
TRPM2	1.48358	2.89284	10.3875	0.00303185	0.0163266	0.00936801	F	2.02835	0.0276995	0.0704958	LV	All	All	All	control_Non_COVID	8	18
AC107871.1	1.4829	2.77804	10.3702	0.00305297	0.0164219	0.00942595	F	2.02567	0.0211823	0.0571172	LV	All	All	All	control_Non_COVID	8	18
AC009226.1	1.48286	3.33768	21.9204	5.60157e-05	0.000779201	0.000417078	F	3.37978	0.0295269	0.0816714	LV	All	All	All	control_Non_COVID	8	18
CMPK2	1.48116	1.2925	18.4224	0.000167547	0.00178104	0.000967771	F	3.01423	0.0117405	0.028404	LV	All	All	All	control_Non_COVID	8	18
DOCK10	1.48003	5.21572	33.3756	2.51838e-06	8.3131e-05	4.27363e-05	F	4.3692	0.124777	0.298154	LV	All	All	All	control_Non_COVID	8	18
CD93	1.47975	2.56789	27.1913	1.23877e-05	0.000257888	0.000134967	F	3.86977	0.027623	0.0690118	LV	All	All	All	control_Non_COVID	8	18
ECM2	1.47956	5.30233	27.9384	1.01235e-05	0.00022133	0.000115856	F	3.93608	0.142533	0.305294	LV	All	All	All	control_Non_COVID	8	18
LRFN5	1.47882	4.52915	43.0198	2.82842e-07	1.7898e-05	9.07775e-06	F	5.04202	0.0732704	0.15498	LV	All	All	All	control_Non_COVID	8	18
LINC01324	1.47874	1.03072	19.5771	0.000115617	0.00134638	0.000728628	F	3.13749	0.00740908	0.0169499	LV	All	All	All	control_Non_COVID	8	18
AC007193.1	1.47742	2.46285	6.91763	0.0132901	0.0510864	0.0309626	F	1.50916	0.0167009	0.0398796	LV	All	All	All	control_Non_COVID	8	18
ACADL	1.47599	2.50972	33.8309	2.25433e-06	7.69916e-05	3.95664e-05	F	4.40267	0.0172403	0.0415857	LV	All	All	All	control_Non_COVID	8	18
AL157786.1	1.47537	2.45717	30.5817	5.06395e-06	0.000135004	7.00374e-05	F	4.15467	0.0195721	0.0558583	LV	All	All	All	control_Non_COVID	8	18
AC011466.1	1.47373	2.5422	46.7661	1.30974e-07	1.10094e-05	5.53061e-06	F	5.25723	0.020943	0.0617676	LV	All	All	All	control_Non_COVID	8	18
CLEC4A	1.47152	1.51416	24.4216	2.68469e-05	0.000456126	0.000241592	F	3.61692	0.00961344	0.0268743	LV	All	All	All	control_Non_COVID	8	18
CYP7B1	1.47123	5.35128	57.3826	1.79259e-08	2.83527e-06	1.41906e-06	F	5.848	0.122492	0.269172	LV	All	All	All	control_Non_COVID	8	18
AC019117.3	1.47036	0.869065	19.1389	0.000132947	0.00149299	0.000809157	F	3.09197	0.00578049	0.0177088	LV	All	All	All	control_Non_COVID	8	18
ALCAM	1.46978	3.99531	36.0244	1.33701e-06	5.29823e-05	2.70442e-05	F	4.56793	0.0470893	0.104404	LV	All	All	All	control_Non_COVID	8	18
LILRB2	1.46943	1.10614	6.60561	0.0153221	0.0572179	0.0348447	F	1.45786	0.0095667	0.0258335	LV	All	All	All	control_Non_COVID	8	18
PREX1	1.46939	4.34525	16.363	0.000332908	0.00299011	0.00164022	F	2.7851	0.0725018	0.197359	LV	All	All	All	control_Non_COVID	8	18
NEDD4	1.46886	5.38256	67.4597	3.3691e-09	1.12993e-06	5.52914e-07	F	6.25734	0.141599	0.35408	LV	All	All	All	control_Non_COVID	8	18
UCP2	1.46867	0.836003	22.9128	4.16525e-05	0.000623905	0.000332697	F	3.47795	0.00679543	0.0206596	LV	All	All	All	control_Non_COVID	8	18
PARP8	1.46862	5.66689	35.4887	1.51638e-06	5.77256e-05	2.951e-05	F	4.53003	0.163486	0.385217	LV	All	All	All	control_Non_COVID	8	18
NPIPB12	1.4673	1.21215	26.5035	1.49541e-05	0.000295887	0.000155387	F	3.80858	0.00722414	0.0232322	LV	All	All	All	control_Non_COVID	8	18
NNAT	1.46701	1.227	12.0205	0.00159821	0.00993528	0.00562502	F	2.24988	0.00690477	0.0171718	LV	All	All	All	control_Non_COVID	8	18
AC025366.1	1.46681	1.54081	19.7007	0.00011118	0.00130376	0.000706252	F	3.15104	0.00679845	0.0135935	LV	All	All	All	control_Non_COVID	8	18
SMOC2	1.46562	5.78521	17.5991	0.000219591	0.00217503	0.00118658	F	2.9257	0.167254	0.336347	LV	All	All	All	control_Non_COVID	8	18
HLX-AS1	1.46541	3.16644	17.2612	0.00024575	0.00236498	0.00128983	F	2.88947	0.0303607	0.0660412	LV	All	All	All	control_Non_COVID	8	18
AC009716.1	1.4646	1.64169	6.03429	0.0199775	0.070497	0.0433685	F	1.36283	0.010345	0.0293653	LV	All	All	All	control_Non_COVID	8	18
AC007099.1	1.46377	2.25876	15.3441	0.000473579	0.00391013	0.00215892	F	2.66576	0.015955	0.0466239	LV	All	All	All	control_Non_COVID	8	18
BTNL3	1.46346	1.07671	10.8257	0.00254538	0.014216	0.00811861	F	2.09052	0.00688272	0.0227484	LV	All	All	All	control_Non_COVID	8	18
AC010127.1	1.46146	4.50216	32.5156	3.11166e-06	9.69878e-05	5.00855e-05	F	4.30029	0.061173	0.143545	LV	All	All	All	control_Non_COVID	8	18
GPR132	1.46008	1.11658	15.5731	0.000437172	0.00368574	0.00202955	F	2.6926	0.00862488	0.0243661	LV	All	All	All	control_Non_COVID	8	18
RNF135	1.45977	3.78683	26.019	1.71003e-05	0.000326228	0.000171423	F	3.76593	0.0538524	0.130151	LV	All	All	All	control_Non_COVID	8	18
MICB	1.45881	0.11226	14.8578	0.000562114	0.00443894	0.00246103	F	2.60888	0.00486048	0.0132083	LV	All	All	All	control_Non_COVID	8	18
PLXND1	1.45851	4.97163	23.4024	3.60668e-05	0.00056392	0.000300129	F	3.52269	0.13166	0.298012	LV	All	All	All	control_Non_COVID	8	18
ADRA1B	1.45758	3.65392	34.4351	1.94858e-06	6.91057e-05	3.54225e-05	F	4.45072	0.0360546	0.0978985	LV	All	All	All	control_Non_COVID	8	18
TANC2	1.45756	5.86495	32.1963	3.36849e-06	0.000102237	5.28826e-05	F	4.27669	0.17146	0.432651	LV	All	All	All	control_Non_COVID	8	18
AC025040.1	1.45743	0.395219	10.8959	0.00247554	0.0139186	0.0079468	F	2.09981	0.00575239	0.0143943	LV	All	All	All	control_Non_COVID	8	18
LRRC53	1.45592	5.83535	21.1724	7.03174e-05	0.000921226	0.000494409	F	3.30591	0.123313	0.205013	LV	All	All	All	control_Non_COVID	8	18
LINC00670	1.45575	4.05508	50.3455	6.50148e-08	6.87541e-06	3.44777e-06	F	5.46246	0.0443606	0.08419	LV	All	All	All	control_Non_COVID	8	18
NAGPA-AS1	1.4556	1.36766	29.2402	7.1681e-06	0.000173577	9.05627e-05	F	4.04305	0.00740802	0.0199388	LV	All	All	All	control_Non_COVID	8	18
LCA5L	1.45558	3.41457	32.7749	2.91849e-06	9.28886e-05	4.79082e-05	F	4.31959	0.0316833	0.0796337	LV	All	All	All	control_Non_COVID	8	18
LINC01847	1.45545	1.68601	45.6491	1.64091e-07	1.24471e-05	6.28971e-06	F	5.20137	0.0094533	0.0279205	LV	All	All	All	control_Non_COVID	8	18
GALNT18	1.45537	6.26351	52.0289	4.72851e-08	5.61631e-06	2.79417e-06	F	5.55375	0.202399	0.4657	LV	All	All	All	control_Non_COVID	8	18
LINC01876	1.45495	4.18609	14.2763	0.000691943	0.00519973	0.00289185	F	2.53882	0.0422645	0.0886841	LV	All	All	All	control_Non_COVID	8	18
CARD6	1.45321	2.69213	20.8836	7.68453e-05	0.000984769	0.000528377	F	3.27706	0.0270197	0.0676292	LV	All	All	All	control_Non_COVID	8	18
SLC6A1	1.45278	3.12607	14.8495	0.000563771	0.00445098	0.0024676	F	2.60772	0.0368794	0.0830847	LV	All	All	All	control_Non_COVID	8	18
MTMR8	1.45276	3.66479	68.9709	2.66239e-09	9.60119e-07	4.70917e-07	F	6.32706	0.0427816	0.10893	LV	All	All	All	control_Non_COVID	8	18
ST8SIA1	1.45261	4.55099	31.6009	3.9099e-06	0.000112558	5.81699e-05	F	4.2353	0.0793126	0.167992	LV	All	All	All	control_Non_COVID	8	18
CFAP161	1.45244	4.10835	24.1545	2.89896e-05	0.000480362	0.000254964	F	3.59352	0.0637196	0.148352	LV	All	All	All	control_Non_COVID	8	18
COL6A6	1.45124	5.35379	53.7047	3.46677e-08	4.40411e-06	2.18132e-06	F	5.66128	0.110181	0.252741	LV	All	All	All	control_Non_COVID	8	18
FSCN1	1.45109	1.37152	16.3846	0.000330462	0.00297212	0.0016307	F	2.78763	0.0113196	0.0270722	LV	All	All	All	control_Non_COVID	8	18
OAS1	1.45072	2.26272	14.0797	0.000742819	0.00550556	0.00306743	F	2.51323	0.0208973	0.0499703	LV	All	All	All	control_Non_COVID	8	18
RBP7	1.4504	2.71317	40.3593	5.01068e-07	2.6802e-05	1.36815e-05	F	4.86387	0.0260808	0.0700954	LV	All	All	All	control_Non_COVID	8	18
PRICKLE2	1.44939	5.64959	34.4337	1.94925e-06	6.91057e-05	3.54225e-05	F	4.45072	0.166194	0.388547	LV	All	All	All	control_Non_COVID	8	18
CASP4	1.44815	4.45992	26.1599	1.64441e-05	0.000317137	0.000166628	F	3.77825	0.0776388	0.180978	LV	All	All	All	control_Non_COVID	8	18
LRMDA	1.4476	8.93881	56.2764	2.1793e-08	3.13241e-06	1.56016e-06	F	5.80683	0.861195	1.67165	LV	All	All	All	control_Non_COVID	8	18
GALNT3	1.44718	0.374714	15.1985	0.000498404	0.00405322	0.00224	F	2.64975	0.00579154	0.0155184	LV	All	All	All	control_Non_COVID	8	18
AP002784.1	1.44684	0.480658	19.9402	0.000103087	0.00123521	0.000667636	F	3.17546	0.00510599	0.0132203	LV	All	All	All	control_Non_COVID	8	18
DNM3	1.44683	6.41658	48.6284	9.06047e-08	8.52655e-06	4.28736e-06	F	5.36781	0.260839	0.59604	LV	All	All	All	control_Non_COVID	8	18
SLC35G2	1.44675	4.5153	50.5322	6.27375e-08	6.74388e-06	3.37405e-06	F	5.47185	0.0762014	0.203185	LV	All	All	All	control_Non_COVID	8	18
TDRD10	1.44665	3.12278	29.2996	7.05743e-06	0.000172265	8.98059e-05	F	4.0467	0.0364946	0.0913466	LV	All	All	All	control_Non_COVID	8	18
AC023906.5	1.44503	2.3429	27.7831	1.05548e-05	0.000228527	0.000119504	F	3.92262	0.0156596	0.0386939	LV	All	All	All	control_Non_COVID	8	18
GALNT14	1.44485	1.88207	30.9047	4.6631e-06	0.000127044	6.58668e-05	F	4.18133	0.01206	0.0302755	LV	All	All	All	control_Non_COVID	8	18
ZNF750	1.44484	0.572193	40.3076	5.06779e-07	2.6871e-05	1.37073e-05	F	4.86305	0.0052573	0.0147105	LV	All	All	All	control_Non_COVID	8	18
ARHGAP18	1.44416	5.74208	12.9485	0.00112553	0.00757384	0.00425286	F	2.37132	0.149402	0.388663	LV	All	All	All	control_Non_COVID	8	18
SHE	1.44386	3.85991	23.2593	3.76111e-05	0.000579688	0.000309102	F	3.5099	0.0613117	0.148876	LV	All	All	All	control_Non_COVID	8	18
MAML3	1.44356	7.28647	72.0014	1.67858e-09	7.21745e-07	3.51596e-07	F	6.45396	0.400492	0.867886	LV	All	All	All	control_Non_COVID	8	18
EAF2	1.44206	3.36287	42.1996	3.36587e-07	2.0303e-05	1.02843e-05	F	4.98782	0.0311136	0.0889697	LV	All	All	All	control_Non_COVID	8	18
PIK3CD	1.44203	3.81647	29.5076	6.68404e-06	0.000165862	8.63893e-05	F	4.06354	0.0500178	0.138014	LV	All	All	All	control_Non_COVID	8	18
ARHGAP15	1.44182	6.70682	31.2419	4.28055e-06	0.000119834	6.20602e-05	F	4.20719	0.328009	0.597933	LV	All	All	All	control_Non_COVID	8	18
AC092683.2	1.44131	2.24713	30.8813	4.69106e-06	0.000127392	6.60274e-05	F	4.18028	0.0179215	0.0464392	LV	All	All	All	control_Non_COVID	8	18
LINC00426	1.44042	0.356527	14.8049	0.000572769	0.00450822	0.00249943	F	2.60216	0.00469152	0.0137253	LV	All	All	All	control_Non_COVID	8	18
SLC4A8	1.43894	2.18388	18.0124	0.000191584	0.00195359	0.00106637	F	2.97209	0.0172008	0.0452271	LV	All	All	All	control_Non_COVID	8	18
CD96	1.43883	3.57744	17.1033	0.000259096	0.00246303	0.0013435	F	2.87176	0.0317845	0.0939459	LV	All	All	All	control_Non_COVID	8	18
BBOX1-AS1	1.43872	3.10258	10.5907	0.00279485	0.0152935	0.00875811	F	2.05759	0.0257011	0.0548737	LV	All	All	All	control_Non_COVID	8	18
AC125793.1	1.43475	6.00324	24.0441	2.99278e-05	0.000491297	0.000260624	F	3.58399	0.137498	0.259503	LV	All	All	All	control_Non_COVID	8	18
AC012309.1	1.43351	3.87577	34.8786	1.7525e-06	6.39557e-05	3.27441e-05	F	4.48487	0.0418194	0.101939	LV	All	All	All	control_Non_COVID	8	18
AC010173.1	1.43319	1.50735	27.1977	1.23661e-05	0.000257598	0.000134832	F	3.87021	0.0103047	0.0298259	LV	All	All	All	control_Non_COVID	8	18
TSPAN15	1.43318	3.43788	26.9002	1.34113e-05	0.000273427	0.000143189	F	3.84409	0.0476622	0.109709	LV	All	All	All	control_Non_COVID	8	18
AL513283.1	1.43286	3.84049	21.5724	6.22393e-05	0.000842705	0.000452208	F	3.34466	0.0374196	0.0779558	LV	All	All	All	control_Non_COVID	8	18
TCF7L1	1.43264	6.15404	47.4572	1.14114e-07	1.00187e-05	5.03208e-06	F	5.29825	0.246538	0.54719	LV	All	All	All	control_Non_COVID	8	18
GRAP2	1.43255	2.63222	25.2843	2.10061e-05	0.000377547	0.000198809	F	3.70156	0.0211268	0.0606658	LV	All	All	All	control_Non_COVID	8	18
NTF3	1.43156	2.30105	21.0058	7.40063e-05	0.00095868	0.000514457	F	3.28865	0.0216278	0.0477955	LV	All	All	All	control_Non_COVID	8	18
AC022031.2	1.43059	0.235552	19.7655	0.000108926	0.00128451	0.000695543	F	3.15768	0.00412575	0.0137496	LV	All	All	All	control_Non_COVID	8	18
P2RX7	1.42977	3.43875	46.6262	1.34698e-07	1.12937e-05	5.67263e-06	F	5.24622	0.0326645	0.0914379	LV	All	All	All	control_Non_COVID	8	18
TVP23A	1.42943	1.93386	20.953	7.52189e-05	0.000971013	0.000521066	F	3.28311	0.0134357	0.0353009	LV	All	All	All	control_Non_COVID	8	18
STRADB	1.42886	7.50577	27.5798	1.11494e-05	0.000238475	0.000124815	F	3.90373	0.389452	0.675944	LV	All	All	All	control_Non_COVID	8	18
GPR183	1.42867	1.65932	31.9233	3.60603e-06	0.000106625	5.50745e-05	F	4.25905	0.0108561	0.025992	LV	All	All	All	control_Non_COVID	8	18
GPR34	1.4267	3.39997	15.6848	0.000420507	0.00357218	0.00196595	F	2.70643	0.0343176	0.0826835	LV	All	All	All	control_Non_COVID	8	18
LINC01504	1.42656	2.98602	13.1244	0.00105421	0.00721992	0.00404871	F	2.39268	0.0271887	0.0708761	LV	All	All	All	control_Non_COVID	8	18
KIF3C	1.42623	2.17132	45.9343	1.54864e-07	1.21309e-05	6.12492e-06	F	5.2129	0.0152384	0.0441616	LV	All	All	All	control_Non_COVID	8	18
AL035588.1	1.42347	1.28529	25.4459	2.00719e-05	0.000367451	0.000193183	F	3.71403	0.00688226	0.0178985	LV	All	All	All	control_Non_COVID	8	18
KLHL29	1.4234	4.87984	23.1431	3.89172e-05	0.000594356	0.000316892	F	3.49909	0.0989439	0.215072	LV	All	All	All	control_Non_COVID	8	18
CHODL	1.42316	3.64313	33.17	2.64834e-06	8.6317e-05	4.44246e-05	F	4.35238	0.0380511	0.0887704	LV	All	All	All	control_Non_COVID	8	18
RAB39A	1.42289	1.92466	13.0688	0.00107621	0.00732874	0.00410943	F	2.38622	0.0134486	0.0354929	LV	All	All	All	control_Non_COVID	8	18
AL591684.1	1.42205	1.69738	26.1091	1.66778e-05	0.000320171	0.00016814	F	3.77433	0.00970049	0.0249682	LV	All	All	All	control_Non_COVID	8	18
SOX4	1.42141	4.46251	26.3915	1.54232e-05	0.000301963	0.000158606	F	3.79968	0.0687878	0.17575	LV	All	All	All	control_Non_COVID	8	18
PCSK5	1.42131	6.16889	37.268	1.00221e-06	4.3578e-05	2.22381e-05	F	4.6529	0.20589	0.398141	LV	All	All	All	control_Non_COVID	8	18
JAKMIP2	1.42127	2.59428	30.6475	4.97948e-06	0.000132963	6.8989e-05	F	4.16122	0.0214866	0.0552689	LV	All	All	All	control_Non_COVID	8	18
NOSTRIN	1.42091	4.21767	23.6699	3.33582e-05	0.000533764	0.000283973	F	3.54672	0.0763652	0.172292	LV	All	All	All	control_Non_COVID	8	18
SLAMF1	1.42062	0.13599	12.0171	0.00160025	0.00994243	0.00562846	F	2.24961	0.0043011	0.0142367	LV	All	All	All	control_Non_COVID	8	18
C5orf66	1.42034	4.22867	31.1048	4.43191e-06	0.000122638	6.34457e-05	F	4.1976	0.0557167	0.145662	LV	All	All	All	control_Non_COVID	8	18
AC092683.1	1.41982	4.4909	26.0039	1.71724e-05	0.000327232	0.000172038	F	3.76438	0.0776364	0.194919	LV	All	All	All	control_Non_COVID	8	18
AL162377.3	1.41959	1.41355	24.1828	2.87541e-05	0.000477403	0.000253313	F	3.59634	0.00870483	0.025741	LV	All	All	All	control_Non_COVID	8	18
PCSK2	1.41923	2.52658	22.8519	4.24086e-05	0.000631011	0.000336709	F	3.47274	0.0190164	0.0371415	LV	All	All	All	control_Non_COVID	8	18
AP000857.2	1.41877	4.44387	17.7091	0.000211731	0.00211466	0.00115429	F	2.93768	0.0539891	0.107839	LV	All	All	All	control_Non_COVID	8	18
AC008264.2	1.41846	0.940164	8.94418	0.00548824	0.0257631	0.0150697	F	1.8219	0.00710891	0.0177821	LV	All	All	All	control_Non_COVID	8	18
ACBD3-AS1	1.41689	1.62988	15.5464	0.000441248	0.00370799	0.00204311	F	2.68971	0.0100865	0.0259996	LV	All	All	All	control_Non_COVID	8	18
AC007319.1	1.41684	8.02249	23.9479	3.0772e-05	0.000503185	0.000266953	F	3.57356	0.642714	1.10697	LV	All	All	All	control_Non_COVID	8	18
EMB	1.41607	4.39049	14.0775	0.000743398	0.00550864	0.00306902	F	2.513	0.0636313	0.152184	LV	All	All	All	control_Non_COVID	8	18
KCNT2	1.41543	5.07095	28.5314	8.64179e-06	0.000197431	0.000103202	F	3.98631	0.106512	0.215071	LV	All	All	All	control_Non_COVID	8	18
AC104662.2	1.41507	3.30483	59.011	1.35072e-08	2.46199e-06	1.23576e-06	F	5.90807	0.0280502	0.0725341	LV	All	All	All	control_Non_COVID	8	18
MUC6	1.41489	2.32284	17.3621	0.000237602	0.00230843	0.00125912	F	2.89993	0.017568	0.0453085	LV	All	All	All	control_Non_COVID	8	18
FIGNL2	1.41425	0.835448	25.2484	2.12202e-05	0.000380375	0.000200239	F	3.69845	0.00709019	0.02028	LV	All	All	All	control_Non_COVID	8	18
ANKRD50	1.41378	3.78438	28.4539	8.82139e-06	0.000200442	0.000104875	F	3.97933	0.0486398	0.12602	LV	All	All	All	control_Non_COVID	8	18
AC137810.1	1.41366	2.11338	42.033	3.48782e-07	2.08883e-05	1.05757e-05	F	4.97569	0.0142557	0.0336983	LV	All	All	All	control_Non_COVID	8	18
TRIM38	1.41364	4.31465	20.9444	7.54171e-05	0.000972448	0.000521693	F	3.28258	0.0847457	0.203329	LV	All	All	All	control_Non_COVID	8	18
AC007495.2	1.41356	1.15465	24.5948	2.5548e-05	0.000438979	0.000232415	F	3.63374	0.00642345	0.0136169	LV	All	All	All	control_Non_COVID	8	18
AC025809.1	1.41231	2.60852	15.2783	0.00048463	0.00397202	0.00219358	F	2.65885	0.0256336	0.056131	LV	All	All	All	control_Non_COVID	8	18
CASC8	1.41218	1.42981	32.9841	2.77197e-06	8.90482e-05	4.587e-05	F	4.33847	0.00833326	0.0241631	LV	All	All	All	control_Non_COVID	8	18
HSD17B11	1.41187	4.46518	49.8422	7.16038e-08	7.25513e-06	3.6534e-06	F	5.4373	0.0870051	0.210034	LV	All	All	All	control_Non_COVID	8	18
ASAP2	1.41072	6.0719	31.1995	4.32678e-06	0.000120625	6.24461e-05	F	4.20449	0.253887	0.528598	LV	All	All	All	control_Non_COVID	8	18
CTHRC1	1.40972	2.54185	14.6553	0.000604094	0.00468225	0.00260118	F	2.58483	0.0204239	0.0485882	LV	All	All	All	control_Non_COVID	8	18
SLC9A9	1.4095	7.08806	17.3532	0.000238313	0.002314	0.00126205	F	2.89893	0.343631	0.638186	LV	All	All	All	control_Non_COVID	8	18
AL121900.1	1.40944	2.06926	22.4059	4.84215e-05	0.000695486	0.000372198	F	3.42923	0.0135122	0.0356152	LV	All	All	All	control_Non_COVID	8	18
MAP3K1	1.40943	5.41831	38.0455	8.39282e-07	3.8506e-05	1.96768e-05	F	4.70605	0.148773	0.357169	LV	All	All	All	control_Non_COVID	8	18
AC090630.1	1.40924	4.11013	6.95447	0.0130702	0.0504198	0.0305618	F	1.51482	0.0522003	0.145918	LV	All	All	All	control_Non_COVID	8	18
ACSL5	1.40885	3.22216	35.5412	1.49774e-06	5.74729e-05	2.93628e-05	F	4.5322	0.035418	0.0929117	LV	All	All	All	control_Non_COVID	8	18
IL18BP	1.40862	0.690721	21.36	6.63974e-05	0.000882964	0.000473982	F	3.32424	0.00628448	0.0157744	LV	All	All	All	control_Non_COVID	8	18
MS4A6A	1.4086	4.78942	7.0599	0.0124626	0.0486296	0.0293828	F	1.53191	0.0660889	0.166026	LV	All	All	All	control_Non_COVID	8	18
C11orf65	1.40847	5.11591	65.9259	4.29479e-09	1.28524e-06	6.3829e-07	F	6.19498	0.0959916	0.236862	LV	All	All	All	control_Non_COVID	8	18
CUZD1	1.40799	0.195899	17.8316	0.000203337	0.00204668	0.00111695	F	2.95197	0.00479227	0.0127834	LV	All	All	All	control_Non_COVID	8	18
PRR5L	1.40616	2.88615	17.6798	0.000213798	0.0021296	0.00116199	F	2.9348	0.0298637	0.0746973	LV	All	All	All	control_Non_COVID	8	18
IQCN	1.40568	1.59803	15.9376	0.000385265	0.00334568	0.00183954	F	2.73529	0.0120402	0.0321488	LV	All	All	All	control_Non_COVID	8	18
AC244021.1	1.40512	3.60205	20.8497	7.76513e-05	0.000992859	0.000532586	F	3.27361	0.0330929	0.0903731	LV	All	All	All	control_Non_COVID	8	18
ANXA2R	1.4051	0.625491	16.4241	0.000326032	0.00294016	0.00161321	F	2.79231	0.00703693	0.0172121	LV	All	All	All	control_Non_COVID	8	18
AC025219.1	1.40448	2.05291	8.91054	0.00556655	0.0260233	0.0152232	F	1.8175	0.0130086	0.0290704	LV	All	All	All	control_Non_COVID	8	18
MCF2L	1.40381	4.55536	32.3378	3.25198e-06	9.9785e-05	5.15621e-05	F	4.28767	0.0851025	0.200201	LV	All	All	All	control_Non_COVID	8	18
ALPK1	1.40379	4.86798	27.2804	1.20914e-05	0.00025266	0.00013229	F	3.87847	0.106271	0.246277	LV	All	All	All	control_Non_COVID	8	18
JAKMIP1	1.4036	1.05324	13.1591	0.00104073	0.00714514	0.00400565	F	2.39733	0.00741753	0.022809	LV	All	All	All	control_Non_COVID	8	18
DENND1C	1.40359	0.568888	21.0869	7.21865e-05	0.000940922	0.000505115	F	3.29661	0.00655007	0.0185724	LV	All	All	All	control_Non_COVID	8	18
CMTM8	1.40316	5.37429	25.8377	1.7986e-05	0.000337175	0.000177154	F	3.75165	0.149233	0.316792	LV	All	All	All	control_Non_COVID	8	18
ARRB1	1.40232	4.94307	31.2382	4.28459e-06	0.000119847	6.20623e-05	F	4.20717	0.114317	0.281644	LV	All	All	All	control_Non_COVID	8	18
CCDC39-1	1.40212	1.71497	14.4527	0.000649452	0.0049402	0.00274671	F	2.56119	0.014808	0.0308614	LV	All	All	All	control_Non_COVID	8	18
TNFSF13B	1.40196	3.91569	22.3711	4.89269e-05	0.000700345	0.000374816	F	3.42618	0.0538058	0.129191	LV	All	All	All	control_Non_COVID	8	18
AC110491.3	1.40181	0.980118	33.2779	2.57926e-06	8.46412e-05	4.35874e-05	F	4.36064	0.00596299	0.0165855	LV	All	All	All	control_Non_COVID	8	18
AL355312.3	1.40167	1.79314	17.6329	0.000217141	0.00216097	0.00117893	F	2.92851	0.0099172	0.0262274	LV	All	All	All	control_Non_COVID	8	18
DLEU7-AS1	1.40163	0.621981	15.3397	0.000474308	0.00391518	0.00216161	F	2.66522	0.00556585	0.0145803	LV	All	All	All	control_Non_COVID	8	18
WT1	1.40144	1.91526	29.3094	7.03937e-06	0.000172075	8.96478e-05	F	4.04746	0.0163779	0.0417496	LV	All	All	All	control_Non_COVID	8	18
ZNF365	1.40085	2.5495	9.8469	0.00377436	0.0192641	0.0111515	F	1.95267	0.0182462	0.0405219	LV	All	All	All	control_Non_COVID	8	18
AC027312.1	1.40046	1.57008	14.4801	0.00064312	0.00490204	0.002725	F	2.56463	0.00729413	0.0165986	LV	All	All	All	control_Non_COVID	8	18
AP001610.1	1.39995	1.01192	15.3502	0.000472561	0.00390652	0.00215736	F	2.66608	0.0101596	0.0218714	LV	All	All	All	control_Non_COVID	8	18
MIR222HG	1.39966	3.26819	13.9008	0.000792615	0.00578137	0.00323198	F	2.49053	0.0321447	0.0708928	LV	All	All	All	control_Non_COVID	8	18
KHDRBS2	1.39897	3.86858	14.1355	0.000727984	0.00542077	0.0030187	F	2.52018	0.0471081	0.102369	LV	All	All	All	control_Non_COVID	8	18
AL358335.2	1.3985	3.55697	20.4297	8.84465e-05	0.00109986	0.000592086	F	3.22762	0.0285658	0.0565477	LV	All	All	All	control_Non_COVID	8	18
FCGR3A	1.398	0.697787	9.17705	0.00497768	0.0238931	0.0139482	F	1.85548	0.00733955	0.0188174	LV	All	All	All	control_Non_COVID	8	18
AC107068.1	1.39798	1.57485	12.8728	0.00115778	0.00773805	0.00434993	F	2.36152	0.00823489	0.016912	LV	All	All	All	control_Non_COVID	8	18
EFCAB14-AS1	1.39728	3.06388	28.6646	8.34177e-06	0.000192942	0.00010083	F	3.99641	0.029224	0.0781915	LV	All	All	All	control_Non_COVID	8	18
AC025272.1	1.39584	1.23069	30.4166	5.28299e-06	0.000139074	7.2065e-05	F	4.14228	0.00631332	0.0141583	LV	All	All	All	control_Non_COVID	8	18
IL7	1.39572	5.27555	23.7895	3.22181e-05	0.000519985	0.000276634	F	3.55809	0.118988	0.280235	LV	All	All	All	control_Non_COVID	8	18
CMSS1	1.39396	7.93841	57.5303	1.74677e-08	2.8165e-06	1.41151e-06	F	5.85031	0.535277	0.842569	LV	All	All	All	control_Non_COVID	8	18
MAPK10	1.39366	6.81296	39.2969	6.33575e-07	3.16203e-05	1.61116e-05	F	4.79286	0.318713	0.605065	LV	All	All	All	control_Non_COVID	8	18
AC008443.6	1.39363	0.986737	18.195	0.000180454	0.00187429	0.0010212	F	2.99089	0.00560071	0.0135512	LV	All	All	All	control_Non_COVID	8	18
APAF1	1.393	4.02241	32.2617	3.31413e-06	0.000101229	5.22871e-05	F	4.28161	0.0585614	0.150155	LV	All	All	All	control_Non_COVID	8	18
LINC02208	1.39204	6.886	13.9205	0.000786963	0.00575015	0.00321552	F	2.49275	0.22106	0.351923	LV	All	All	All	control_Non_COVID	8	18
AC005842.1	1.39053	2.20532	14.6894	0.000596797	0.00464354	0.00257883	F	2.58858	0.0130722	0.0396099	LV	All	All	All	control_Non_COVID	8	18
BTN2A2	1.3901	1.5506	18.1034	0.000185947	0.00191709	0.00104486	F	2.98094	0.0122154	0.0300263	LV	All	All	All	control_Non_COVID	8	18
CCDC68	1.38995	3.35463	16.2213	0.000349449	0.0031087	0.00170693	F	2.76779	0.0436739	0.10538	LV	All	All	All	control_Non_COVID	8	18
SPC25	1.38986	3.91114	23.9506	3.07483e-05	0.000503043	0.000266893	F	3.57366	0.0615019	0.131362	LV	All	All	All	control_Non_COVID	8	18
GALNT7	1.38892	4.88971	36.4049	1.22341e-06	4.93751e-05	2.52273e-05	F	4.59813	0.102093	0.242181	LV	All	All	All	control_Non_COVID	8	18
SRGAP2	1.38862	5.41427	26.8556	1.35759e-05	0.000275569	0.000144352	F	3.84058	0.160642	0.372013	LV	All	All	All	control_Non_COVID	8	18
AC011625.1	1.38854	1.35219	18.7945	0.00014851	0.00162239	0.00088017	F	3.05543	0.00649524	0.0141165	LV	All	All	All	control_Non_COVID	8	18
TMEM132A	1.38726	0.323146	15.3382	0.000474558	0.00391627	0.00216213	F	2.66512	0.00680329	0.0149675	LV	All	All	All	control_Non_COVID	8	18
AC009093.4	1.38498	1.74846	20.6838	8.1736e-05	0.0010321	0.000554864	F	3.25581	0.00857724	0.0196602	LV	All	All	All	control_Non_COVID	8	18
FUT8	1.38407	6.02124	64.3124	5.56811e-09	1.50692e-06	7.44823e-07	F	6.12795	0.207999	0.463071	LV	All	All	All	control_Non_COVID	8	18
TRIM17	1.38407	1.0692	21.6824	6.01954e-05	0.000822335	0.000441183	F	3.35538	0.00761513	0.0193347	LV	All	All	All	control_Non_COVID	8	18
LANCL1-AS1	1.38369	4.12073	25.3295	2.07404e-05	0.000374578	0.000197232	F	3.70502	0.0529016	0.123818	LV	All	All	All	control_Non_COVID	8	18
CCDC85A	1.3836	6.38279	16.2082	0.000351013	0.003119	0.00171222	F	2.76644	0.198223	0.440636	LV	All	All	All	control_Non_COVID	8	18
RNF220	1.38139	4.64153	36.9423	1.0802e-06	4.55216e-05	2.32422e-05	F	4.63372	0.0785742	0.202997	LV	All	All	All	control_Non_COVID	8	18
RORA	1.38021	8.94775	47.7532	1.07615e-07	9.65025e-06	4.85304e-06	F	5.31399	0.955812	1.56233	LV	All	All	All	control_Non_COVID	8	18
AC090559.1	1.37965	1.06139	22.3884	4.8674e-05	0.000697321	0.000373238	F	3.42801	0.00700909	0.0200968	LV	All	All	All	control_Non_COVID	8	18
AC093152.1	1.37955	4.22416	31.3334	4.1827e-06	0.000117684	6.09747e-05	F	4.21485	0.0667472	0.154081	LV	All	All	All	control_Non_COVID	8	18
ATP11C	1.37927	4.63407	45.8714	1.5685e-07	1.21309e-05	6.12492e-06	F	5.2129	0.0934768	0.219702	LV	All	All	All	control_Non_COVID	8	18
SH2D3C	1.37924	5.1646	23.3854	3.62468e-05	0.000565417	0.000300998	F	3.52144	0.148954	0.310284	LV	All	All	All	control_Non_COVID	8	18
LINC00891	1.37911	2.15815	18.8898	0.000144018	0.00158675	0.000860271	F	3.06536	0.0187246	0.0438959	LV	All	All	All	control_Non_COVID	8	18
CD5L	1.37885	1.55335	15.0341	0.000528127	0.00424553	0.00235037	F	2.62886	0.00713088	0.0136598	LV	All	All	All	control_Non_COVID	8	18
15.0	1.37873	8.90233	60.7397	1.00593e-08	2.19212e-06	1.09752e-06	F	5.95959	0.97377	1.64644	LV	All	All	All	control_Non_COVID	8	18
FO393401.1	1.3787	2.9395	31.1757	4.35292e-06	0.000121152	6.27097e-05	F	4.20267	0.0262094	0.0695763	LV	All	All	All	control_Non_COVID	8	18
AC079594.2	1.37841	2.79791	17.2818	0.000244061	0.00235481	0.00128394	F	2.89146	0.0243863	0.0581295	LV	All	All	All	control_Non_COVID	8	18
CENPP	1.37825	6.79697	46.5375	1.3712e-07	1.1383e-05	5.71416e-06	F	5.24305	0.319434	0.627314	LV	All	All	All	control_Non_COVID	8	18
AC011450.1	1.37803	0.460747	10.7969	0.00257466	0.0143485	0.00819558	F	2.08642	0.00528421	0.0136062	LV	All	All	All	control_Non_COVID	8	18
LINC01605	1.37799	1.3619	12.9681	0.0011173	0.00753204	0.00422778	F	2.37389	0.00980592	0.0216055	LV	All	All	All	control_Non_COVID	8	18
BICDL1	1.37759	2.98549	12.404	0.00138111	0.00884636	0.00499337	F	2.30161	0.0279029	0.0841803	LV	All	All	All	control_Non_COVID	8	18
ACKR4	1.37618	3.91606	30.5354	5.12436e-06	0.000136289	7.06886e-05	F	4.15065	0.0444022	0.105696	LV	All	All	All	control_Non_COVID	8	18
MAP2	1.37611	5.33974	19.1652	0.000131831	0.00148417	0.000804682	F	3.09438	0.156119	0.305997	LV	All	All	All	control_Non_COVID	8	18
GJB7	1.37602	2.34068	40.2669	5.1133e-07	2.6957e-05	1.37447e-05	F	4.86187	0.0144832	0.0324589	LV	All	All	All	control_Non_COVID	8	18
SVEP1	1.3748	5.74516	27.274	1.21122e-05	0.000252939	0.000132428	F	3.87802	0.154349	0.297998	LV	All	All	All	control_Non_COVID	8	18
GIMAP8	1.37453	4.19148	14.4519	0.000649647	0.00494055	0.00274681	F	2.56117	0.0621414	0.174955	LV	All	All	All	control_Non_COVID	8	18
ANKRD36B	1.37363	4.2179	29.32	7.01995e-06	0.000171725	8.9472e-05	F	4.04831	0.0638461	0.160623	LV	All	All	All	control_Non_COVID	8	18
DEPTOR	1.37289	5.08388	49.7271	7.32078e-08	7.32908e-06	3.68796e-06	F	5.43321	0.110343	0.270746	LV	All	All	All	control_Non_COVID	8	18
PLCG2	1.37227	4.94555	27.0367	1.29204e-05	0.00026568	0.000138973	F	3.85707	0.100344	0.257226	LV	All	All	All	control_Non_COVID	8	18
CEACAM1	1.37225	3.87466	53.8619	3.36836e-08	4.34693e-06	2.15445e-06	F	5.66666	0.0482233	0.124974	LV	All	All	All	control_Non_COVID	8	18
CEP78	1.37191	3.30438	60.5727	1.03471e-08	2.21234e-06	1.10648e-06	F	5.95606	0.0341409	0.0910828	LV	All	All	All	control_Non_COVID	8	18
WDR49	1.37189	3.30226	14.0053	0.000763111	0.00561624	0.00313496	F	2.50377	0.0280496	0.0607229	LV	All	All	All	control_Non_COVID	8	18
AC099788.1	1.37149	2.01141	16.9039	0.000277075	0.00258773	0.00141461	F	2.84936	0.00915751	0.0194777	LV	All	All	All	control_Non_COVID	8	18
NOX4	1.37118	5.49065	9.923	0.00365892	0.018819	0.0108709	F	1.96373	0.112554	0.222267	LV	All	All	All	control_Non_COVID	8	18
WDFY3-AS1	1.37036	2.39742	9.79562	0.00385436	0.0195469	0.0113373	F	1.94549	0.0182388	0.0411206	LV	All	All	All	control_Non_COVID	8	18
AC244517.10	1.37035	1.25153	22.5122	4.69102e-05	0.000677844	0.000362683	F	3.44047	0.0094194	0.0232937	LV	All	All	All	control_Non_COVID	8	18
LAP3	1.36993	4.48123	27.3613	1.18285e-05	0.000248406	0.00013004	F	3.88592	0.0853136	0.204366	LV	All	All	All	control_Non_COVID	8	18
HLA-DQB1	1.36873	2.02512	7.32666	0.0110579	0.0441868	0.0265066	F	1.57665	0.0191462	0.0446122	LV	All	All	All	control_Non_COVID	8	18
LRRK1	1.36839	4.43094	17.3577	0.000237955	0.00231119	0.00126057	F	2.89943	0.0829033	0.184732	LV	All	All	All	control_Non_COVID	8	18
PELI1	1.36783	5.22029	24.4672	2.6498e-05	0.000451111	0.000238992	F	3.62162	0.142141	0.305486	LV	All	All	All	control_Non_COVID	8	18
PITPNC1	1.36757	7.15953	24.299	2.78088e-05	0.00046726	0.000247588	F	3.60627	0.394343	0.834481	LV	All	All	All	control_Non_COVID	8	18
AC007364.1	1.36653	4.00637	45.921	1.5528e-07	1.21309e-05	6.12492e-06	F	5.2129	0.0538918	0.121137	LV	All	All	All	control_Non_COVID	8	18
AC009063.3	1.36554	2.04946	17.3878	0.000235575	0.00229439	0.00125148	F	2.90258	0.0105928	0.0251309	LV	All	All	All	control_Non_COVID	8	18
AC009264.1	1.36486	8.7388	29.2223	7.20183e-06	0.000174268	9.09167e-05	F	4.04136	0.615313	0.631835	LV	All	All	All	control_Non_COVID	8	18
SYT17	1.3639	2.96525	21.5695	6.2294e-05	0.000843106	0.000452399	F	3.34448	0.0282432	0.0703915	LV	All	All	All	control_Non_COVID	8	18
PLA2G4A	1.3638	3.6638	20.289	9.24129e-05	0.00113905	0.000613735	F	3.21202	0.0487653	0.107757	LV	All	All	All	control_Non_COVID	8	18
AL358781.1	1.36323	0.994712	14.2052	0.000709875	0.00530713	0.00295284	F	2.52976	0.00624453	0.0168063	LV	All	All	All	control_Non_COVID	8	18
CCDC15	1.36273	0.94577	15.9896	0.000378416	0.00330073	0.00181337	F	2.74151	0.00762777	0.0207609	LV	All	All	All	control_Non_COVID	8	18
LIPI	1.36272	1.60194	16.9589	0.000271979	0.0025508	0.00139441	F	2.85561	0.0121331	0.0262563	LV	All	All	All	control_Non_COVID	8	18
SRGAP2B	1.36234	4.83907	26.691	1.42025e-05	0.000284711	0.000149629	F	3.82499	0.111949	0.266594	LV	All	All	All	control_Non_COVID	8	18
SLC24A4	1.36183	1.26134	17.9273	0.000197025	0.00199511	0.00108904	F	2.96296	0.00816332	0.0232698	LV	All	All	All	control_Non_COVID	8	18
LINC01362	1.3615	4.79904	18.5707	0.000159662	0.00171516	0.000932377	F	3.03041	0.0826453	0.199553	LV	All	All	All	control_Non_COVID	8	18
SRGAP2C	1.36147	4.55004	28.5707	8.55203e-06	0.000196316	0.000102669	F	3.98856	0.0941313	0.219246	LV	All	All	All	control_Non_COVID	8	18
ZNF630-AS1	1.36123	1.92814	19.2148	0.000129753	0.00146818	0.000796278	F	3.09894	0.0122661	0.0288217	LV	All	All	All	control_Non_COVID	8	18
STARD8	1.36085	2.99454	17.0724	0.000261793	0.00248222	0.00135428	F	2.86829	0.0365743	0.0795733	LV	All	All	All	control_Non_COVID	8	18
RIPOR2	1.35963	5.16834	31.7109	3.80326e-06	0.000110341	5.70632e-05	F	4.24364	0.115069	0.23117	LV	All	All	All	control_Non_COVID	8	18
ZNF727	1.35945	3.03545	30.0359	5.8272e-06	0.000149642	7.76261e-05	F	4.10999	0.0255185	0.0605212	LV	All	All	All	control_Non_COVID	8	18
EFCAB11	1.35887	4.19616	51.4087	5.31291e-08	6.08138e-06	3.02058e-06	F	5.51991	0.0572128	0.133706	LV	All	All	All	control_Non_COVID	8	18
DSC1	1.3588	3.28358	25.1087	2.20749e-05	0.000391403	0.00020659	F	3.68489	0.0230052	0.0489194	LV	All	All	All	control_Non_COVID	8	18
Z98884.1	1.35833	2.70326	20.0773	9.87411e-05	0.00119379	0.000644998	F	3.19044	0.0199989	0.0527573	LV	All	All	All	control_Non_COVID	8	18
HMOX1	1.35821	2.13728	6.05975	0.0197399	0.0698156	0.0429422	F	1.36712	0.01276	0.030971	LV	All	All	All	control_Non_COVID	8	18
RYR1	1.35763	3.15868	18.4767	0.000164612	0.00175374	0.000952895	F	3.02095	0.0299111	0.0723699	LV	All	All	All	control_Non_COVID	8	18
LY96	1.35712	3.21089	11.5704	0.00190084	0.0112752	0.00642177	F	2.19234	0.0356289	0.0849742	LV	All	All	All	control_Non_COVID	8	18
RHD	1.35694	4.88974	9.09413	0.00515335	0.0245188	0.014317	F	1.84415	0.0986406	0.23422	LV	All	All	All	control_Non_COVID	8	18
LINC02516	1.35655	1.37467	12.109	0.00154502	0.0096709	0.00546763	F	2.2622	0.0117803	0.0239542	LV	All	All	All	control_Non_COVID	8	18
AC022916.1	1.35572	0.743584	26.1044	1.66992e-05	0.0003204	0.00016825	F	3.77404	0.00516683	0.0139074	LV	All	All	All	control_Non_COVID	8	18
FAS	1.3542	3.32784	20.8796	7.69399e-05	0.00098489	0.000528389	F	3.27705	0.0454055	0.0994385	LV	All	All	All	control_Non_COVID	8	18
AC109811.1	1.35409	1.49781	9.75929	0.00391213	0.0197777	0.0114733	F	1.94031	0.00785173	0.0164594	LV	All	All	All	control_Non_COVID	8	18
CYTH4	1.35199	2.90573	9.00679	0.00534564	0.0252688	0.0147738	F	1.83051	0.0292334	0.0745582	LV	All	All	All	control_Non_COVID	8	18
CHTF18	1.35176	1.43804	25.4788	1.98874e-05	0.000364472	0.000191639	F	3.71752	0.00972585	0.0232886	LV	All	All	All	control_Non_COVID	8	18
TBC1D30	1.35154	1.7939	20.3629	9.03059e-05	0.00112007	0.000603265	F	3.21949	0.0134919	0.0315746	LV	All	All	All	control_Non_COVID	8	18
AC007614.1	1.35135	1.4714	5.67423	0.0236934	0.0804577	0.049779	F	1.30295	0.0108255	0.0174862	LV	All	All	All	control_Non_COVID	8	18
AC011815.2	1.35087	2.6563	27.4692	1.14879e-05	0.00024354	0.000127439	F	3.8947	0.0196231	0.0473127	LV	All	All	All	control_Non_COVID	8	18
FGD2	1.35065	3.37026	9.30506	0.00471906	0.0229287	0.0133864	F	1.87334	0.0361638	0.0906306	LV	All	All	All	control_Non_COVID	8	18
GDPD4	1.35058	1.47577	11.9912	0.00161624	0.0100158	0.00567092	F	2.24635	0.00829452	0.0168853	LV	All	All	All	control_Non_COVID	8	18
ITGAM	1.34947	2.99931	16.3705	0.000332054	0.00298362	0.00163673	F	2.78602	0.029873	0.0751833	LV	All	All	All	control_Non_COVID	8	18
PIK3CD-AS2	1.34905	0.966906	18.9006	0.000143518	0.0015828	0.000858249	F	3.06639	0.00778729	0.02219	LV	All	All	All	control_Non_COVID	8	18
AC010531.3	1.34782	1.19456	32.574	3.06702e-06	9.61325e-05	4.96178e-05	F	4.30436	0.00682893	0.0168048	LV	All	All	All	control_Non_COVID	8	18
LINC02306	1.34779	3.524	15.232	0.000492578	0.0040234	0.00222387	F	2.65289	0.0276582	0.0573307	LV	All	All	All	control_Non_COVID	8	18
OLFML1	1.34723	2.49227	32.7167	2.96066e-06	9.38511e-05	4.84385e-05	F	4.31481	0.0211497	0.0477687	LV	All	All	All	control_Non_COVID	8	18
LINC00649	1.34638	3.01689	32.7873	2.90958e-06	9.27581e-05	4.78488e-05	F	4.32013	0.0261627	0.0683948	LV	All	All	All	control_Non_COVID	8	18
MFSD6	1.34627	5.16347	29.8252	6.15407e-06	0.000156123	8.10982e-05	F	4.09099	0.133151	0.300179	LV	All	All	All	control_Non_COVID	8	18
EEPD1	1.34615	5.62542	49.5263	7.60996e-08	7.59592e-06	3.82154e-06	F	5.41776	0.146644	0.358752	LV	All	All	All	control_Non_COVID	8	18
SH3TC2-DT	1.34608	3.5702	10.1291	0.00336496	0.0176583	0.0101838	F	1.99209	0.0274104	0.0808167	LV	All	All	All	control_Non_COVID	8	18
CSF3R	1.34528	2.32614	12.2508	0.00146375	0.00926776	0.00523511	F	2.28107	0.0206218	0.0515646	LV	All	All	All	control_Non_COVID	8	18
CENPE	1.34484	1.12846	17.4785	0.00022857	0.00224737	0.00122553	F	2.91168	0.00733113	0.0185765	LV	All	All	All	control_Non_COVID	8	18
TNFRSF4	1.34474	1.24982	11.8888	0.001681	0.0102972	0.00583764	F	2.23376	0.0116016	0.0243757	LV	All	All	All	control_Non_COVID	8	18
APBB1IP	1.34382	4.55336	20.6023	8.38284e-05	0.00105218	0.000565691	F	3.24742	0.0765488	0.197913	LV	All	All	All	control_Non_COVID	8	18
SGIP1	1.34311	6.78115	19.2868	0.000126803	0.00144356	0.000782396	F	3.10657	0.311197	0.6089	LV	All	All	All	control_Non_COVID	8	18
AC015712.2	1.34228	1.24282	9.43943	0.00446312	0.0219736	0.0127946	F	1.89297	0.00935003	0.0239338	LV	All	All	All	control_Non_COVID	8	18
DIO2	1.34117	4.01736	15.0027	0.000534014	0.00427033	0.00236532	F	2.62611	0.0546427	0.100152	LV	All	All	All	control_Non_COVID	8	18
TRERF1	1.34117	5.29025	30.7194	4.88879e-06	0.00013075	6.77915e-05	F	4.16882	0.154849	0.331374	LV	All	All	All	control_Non_COVID	8	18
HUS1	1.34115	5.33565	97.244	5.73658e-11	1.30851e-07	6.21091e-08	F	7.20684	0.128328	0.299892	LV	All	All	All	control_Non_COVID	8	18
DHX58	1.33965	1.03037	17.1939	0.000251348	0.00240231	0.00130972	F	2.88282	0.00985667	0.0228382	LV	All	All	All	control_Non_COVID	8	18
TACR1	1.33932	4.42049	22.8896	4.1939e-05	0.000625978	0.000333986	F	3.47627	0.0728048	0.151635	LV	All	All	All	control_Non_COVID	8	18
ALDH1A1	1.33844	3.85936	38.403	7.74092e-07	3.63051e-05	1.85244e-05	F	4.73226	0.0505926	0.119906	LV	All	All	All	control_Non_COVID	8	18
ZSCAN29	1.33819	3.49985	32.4179	3.18792e-06	9.84497e-05	5.09012e-05	F	4.29327	0.0337011	0.0681073	LV	All	All	All	control_Non_COVID	8	18
CCDC191	1.33793	3.89003	48.6196	9.07621e-08	8.52655e-06	4.28736e-06	F	5.36781	0.0513248	0.12131	LV	All	All	All	control_Non_COVID	8	18
AC108472.1	1.33783	6.70779	22.0614	5.36861e-05	0.000754136	0.000403206	F	3.39447	0.215636	0.303128	LV	All	All	All	control_Non_COVID	8	18
AL158055.1	1.33695	1.4319	21.4729	6.41512e-05	0.000860971	0.000461896	F	3.33546	0.0107323	0.0221554	LV	All	All	All	control_Non_COVID	8	18
MNS1	1.3369	2.0773	21.696	5.99486e-05	0.000819966	0.00043978	F	3.35676	0.0165436	0.0359664	LV	All	All	All	control_Non_COVID	8	18
GABRR1	1.33527	2.67311	16.7494	0.000291919	0.00269502	0.00147582	F	2.83097	0.0181753	0.0499599	LV	All	All	All	control_Non_COVID	8	18
MARCH1	1.33522	5.46285	24.5171	2.6122e-05	0.000445388	0.000236002	F	3.62708	0.13027	0.292496	LV	All	All	All	control_Non_COVID	8	18
MDFIC	1.33485	6.0254	45.9267	1.55102e-07	1.21309e-05	6.12492e-06	F	5.2129	0.185361	0.449093	LV	All	All	All	control_Non_COVID	8	18
RBM43	1.33478	1.7269	13.2481	0.00100696	0.0069747	0.00390876	F	2.40796	0.0154023	0.0336781	LV	All	All	All	control_Non_COVID	8	18
RAB40A	1.33432	1.28983	33.8742	2.23077e-06	7.6577e-05	3.937e-05	F	4.40484	0.00757103	0.0190474	LV	All	All	All	control_Non_COVID	8	18
DNAJB7	1.33363	1.31627	9.42236	0.00449479	0.0221036	0.0128761	F	1.89021	0.00817713	0.0192273	LV	All	All	All	control_Non_COVID	8	18
PCNX2	1.33352	4.16638	26.8938	1.34349e-05	0.000273742	0.000143345	F	3.84362	0.0624296	0.147885	LV	All	All	All	control_Non_COVID	8	18
CC2D2B	1.33301	5.51858	62.2639	7.79375e-09	1.90793e-06	9.47089e-07	F	6.02361	0.1219	0.242954	LV	All	All	All	control_Non_COVID	8	18
FBN1	1.33227	6.77834	16.5748	0.000309722	0.00282268	0.00154657	F	2.81063	0.273308	0.520973	LV	All	All	All	control_Non_COVID	8	18
MDK	1.33115	0.284772	10.1242	0.00337165	0.0176888	0.0102004	F	1.99138	0.0057309	0.0139716	LV	All	All	All	control_Non_COVID	8	18
PIWIL4	1.33107	3.24348	28.555	8.5877e-06	0.000196493	0.000102726	F	3.98832	0.0333307	0.0728525	LV	All	All	All	control_Non_COVID	8	18
NAALAD2	1.33024	3.12879	41.2624	4.11642e-07	2.33994e-05	1.18713e-05	F	4.9255	0.032992	0.0763814	LV	All	All	All	control_Non_COVID	8	18
LRRC17	1.32991	3.48309	25.2626	2.1135e-05	0.000379255	0.000199673	F	3.69968	0.0404524	0.0883148	LV	All	All	All	control_Non_COVID	8	18
LINC02391	1.32951	2.27828	19.5483	0.000116677	0.00135731	0.000734436	F	3.13405	0.0194528	0.0428508	LV	All	All	All	control_Non_COVID	8	18
IL17RD	1.32859	3.24027	35.0107	1.69821e-06	6.23819e-05	3.19549e-05	F	4.49546	0.031309	0.0743292	LV	All	All	All	control_Non_COVID	8	18
DOK2	1.32855	0.902258	9.01205	0.00533383	0.0252236	0.0147489	F	1.83124	0.00837437	0.0224787	LV	All	All	All	control_Non_COVID	8	18
TMPO	1.32711	4.54048	26.4191	1.53065e-05	0.000301111	0.000158134	F	3.80097	0.0876022	0.209869	LV	All	All	All	control_Non_COVID	8	18
ANO4	1.32693	2.4127	39.9118	5.52867e-07	2.86143e-05	1.45955e-05	F	4.83578	0.0177926	0.0421724	LV	All	All	All	control_Non_COVID	8	18
FCGR2A	1.32687	3.54022	6.94911	0.013102	0.050519	0.0306226	F	1.51396	0.0397848	0.0984805	LV	All	All	All	control_Non_COVID	8	18
SERPINI1	1.3268	3.66911	57.6327	1.71574e-08	2.79333e-06	1.40066e-06	F	5.85367	0.0402848	0.100461	LV	All	All	All	control_Non_COVID	8	18
AC005324.3	1.3263	0.658786	14.3885	0.000664583	0.00503019	0.00279807	F	2.55314	0.00587171	0.0155532	LV	All	All	All	control_Non_COVID	8	18
C18orf54	1.32607	1.14597	21.5994	6.17297e-05	0.000838513	0.000449943	F	3.34684	0.0100879	0.022737	LV	All	All	All	control_Non_COVID	8	18
TTC6	1.32582	1.87071	23.3668	3.64446e-05	0.000567974	0.000302325	F	3.51953	0.0123022	0.0316457	LV	All	All	All	control_Non_COVID	8	18
CIDEB	1.32548	0.385377	15.0461	0.000525896	0.00423368	0.00234371	F	2.6301	0.00583738	0.0145416	LV	All	All	All	control_Non_COVID	8	18
EGFL7	1.32525	5.86668	16.0328	0.000372828	0.00326558	0.00179467	F	2.74602	0.185378	0.422249	LV	All	All	All	control_Non_COVID	8	18
ABO	1.32484	3.73199	20.0142	0.000100717	0.00121287	0.000655751	F	3.18326	0.058427	0.127682	LV	All	All	All	control_Non_COVID	8	18
LINC00519	1.32468	1.13556	18.483	0.000164278	0.00175128	0.00095165	F	3.02152	0.00692759	0.0158795	LV	All	All	All	control_Non_COVID	8	18
BACH2	1.32452	6.2127	47.2073	1.19926e-07	1.04199e-05	5.2304e-06	F	5.28147	0.205778	0.438249	LV	All	All	All	control_Non_COVID	8	18
HMGCLL1	1.32434	4.5675	20.2911	9.2351e-05	0.0011387	0.000613579	F	3.21213	0.0983458	0.182225	LV	All	All	All	control_Non_COVID	8	18
EPHA3	1.32363	6.2183	22.1491	5.22899e-05	0.000738784	0.000395084	F	3.40331	0.26253	0.422552	LV	All	All	All	control_Non_COVID	8	18
AP002383.2	1.32332	2.60794	5.84203	0.0218752	0.0756341	0.0466485	F	1.33116	0.0205873	0.0519209	LV	All	All	All	control_Non_COVID	8	18
GLIPR1L2	1.32329	2.76646	15.9338	0.000385767	0.00334874	0.00184107	F	2.73493	0.0180398	0.0407324	LV	All	All	All	control_Non_COVID	8	18
PLP1	1.32269	0.577596	19.5123	0.000118018	0.00136911	0.000740826	F	3.13028	0.00589022	0.0130682	LV	All	All	All	control_Non_COVID	8	18
IQSEC3	1.32003	1.38029	13.3878	0.000956337	0.00670436	0.00375344	F	2.42557	0.011506	0.0271756	LV	All	All	All	control_Non_COVID	8	18
BNC2	1.31956	6.8134	15.5118	0.000446613	0.00374463	0.00206436	F	2.68522	0.286652	0.517548	LV	All	All	All	control_Non_COVID	8	18
AC007622.2	1.31926	2.61791	14.0018	0.000764086	0.00562218	0.00313815	F	2.50333	0.0218692	0.0523958	LV	All	All	All	control_Non_COVID	8	18
PDCD1LG2	1.31837	3.22188	24.6455	2.51805e-05	0.000433745	0.000229581	F	3.63906	0.035777	0.0820052	LV	All	All	All	control_Non_COVID	8	18
LINGO2	1.31836	4.21583	13.6444	0.000870312	0.00621561	0.00347579	F	2.45895	0.0535757	0.120729	LV	All	All	All	control_Non_COVID	8	18
METTL27	1.31738	0.582035	11.2761	0.00213169	0.0123391	0.0070345	F	2.15277	0.00611461	0.015703	LV	All	All	All	control_Non_COVID	8	18
MSR1	1.31718	4.758	6.80016	0.0140185	0.0532991	0.0323561	F	1.49004	0.070234	0.148556	LV	All	All	All	control_Non_COVID	8	18
COL15A1	1.31671	6.64967	17.2802	0.000244194	0.00235542	0.00128422	F	2.89136	0.272036	0.55142	LV	All	All	All	control_Non_COVID	8	18
ADAM22	1.3166	4.18679	50.4822	6.33387e-08	6.78001e-06	3.39491e-06	F	5.46917	0.059062	0.131401	LV	All	All	All	control_Non_COVID	8	18
CPNE2	1.31642	2.5608	22.1551	5.21966e-05	0.000738015	0.000394735	F	3.40369	0.0271495	0.0652722	LV	All	All	All	control_Non_COVID	8	18
SLC1A1	1.31572	3.68868	22.7143	4.4174e-05	0.000649784	0.00034709	F	3.45956	0.048895	0.112421	LV	All	All	All	control_Non_COVID	8	18
SNCA	1.3155	3.78614	20.2232	9.43314e-05	0.00115407	0.000622216	F	3.20606	0.0424989	0.0894631	LV	All	All	All	control_Non_COVID	8	18
PPP2R2B	1.31506	3.68055	28.1223	9.63685e-06	0.000213899	0.000111896	F	3.95119	0.0398456	0.0856067	LV	All	All	All	control_Non_COVID	8	18
LY6E-DT	1.3136	1.35667	24.3303	2.75595e-05	0.000464858	0.000246334	F	3.60848	0.00962483	0.0244984	LV	All	All	All	control_Non_COVID	8	18
AC073529.1	1.3135	3.86387	59.2417	1.2982e-08	2.4335e-06	1.22284e-06	F	5.91263	0.0409214	0.0825817	LV	All	All	All	control_Non_COVID	8	18
RAI14	1.31208	4.43826	18.5363	0.000161457	0.00172891	0.000939759	F	3.02698	0.0813574	0.177077	LV	All	All	All	control_Non_COVID	8	18
DAB2	1.31185	2.64629	7.66081	0.00953575	0.0395462	0.0235897	F	1.62728	0.0242914	0.0565061	LV	All	All	All	control_Non_COVID	8	18
ARHGEF26	1.31185	3.53974	22.691	4.44801e-05	0.000652856	0.000348808	F	3.45741	0.0436413	0.0968575	LV	All	All	All	control_Non_COVID	8	18
RAPGEF5	1.31179	6.16495	22.8707	4.21737e-05	0.000628631	0.000335346	F	3.47451	0.264859	0.506706	LV	All	All	All	control_Non_COVID	8	18
CLEC10A	1.31155	1.15056	7.82927	0.00885588	0.0373314	0.0221976	F	1.65369	0.00989164	0.0244446	LV	All	All	All	control_Non_COVID	8	18
AC104389.4	1.31123	4.21332	54.5197	2.98781e-08	4.0243e-06	1.99844e-06	F	5.69931	0.0679314	0.161935	LV	All	All	All	control_Non_COVID	8	18
HPGDS	1.31104	3.63714	34.2104	2.05676e-06	7.17309e-05	3.68019e-05	F	4.43413	0.038328	0.0826005	LV	All	All	All	control_Non_COVID	8	18
AL158166.2	1.31062	1.76937	23.0812	3.96328e-05	0.000602268	0.00032124	F	3.49317	0.00943425	0.0208027	LV	All	All	All	control_Non_COVID	8	18
AL157402.2	1.31037	0.506429	11.8906	0.00167987	0.0102922	0.005835	F	2.23396	0.0072378	0.0167366	LV	All	All	All	control_Non_COVID	8	18
TENM3	1.31026	6.39912	19.3008	0.000126238	0.00143971	0.000780195	F	3.1078	0.170276	0.27581	LV	All	All	All	control_Non_COVID	8	18
RALB	1.31025	3.81058	34.2956	2.01504e-06	7.08162e-05	3.6351e-05	F	4.43948	0.0544736	0.132259	LV	All	All	All	control_Non_COVID	8	18
MAN2A1	1.30973	5.38702	41.7545	3.70234e-07	2.17459e-05	1.1037e-05	F	4.95715	0.149905	0.336603	LV	All	All	All	control_Non_COVID	8	18
TMIGD3	1.30935	2.23516	26.6726	1.42746e-05	0.000285646	0.000150091	F	3.82365	0.0146088	0.0327042	LV	All	All	All	control_Non_COVID	8	18
MYBL1	1.30929	2.90594	32.0028	3.53508e-06	0.000105106	5.43194e-05	F	4.26504	0.0222904	0.0553925	LV	All	All	All	control_Non_COVID	8	18
N4BP2L1	1.30875	4.36143	34.265	2.02993e-06	7.11389e-05	3.65136e-05	F	4.43755	0.0799562	0.188216	LV	All	All	All	control_Non_COVID	8	18
PGR	1.30718	6.3337	47.909	1.04353e-07	9.43823e-06	4.74871e-06	F	5.32342	0.193436	0.313562	LV	All	All	All	control_Non_COVID	8	18
TBC1D9	1.30713	5.61549	25.7117	1.86305e-05	0.000345401	0.000181388	F	3.74139	0.152725	0.375139	LV	All	All	All	control_Non_COVID	8	18
AC079203.2	1.30702	1.32904	10.9231	0.00244907	0.0137945	0.00787676	F	2.10365	0.00741769	0.0188567	LV	All	All	All	control_Non_COVID	8	18
RAMP2-AS1	1.30696	1.29526	20.5825	8.43436e-05	0.00105707	0.000568445	F	3.24531	0.0102185	0.0249189	LV	All	All	All	control_Non_COVID	8	18
AC007326.4	1.30663	3.06283	22.4436	4.78785e-05	0.000689458	0.000369093	F	3.43286	0.0223675	0.0456132	LV	All	All	All	control_Non_COVID	8	18
CLECL1	1.30652	0.185896	5.71686	0.0232164	0.0791613	0.0489447	F	1.31029	0.0049272	0.0127153	LV	All	All	All	control_Non_COVID	8	18
FSIP2	1.30635	4.20481	27.7303	1.07058e-05	0.000230902	0.000120859	F	3.91772	0.0523611	0.108754	LV	All	All	All	control_Non_COVID	8	18
GAS1RR	1.30621	1.67092	14.9461	0.000544812	0.00433497	0.00240179	F	2.61947	0.0123779	0.0259208	LV	All	All	All	control_Non_COVID	8	18
NPHP3-ACAD11	1.30546	3.26414	14.768	0.000580339	0.00454962	0.00252278	F	2.59812	0.0322626	0.0740744	LV	All	All	All	control_Non_COVID	8	18
PTPN13	1.30456	5.26455	25.949	1.74368e-05	0.000330954	0.00017392	F	3.75965	0.145427	0.288227	LV	All	All	All	control_Non_COVID	8	18
MFNG	1.30414	0.618012	20.1925	9.52413e-05	0.0011624	0.000627038	F	3.20271	0.00801403	0.0180758	LV	All	All	All	control_Non_COVID	8	18
ERP27	1.30331	0.541246	10.0211	0.00351571	0.0182636	0.0105379	F	1.97725	0.00714804	0.0151298	LV	All	All	All	control_Non_COVID	8	18
AP006565.1	1.30327	2.08353	23.275	3.74385e-05	0.00057809	0.00030832	F	3.511	0.0126304	0.0304997	LV	All	All	All	control_Non_COVID	8	18
F8	1.30172	5.63011	26.5237	1.48713e-05	0.00029512	0.000155033	F	3.80958	0.160156	0.340397	LV	All	All	All	control_Non_COVID	8	18
AC083800.1	1.3016	1.33136	8.75728	0.00593894	0.0273524	0.0160186	F	1.79537	0.00697996	0.0137111	LV	All	All	All	control_Non_COVID	8	18
SEMA6A	1.30127	6.0524	40.5407	4.81576e-07	2.62516e-05	1.33094e-05	F	4.87584	0.185155	0.399015	LV	All	All	All	control_Non_COVID	8	18
C21orf62	1.3003	2.03054	28.7164	8.22818e-06	0.000191616	0.00010006	F	3.99974	0.0150306	0.0345728	LV	All	All	All	control_Non_COVID	8	18
ADAMTSL3	1.29916	7.19127	26.5874	1.46126e-05	0.000291192	0.000152937	F	3.81549	0.451385	0.72951	LV	All	All	All	control_Non_COVID	8	18
TDRD7	1.29899	3.71944	36.6938	1.14406e-06	4.72699e-05	2.41543e-05	F	4.61701	0.0510755	0.122315	LV	All	All	All	control_Non_COVID	8	18
CDYL2	1.29849	3.09164	21.2687	6.82759e-05	0.000901251	0.000483755	F	3.31537	0.0332631	0.0817663	LV	All	All	All	control_Non_COVID	8	18
RAMP2	1.29837	3.08419	12.4242	0.00137054	0.00879717	0.00496759	F	2.30385	0.0388042	0.0873983	LV	All	All	All	control_Non_COVID	8	18
SEZ6L	1.29822	2.51449	16.0531	0.000370235	0.00324875	0.00178545	F	2.74825	0.018046	0.0396727	LV	All	All	All	control_Non_COVID	8	18
AL499616.1	1.29815	5.82295	9.11444	0.00510972	0.0243527	0.0142131	F	1.84731	0.187036	0.287169	LV	All	All	All	control_Non_COVID	8	18
CNMD	1.29803	1.44114	25.3804	2.04455e-05	0.000371795	0.0001959	F	3.70797	0.00838208	0.0177259	LV	All	All	All	control_Non_COVID	8	18
ASTN2-AS1	1.29708	2.73875	30.4762	5.20269e-06	0.000137826	7.14596e-05	F	4.14594	0.0199655	0.0383014	LV	All	All	All	control_Non_COVID	8	18
AC093297.1	1.297	1.24384	20.2804	9.26614e-05	0.00114043	0.000614359	F	3.21158	0.00708237	0.0146001	LV	All	All	All	control_Non_COVID	8	18
SRGAP2-AS1	1.29624	2.84571	15.0904	0.000517743	0.00418311	0.00231256	F	2.63591	0.0313439	0.0738295	LV	All	All	All	control_Non_COVID	8	18
KIAA1211	1.29623	2.69321	17.7596	0.000208224	0.00208772	0.00113908	F	2.94345	0.0200398	0.0450479	LV	All	All	All	control_Non_COVID	8	18
SLC6A6	1.29445	4.99579	8.26269	0.00733639	0.032239	0.0190085	F	1.72105	0.0862434	0.143533	LV	All	All	All	control_Non_COVID	8	18
SLC27A6	1.29408	7.05508	26.4848	1.50316e-05	0.000297072	0.00015599	F	3.8069	0.271744	0.399189	LV	All	All	All	control_Non_COVID	8	18
IGSF21	1.29397	2.18621	7.03047	0.0126291	0.0491078	0.0297049	F	1.52717	0.0169079	0.0343723	LV	All	All	All	control_Non_COVID	8	18
CCNB3	1.29377	1.43572	25.7096	1.86413e-05	0.000345411	0.000181388	F	3.74139	0.00923466	0.020672	LV	All	All	All	control_Non_COVID	8	18
TRIM21	1.29344	0.77574	17.2052	0.000250394	0.00239456	0.00130561	F	2.88419	0.00791871	0.0185058	LV	All	All	All	control_Non_COVID	8	18
SMAD9	1.29296	3.96399	28.1362	9.60105e-06	0.000213386	0.000111643	F	3.95217	0.0493091	0.112432	LV	All	All	All	control_Non_COVID	8	18
PLCE1-AS2	1.29294	1.46364	10.6723	0.0027054	0.0149258	0.00853832	F	2.06863	0.0109647	0.0226686	LV	All	All	All	control_Non_COVID	8	18
AL359076.1	1.29282	3.11372	6.30916	0.0175695	0.0637987	0.0390899	F	1.40794	0.0285489	0.0652854	LV	All	All	All	control_Non_COVID	8	18
AC103794.1	1.29261	1.41116	20.8807	7.69129e-05	0.00098489	0.000528389	F	3.27705	0.0070787	0.0143004	LV	All	All	All	control_Non_COVID	8	18
TRHDE	1.29242	3.05703	16.448	0.000323384	0.00292099	0.00160172	F	2.79541	0.0237063	0.060932	LV	All	All	All	control_Non_COVID	8	18
ELF4	1.29228	2.20705	21.8588	5.70672e-05	0.000789896	0.000422732	F	3.37393	0.0201916	0.0510158	LV	All	All	All	control_Non_COVID	8	18
AL359921.1	1.29224	2.17823	22.8628	4.22724e-05	0.000629264	0.000335796	F	3.47393	0.0158715	0.0365277	LV	All	All	All	control_Non_COVID	8	18
LINC01598	1.29221	0.851518	14.3383	0.000676675	0.00510559	0.00283995	F	2.54669	0.00525324	0.0147037	LV	All	All	All	control_Non_COVID	8	18
ZNF726	1.29213	0.704142	17.7805	0.000206793	0.00207772	0.00113359	F	2.94555	0.0061951	0.0166758	LV	All	All	All	control_Non_COVID	8	18
ASPN	1.29208	5.44124	14.9826	0.000537813	0.00429048	0.0023762	F	2.62412	0.161016	0.294798	LV	All	All	All	control_Non_COVID	8	18
GOLGA8N	1.29176	2.76988	37.3789	9.77043e-07	4.27059e-05	2.18037e-05	F	4.66147	0.0206204	0.0531147	LV	All	All	All	control_Non_COVID	8	18
B3GNT5	1.29073	2.76193	18.363	0.000170819	0.00180439	0.000980978	F	3.00834	0.0267389	0.0672318	LV	All	All	All	control_Non_COVID	8	18
AC009975.1	1.28991	3.73654	35.8711	1.38591e-06	5.43633e-05	2.77513e-05	F	4.55672	0.0441742	0.0918863	LV	All	All	All	control_Non_COVID	8	18
LINC01146	1.28947	0.988176	12.0193	0.00159894	0.00993795	0.00562632	F	2.24978	0.00730667	0.0188451	LV	All	All	All	control_Non_COVID	8	18
HS3ST4	1.28929	3.2049	44.8943	1.91467e-07	1.37503e-05	6.95881e-06	F	5.15746	0.0306745	0.0723766	LV	All	All	All	control_Non_COVID	8	18
ANKDD1A	1.2891	3.74159	25.3116	2.08455e-05	0.000376071	0.000197962	F	3.70342	0.0517619	0.117617	LV	All	All	All	control_Non_COVID	8	18
ZC3H12D	1.28903	0.78671	12.2969	0.00143832	0.00913435	0.00515807	F	2.28751	0.00690966	0.0184196	LV	All	All	All	control_Non_COVID	8	18
SLC9B1	1.2889	3.27904	31.493	4.01756e-06	0.000114478	5.9273e-05	F	4.22714	0.0340798	0.0777015	LV	All	All	All	control_Non_COVID	8	18
HSH2D	1.28848	1.151	15.7167	0.00041588	0.00354454	0.00195062	F	2.70983	0.008204	0.0226351	LV	All	All	All	control_Non_COVID	8	18
AZIN2	1.28844	3.27823	18.3313	0.000172593	0.00181456	0.000987249	F	3.00557	0.0350624	0.0714415	LV	All	All	All	control_Non_COVID	8	18
SASH1	1.28776	7.45001	45.7155	1.6189e-07	1.23397e-05	6.22496e-06	F	5.20586	0.539036	1.00991	LV	All	All	All	control_Non_COVID	8	18
RXRG	1.28758	2.17429	12.7275	0.00122254	0.00805348	0.00453092	F	2.34381	0.0162894	0.0348805	LV	All	All	All	control_Non_COVID	8	18
RAB27A	1.28742	4.04548	31.9869	3.54917e-06	0.000105432	5.44834e-05	F	4.26374	0.0630265	0.146691	LV	All	All	All	control_Non_COVID	8	18
LIX1-AS1	1.28738	4.94808	28.4472	8.83724e-06	0.00020053	0.000104985	F	3.97887	0.0892689	0.184504	LV	All	All	All	control_Non_COVID	8	18
TRIM25	1.28561	3.35933	33.8961	2.21897e-06	7.62499e-05	3.92052e-05	F	4.40666	0.0419792	0.0990805	LV	All	All	All	control_Non_COVID	8	18
TTC39B	1.28543	4.08069	31.1773	4.35121e-06	0.000121152	6.27097e-05	F	4.20267	0.0711107	0.151934	LV	All	All	All	control_Non_COVID	8	18
SP100	1.28379	6.86868	69.1208	2.60148e-09	9.53407e-07	4.67794e-07	F	6.32995	0.369814	0.766609	LV	All	All	All	control_Non_COVID	8	18
KSR1	1.28376	3.77783	20.9022	7.64043e-05	0.000980653	0.000526072	F	3.27895	0.0608766	0.133266	LV	All	All	All	control_Non_COVID	8	18
NPSR1	1.28362	2.25459	26.6862	1.42214e-05	0.000284922	0.00014973	F	3.82469	0.0140194	0.0264174	LV	All	All	All	control_Non_COVID	8	18
PRB1	1.28301	1.51568	6.55949	0.0156501	0.0581707	0.0354236	F	1.45071	0.00975154	0.0234486	LV	All	All	All	control_Non_COVID	8	18
AL034397.3	1.28224	1.86644	5.696	0.0234485	0.079742	0.0493491	F	1.30672	0.0139728	0.0346423	LV	All	All	All	control_Non_COVID	8	18
LRCH2	1.28212	3.04004	34.7255	1.8177e-06	6.56375e-05	3.35752e-05	F	4.47398	0.0341061	0.0792884	LV	All	All	All	control_Non_COVID	8	18
ADCY4	1.28156	3.17039	20.9743	7.47263e-05	0.000966141	0.00051833	F	3.28539	0.0463395	0.0980165	LV	All	All	All	control_Non_COVID	8	18
SLC37A2	1.28116	0.495908	6.66733	0.0148948	0.0559641	0.0340503	F	1.46788	0.00610065	0.0138721	LV	All	All	All	control_Non_COVID	8	18
PLS3-AS1	1.28088	3.39433	28.5567	8.58401e-06	0.000196493	0.000102726	F	3.98832	0.0273055	0.0570971	LV	All	All	All	control_Non_COVID	8	18
ABCA10	1.28083	6.94423	17.1368	0.000256198	0.00243953	0.0013301	F	2.87612	0.294473	0.495172	LV	All	All	All	control_Non_COVID	8	18
AC010149.1	1.28056	3.37122	30.2346	5.53603e-06	0.000144255	7.48015e-05	F	4.12609	0.0407158	0.0933082	LV	All	All	All	control_Non_COVID	8	18
GDPD5	1.28011	1.92513	21.994	5.47874e-05	0.000765067	0.000409273	F	3.38799	0.0135376	0.038971	LV	All	All	All	control_Non_COVID	8	18
GCH1	1.28006	2.75747	38.3409	7.85015e-07	3.63644e-05	1.85686e-05	F	4.73122	0.0250085	0.0631194	LV	All	All	All	control_Non_COVID	8	18
CNTLN	1.27889	5.8818	46.0016	1.52769e-07	1.21309e-05	6.12492e-06	F	5.2129	0.213477	0.440608	LV	All	All	All	control_Non_COVID	8	18
RFTN1	1.27786	6.26564	28.2333	9.35527e-06	0.000209739	0.000109832	F	3.95927	0.285173	0.571986	LV	All	All	All	control_Non_COVID	8	18
AKNA	1.27777	3.55245	20.086	9.84723e-05	0.0011914	0.000643771	F	3.19127	0.0500166	0.114044	LV	All	All	All	control_Non_COVID	8	18
AC022126.1	1.27726	1.4853	21.7129	5.96412e-05	0.000817094	0.000438332	F	3.3582	0.0103984	0.0237522	LV	All	All	All	control_Non_COVID	8	18
AC058822.1	1.27663	6.81354	21.3751	6.60928e-05	0.00087996	0.000472443	F	3.32565	0.330385	0.695805	LV	All	All	All	control_Non_COVID	8	18
AC139769.2	1.27544	2.48846	64.5625	5.34689e-09	1.48202e-06	7.33768e-07	F	6.13444	0.017214	0.0405335	LV	All	All	All	control_Non_COVID	8	18
AC009690.1	1.27537	5.94544	86.6504	2.16078e-10	2.31131e-07	1.09708e-07	F	6.95976	0.173041	0.394522	LV	All	All	All	control_Non_COVID	8	18
PELI2	1.27521	5.35183	17.283	0.000243963	0.00235454	0.00128385	F	2.89149	0.159551	0.316484	LV	All	All	All	control_Non_COVID	8	18
TMC8	1.27477	2.27655	15.5921	0.000434287	0.00366602	0.00201851	F	2.69497	0.0211642	0.053244	LV	All	All	All	control_Non_COVID	8	18
UACA	1.27452	6.91435	38.7104	7.22337e-07	3.43141e-05	1.75021e-05	F	4.75691	0.385034	0.739958	LV	All	All	All	control_Non_COVID	8	18
CCDC171	1.27451	5.51931	67.1085	3.56045e-09	1.16116e-06	5.72513e-07	F	6.24221	0.134105	0.293572	LV	All	All	All	control_Non_COVID	8	18
CEP126	1.27444	4.56033	28.5644	8.56643e-06	0.000196493	0.000102726	F	3.98832	0.0853664	0.171557	LV	All	All	All	control_Non_COVID	8	18
AKT3	1.27409	7.68343	26.5466	1.47777e-05	0.000293958	0.000154361	F	3.81146	0.65981	1.20183	LV	All	All	All	control_Non_COVID	8	18
CC2D2A	1.2734	5.52179	25.898	1.76863e-05	0.000333238	0.000175202	F	3.75646	0.165135	0.33567	LV	All	All	All	control_Non_COVID	8	18
TBC1D19	1.27325	6.25765	125.95	2.58558e-12	2.2903e-08	1.0871e-08	F	7.96373	0.219566	0.50105	LV	All	All	All	control_Non_COVID	8	18
AC106869.1	1.27302	3.4955	28.3593	9.0462e-06	0.000204167	0.000106988	F	3.97066	0.0353133	0.0943914	LV	All	All	All	control_Non_COVID	8	18
CD44-AS1	1.27295	0.394283	6.017	0.0201406	0.0709457	0.0436333	F	1.36018	0.00579719	0.0128781	LV	All	All	All	control_Non_COVID	8	18
TRPC6	1.27136	3.78904	28.1601	9.5401e-06	0.000212172	0.000111015	F	3.95462	0.0515811	0.103421	LV	All	All	All	control_Non_COVID	8	18
SMIM18	1.27102	2.50164	18.3937	0.00016912	0.00179151	0.000973676	F	3.01159	0.0182954	0.0450733	LV	All	All	All	control_Non_COVID	8	18
AIPL1	1.27051	2.9777	26.3973	1.53985e-05	0.000301656	0.000158454	F	3.8001	0.0288907	0.0665682	LV	All	All	All	control_Non_COVID	8	18
ANKS1B	1.27034	6.22997	24.2367	2.83117e-05	0.000473103	0.000250804	F	3.60067	0.235354	0.421314	LV	All	All	All	control_Non_COVID	8	18
PKIA-AS1	1.26985	4.75609	13.0699	0.00107575	0.00732707	0.00410865	F	2.3863	0.0672462	0.119105	LV	All	All	All	control_Non_COVID	8	18
C6orf10	1.2696	2.59351	23.4194	3.58884e-05	0.000562181	0.000299098	F	3.52419	0.0202691	0.0492773	LV	All	All	All	control_Non_COVID	8	18
TGFB2	1.26948	4.10742	11.5228	0.00193631	0.0114371	0.0065112	F	2.18634	0.0489949	0.10893	LV	All	All	All	control_Non_COVID	8	18
MALRD1	1.26847	4.78522	25.2183	2.1401e-05	0.000382658	0.000201468	F	3.69579	0.0797423	0.177218	LV	All	All	All	control_Non_COVID	8	18
GULP1	1.26817	4.89548	27.1015	1.26943e-05	0.00026248	0.000137377	F	3.86209	0.121472	0.22452	LV	All	All	All	control_Non_COVID	8	18
Z83844.2	1.26813	1.68866	16.6519	0.000301727	0.00276786	0.0015152	F	2.81953	0.013716	0.03284	LV	All	All	All	control_Non_COVID	8	18
NCALD	1.26813	7.09628	45.5741	1.66616e-07	1.2517e-05	6.32318e-06	F	5.19906	0.389267	0.801279	LV	All	All	All	control_Non_COVID	8	18
LINC00470	1.26729	2.39271	8.24627	0.00738848	0.0324212	0.0191248	F	1.7184	0.0159258	0.034431	LV	All	All	All	control_Non_COVID	8	18
RPS6KA6	1.26689	1.03595	11.7273	0.00178889	0.0107792	0.00611641	F	2.2135	0.00648922	0.0125737	LV	All	All	All	control_Non_COVID	8	18
CLEC7A	1.26675	2.85587	8.23233	0.00743305	0.0325571	0.0192089	F	1.7165	0.0258763	0.0609475	LV	All	All	All	control_Non_COVID	8	18
AP001347.1	1.26617	4.2527	21.2103	6.95065e-05	0.000913086	0.000489807	F	3.30998	0.0705351	0.143033	LV	All	All	All	control_Non_COVID	8	18
ZNF117	1.26583	3.57147	39	6.76957e-07	3.2904e-05	1.67597e-05	F	4.77573	0.0416494	0.0976637	LV	All	All	All	control_Non_COVID	8	18
PIK3C2B	1.26538	4.81494	48.638	9.04357e-08	8.52655e-06	4.28736e-06	F	5.36781	0.0910338	0.218283	LV	All	All	All	control_Non_COVID	8	18
GRB10	1.26512	6.00119	35.9668	1.35517e-06	5.35333e-05	2.73422e-05	F	4.56317	0.209937	0.438177	LV	All	All	All	control_Non_COVID	8	18
KCNK10	1.26489	1.32351	16.5189	0.000315674	0.00286602	0.00157087	F	2.80386	0.00764759	0.0205632	LV	All	All	All	control_Non_COVID	8	18
AC069437.1	1.26353	2.9808	14.6965	0.000595285	0.00463433	0.002573	F	2.58956	0.0331075	0.0657238	LV	All	All	All	control_Non_COVID	8	18
AC104035.1	1.26319	3.29686	31.1464	4.38542e-06	0.000121552	6.28932e-05	F	4.2014	0.0253199	0.0493851	LV	All	All	All	control_Non_COVID	8	18
NETO2	1.26302	2.63686	21.4872	6.38717e-05	0.000858225	0.000460495	F	3.33677	0.0216585	0.0536062	LV	All	All	All	control_Non_COVID	8	18
ANTXR1	1.26263	5.51446	26.3707	1.55123e-05	0.000302824	0.000159008	F	3.79858	0.168617	0.308207	LV	All	All	All	control_Non_COVID	8	18
AC022540.1	1.26249	2.90843	8.70871	0.00606251	0.0278069	0.0162884	F	1.78812	0.0220524	0.0468297	LV	All	All	All	control_Non_COVID	8	18
MMP25	1.26183	1.47394	17.003	0.000267973	0.0025231	0.00137786	F	2.86079	0.0108905	0.0254254	LV	All	All	All	control_Non_COVID	8	18
KMO	1.26149	0.722943	11.0142	0.00236262	0.0134028	0.00764909	F	2.11639	0.00620269	0.0140068	LV	All	All	All	control_Non_COVID	8	18
AC004054.1	1.26105	3.03231	5.97124	0.0205792	0.0721423	0.0444023	F	1.35259	0.0203835	0.0361496	LV	All	All	All	control_Non_COVID	8	18
CEMIP	1.26102	4.95699	15.8005	0.000403963	0.00346943	0.00190595	F	2.71989	0.0965942	0.20642	LV	All	All	All	control_Non_COVID	8	18
ABHD12B	1.25993	1.26432	14.6578	0.000603552	0.00468156	0.00260111	F	2.58484	0.0100976	0.0232452	LV	All	All	All	control_Non_COVID	8	18
ITPR1	1.25988	7.10805	29.879	6.06882e-06	0.000154428	8.0174e-05	F	4.09597	0.433249	0.797922	LV	All	All	All	control_Non_COVID	8	18
HCK	1.2596	3.5786	10.0099	0.00353172	0.0183269	0.0105739	F	1.97576	0.0418923	0.0940466	LV	All	All	All	control_Non_COVID	8	18
RGS13	1.25945	1.86657	8.15009	0.00770191	0.0334378	0.0197466	F	1.70451	0.0113864	0.0223604	LV	All	All	All	control_Non_COVID	8	18
AC006160.1	1.25911	3.84756	22.9392	4.1328e-05	0.000620439	0.00033077	F	3.48047	0.0555154	0.123936	LV	All	All	All	control_Non_COVID	8	18
CDH12	1.25901	5.92938	35.6607	1.45614e-06	5.63278e-05	2.87955e-05	F	4.54068	0.176522	0.386111	LV	All	All	All	control_Non_COVID	8	18
C21orf91-OT1	1.2589	2.23645	10.1312	0.00336215	0.0176491	0.0101772	F	1.99237	0.0163151	0.0360633	LV	All	All	All	control_Non_COVID	8	18
ZNF804B	1.25775	2.90528	13.4844	0.00092294	0.00651106	0.00364121	F	2.43875	0.0219948	0.037596	LV	All	All	All	control_Non_COVID	8	18
AC055855.2	1.25704	1.08802	23.5147	3.49018e-05	0.00055136	0.000293504	F	3.53239	0.00686067	0.0149535	LV	All	All	All	control_Non_COVID	8	18
NRXN2	1.25678	0.982211	33.8998	2.21701e-06	7.62499e-05	3.92052e-05	F	4.40666	0.00681178	0.0160031	LV	All	All	All	control_Non_COVID	8	18
WARS2-IT1	1.25618	1.86043	18.7255	0.00015186	0.00164825	0.000895024	F	3.04817	0.0115949	0.0266048	LV	All	All	All	control_Non_COVID	8	18
SRSF12	1.25616	3.30654	17.6156	0.000218391	0.00216875	0.00118317	F	2.92695	0.0351233	0.0822125	LV	All	All	All	control_Non_COVID	8	18
HERC5	1.25561	2.77167	23.7654	3.2445e-05	0.000522892	0.000278132	F	3.55575	0.0258138	0.0630219	LV	All	All	All	control_Non_COVID	8	18
NPL	1.25546	4.20235	12.7771	0.0012	0.00794266	0.00446638	F	2.35004	0.060442	0.133099	LV	All	All	All	control_Non_COVID	8	18
AL353768.1	1.25521	2.6371	22.8867	4.19752e-05	0.000626229	0.000334102	F	3.47612	0.0207726	0.0455679	LV	All	All	All	control_Non_COVID	8	18
CEP76	1.25496	3.96345	74.5301	1.15438e-09	5.95624e-07	2.87134e-07	F	6.54192	0.0464533	0.103766	LV	All	All	All	control_Non_COVID	8	18
AL157392.5	1.2531	3.9311	27.7887	1.05389e-05	0.00022833	0.000119409	F	3.92296	0.0536822	0.123561	LV	All	All	All	control_Non_COVID	8	18
AC060809.1	1.2529	3.74161	17.5471	0.000223418	0.00220707	0.00120399	F	2.91938	0.0418037	0.0912727	LV	All	All	All	control_Non_COVID	8	18
IRF8	1.2521	1.19617	6.13434	0.0190616	0.0680672	0.0418194	F	1.37862	0.00866491	0.0225051	LV	All	All	All	control_Non_COVID	8	18
ARHGAP29	1.2521	7.3761	41.4099	3.98738e-07	2.28376e-05	1.15917e-05	F	4.93585	0.540351	0.950302	LV	All	All	All	control_Non_COVID	8	18
AUTS2	1.25128	9.15608	56.3216	2.16186e-08	3.13241e-06	1.56016e-06	F	5.80683	1.17398	1.90261	LV	All	All	All	control_Non_COVID	8	18
GRIK2	1.25125	6.41681	25.8185	1.80828e-05	0.000338237	0.000177691	F	3.75033	0.176595	0.258073	LV	All	All	All	control_Non_COVID	8	18
AC123912.4	1.25124	2.83991	25.3885	2.03989e-05	0.000371612	0.000195738	F	3.70832	0.0253068	0.0545382	LV	All	All	All	control_Non_COVID	8	18
CP	1.25103	2.85787	36.3064	1.2518e-06	5.02189e-05	2.56467e-05	F	4.59097	0.026977	0.0645995	LV	All	All	All	control_Non_COVID	8	18
KIAA1324L	1.25073	4.31133	35.1972	1.62466e-06	6.05072e-05	3.09161e-05	F	4.50982	0.0769358	0.166178	LV	All	All	All	control_Non_COVID	8	18
CHD3	1.25016	3.52062	20.3176	9.15917e-05	0.00113184	0.000609807	F	3.21481	0.0498968	0.11094	LV	All	All	All	control_Non_COVID	8	18
AP003555.1	1.24956	1.81582	11.5574	0.00191042	0.0113181	0.00644593	F	2.19071	0.0174072	0.0324114	LV	All	All	All	control_Non_COVID	8	18
UPP2	1.24935	3.53982	44.044	2.2825e-07	1.54025e-05	7.7639e-06	F	5.10992	0.0353225	0.075237	LV	All	All	All	control_Non_COVID	8	18
LINC01943	1.24929	0.78759	8.5094	0.00659944	0.0297729	0.017489	F	1.75723	0.00774051	0.0169623	LV	All	All	All	control_Non_COVID	8	18
CSF1R	1.24904	3.79521	9.53149	0.00429644	0.0213441	0.0124039	F	1.90644	0.0567803	0.111997	LV	All	All	All	control_Non_COVID	8	18
AL157834.1	1.24887	1.8014	20.7122	8.10208e-05	0.0010253	0.00055111	F	3.25876	0.0100308	0.021234	LV	All	All	All	control_Non_COVID	8	18
AL358937.1	1.24882	1.39042	15.8082	0.000402897	0.00346382	0.00190318	F	2.72052	0.00871842	0.0184059	LV	All	All	All	control_Non_COVID	8	18
CENPK	1.24832	1.76173	14.3023	0.000685488	0.00516163	0.00287014	F	2.5421	0.0129192	0.0298586	LV	All	All	All	control_Non_COVID	8	18
GCA	1.24807	3.09984	24.1931	2.8669e-05	0.000476539	0.000252884	F	3.59708	0.0356891	0.0777442	LV	All	All	All	control_Non_COVID	8	18
COL8A1	1.24788	6.40586	11.778	0.00175423	0.0106283	0.00603196	F	2.21954	0.212427	0.373073	LV	All	All	All	control_Non_COVID	8	18
CMIP	1.24737	5.69603	18.8125	0.000147649	0.00161456	0.000876046	F	3.05747	0.174685	0.415264	LV	All	All	All	control_Non_COVID	8	18
AP002075.1	1.24661	5.122	5.979	0.020504	0.0719841	0.0443122	F	1.35348	0.0958344	0.198908	LV	All	All	All	control_Non_COVID	8	18
EDRF1-AS1	1.24598	0.895195	6.80393	0.0139945	0.0532248	0.0323131	F	1.49062	0.00720592	0.0159439	LV	All	All	All	control_Non_COVID	8	18
GRAMD1C	1.24589	2.80717	27.3331	1.19195e-05	0.000250003	0.000130949	F	3.8829	0.0242842	0.0517975	LV	All	All	All	control_Non_COVID	8	18
AC008957.1	1.24535	4.21208	13.2561	0.001004	0.00695702	0.00389915	F	2.40903	0.0474423	0.0824013	LV	All	All	All	control_Non_COVID	8	18
FGF14	1.24469	7.16776	20.7256	8.06857e-05	0.00102156	0.000549156	F	3.2603	0.313357	0.441513	LV	All	All	All	control_Non_COVID	8	18
AC131956.2	1.24404	0.98984	6.02925	0.0200249	0.0706122	0.0434299	F	1.36221	0.00769679	0.0168129	LV	All	All	All	control_Non_COVID	8	18
FAM107B	1.24304	4.26393	16.664	0.000300489	0.00275877	0.00151042	F	2.8209	0.0721318	0.15539	LV	All	All	All	control_Non_COVID	8	18
MAP4K1	1.24262	1.09149	13.7967	0.000823231	0.00594492	0.00332333	F	2.47843	0.00825559	0.0222733	LV	All	All	All	control_Non_COVID	8	18
SLC9C1	1.24138	6.34211	8.85545	0.00569742	0.0265168	0.0155171	F	1.80919	0.176271	0.399453	LV	All	All	All	control_Non_COVID	8	18
AP005131.3	1.24066	1.46224	26.6447	1.43845e-05	0.000287438	0.000151004	F	3.82101	0.00770214	0.0190977	LV	All	All	All	control_Non_COVID	8	18
ZNF711	1.2384	1.49423	21.7941	5.81941e-05	0.000802939	0.00043008	F	3.36645	0.00864011	0.0179149	LV	All	All	All	control_Non_COVID	8	18
FRZB	1.23782	1.69477	17.5526	0.000223007	0.00220431	0.00120259	F	2.91988	0.0134624	0.0285424	LV	All	All	All	control_Non_COVID	8	18
NREP	1.23744	5.84761	40.6061	4.74738e-07	2.61012e-05	1.32353e-05	F	4.87827	0.165041	0.361749	LV	All	All	All	control_Non_COVID	8	18
TNFRSF14	1.2373	3.32321	21.9547	5.54388e-05	0.000772137	0.000413169	F	3.38387	0.0473227	0.100472	LV	All	All	All	control_Non_COVID	8	18
RFX3	1.23712	6.32921	53.6204	3.52074e-08	4.4558e-06	2.20656e-06	F	5.65628	0.282256	0.570762	LV	All	All	All	control_Non_COVID	8	18
SLC38A6	1.23671	5.32367	33.736	2.30681e-06	7.80972e-05	4.01483e-05	F	4.39633	0.13032	0.264325	LV	All	All	All	control_Non_COVID	8	18
ALOX12-AS1	1.23524	3.9387	44.3209	2.15505e-07	1.50262e-05	7.58986e-06	F	5.11977	0.0528497	0.116577	LV	All	All	All	control_Non_COVID	8	18
PODN	1.23466	3.66331	16.1941	0.000352716	0.0031303	0.00171814	F	2.76494	0.0502648	0.101786	LV	All	All	All	control_Non_COVID	8	18
ADAP2	1.23378	5.20404	15.4288	0.000459741	0.00382769	0.00210972	F	2.67578	0.139644	0.247848	LV	All	All	All	control_Non_COVID	8	18
HHIPL1	1.23372	1.19429	11.2182	0.00218054	0.0125655	0.00717042	F	2.14446	0.00999642	0.0218524	LV	All	All	All	control_Non_COVID	8	18
LINC01772	1.23334	2.12322	22.4149	4.82912e-05	0.000694209	0.000371555	F	3.42998	0.016868	0.039638	LV	All	All	All	control_Non_COVID	8	18
AC008581.2	1.23332	3.59727	25.0604	2.23785e-05	0.000395015	0.000208695	F	3.68049	0.0336886	0.0775357	LV	All	All	All	control_Non_COVID	8	18
IFI16	1.23307	5.65469	19.1	0.000134611	0.00150486	0.000816022	F	3.0883	0.2112	0.422408	LV	All	All	All	control_Non_COVID	8	18
AL109761.1	1.23306	2.17263	8.32734	0.00713501	0.03158	0.0186185	F	1.73006	0.0169146	0.0363811	LV	All	All	All	control_Non_COVID	8	18
AC044781.1	1.23237	2.23237	11.5483	0.00191717	0.01135	0.0064646	F	2.18946	0.0227773	0.0448152	LV	All	All	All	control_Non_COVID	8	18
AL049552.1	1.23227	1.64441	13.9323	0.000783585	0.00572972	0.00320365	F	2.49436	0.0096375	0.0202595	LV	All	All	All	control_Non_COVID	8	18
AP000229.1	1.23188	2.15791	17.9952	0.000192673	0.00196231	0.00107131	F	2.97008	0.0116217	0.0235613	LV	All	All	All	control_Non_COVID	8	18
Z97832.2	1.23143	0.784732	32.5378	3.09457e-06	9.66349e-05	4.99114e-05	F	4.3018	0.00573916	0.0126469	LV	All	All	All	control_Non_COVID	8	18
AL512422.1	1.23079	3.09797	25.904	1.76564e-05	0.000333178	0.000175122	F	3.75666	0.0285997	0.0718577	LV	All	All	All	control_Non_COVID	8	18
AK5	1.23011	1.65959	28.9711	7.69335e-06	0.000182628	9.53068e-05	F	4.02088	0.010832	0.0265399	LV	All	All	All	control_Non_COVID	8	18
NUF2	1.22995	4.48293	56.5256	2.08502e-08	3.08051e-06	1.53664e-06	F	5.81343	0.0668549	0.131994	LV	All	All	All	control_Non_COVID	8	18
FANCL	1.22877	4.60107	64.3239	5.55778e-09	1.50692e-06	7.44823e-07	F	6.12795	0.086192	0.193281	LV	All	All	All	control_Non_COVID	8	18
THSD1	1.22828	3.67555	38.0274	8.42736e-07	3.86116e-05	1.97287e-05	F	4.7049	0.0476658	0.112009	LV	All	All	All	control_Non_COVID	8	18
SYT1	1.22726	3.42909	16.1868	0.000353604	0.00313569	0.00172089	F	2.76425	0.032847	0.0647184	LV	All	All	All	control_Non_COVID	8	18
ALDH1A2	1.22662	5.14561	32.2502	3.32363e-06	0.000101335	5.23332e-05	F	4.28122	0.11141	0.202742	LV	All	All	All	control_Non_COVID	8	18
EXT1	1.22659	8.19419	39.4589	6.1116e-07	3.0793e-05	1.57005e-05	F	4.80409	0.694218	1.20282	LV	All	All	All	control_Non_COVID	8	18
AC073254.1	1.22641	1.24193	35.3807	1.55558e-06	5.88174e-05	3.00525e-05	F	4.52212	0.00851211	0.0195139	LV	All	All	All	control_Non_COVID	8	18
LRRC4	1.2263	1.48647	7.60088	0.0097911	0.0404003	0.0241202	F	1.61762	0.00958391	0.0218167	LV	All	All	All	control_Non_COVID	8	18
ST6GALNAC5	1.22613	3.0628	33.1431	2.66585e-06	8.6635e-05	4.45774e-05	F	4.35089	0.0250627	0.0448173	LV	All	All	All	control_Non_COVID	8	18
COL9A1	1.2261	0.777264	12.1239	0.00153624	0.00963218	0.00544665	F	2.26387	0.00696395	0.0139243	LV	All	All	All	control_Non_COVID	8	18
TM4SF1	1.22578	4.76799	10.9776	0.00239697	0.0135564	0.00773827	F	2.11136	0.114075	0.221038	LV	All	All	All	control_Non_COVID	8	18
AL138760.1	1.22577	4.1339	11.4036	0.00202816	0.0118544	0.00675868	F	2.17014	0.0492073	0.0968515	LV	All	All	All	control_Non_COVID	8	18
ATP2A3	1.22478	2.12799	26.8622	1.35514e-05	0.000275569	0.000144297	F	3.84074	0.0183041	0.0465716	LV	All	All	All	control_Non_COVID	8	18
AL138799.4	1.22439	4.00134	21.7923	5.82249e-05	0.000802939	0.000430108	F	3.36642	0.0386774	0.0670722	LV	All	All	All	control_Non_COVID	8	18
AC097662.1	1.22408	4.58436	18.4152	0.000167937	0.00178335	0.000968971	F	3.01369	0.0806738	0.1671	LV	All	All	All	control_Non_COVID	8	18
AC092155.1	1.224	1.00687	29.6495	6.44139e-06	0.000160857	8.37066e-05	F	4.07724	0.00649807	0.0199941	LV	All	All	All	control_Non_COVID	8	18
AC113386.1	1.22384	3.30125	13.5228	0.000910019	0.0064443	0.00360363	F	2.44326	0.0403783	0.0763924	LV	All	All	All	control_Non_COVID	8	18
ADAMTS9-AS2	1.22243	7.17716	29.7457	6.28235e-06	0.000157944	8.2109e-05	F	4.08561	0.415511	0.752534	LV	All	All	All	control_Non_COVID	8	18
SCN4B	1.22125	3.11329	10.2763	0.00317066	0.0169166	0.00972894	F	2.01193	0.0413667	0.0775005	LV	All	All	All	control_Non_COVID	8	18
DUXB	1.22117	0.932791	13.2894	0.000991713	0.00689471	0.00386181	F	2.41321	0.00593803	0.0146719	LV	All	All	All	control_Non_COVID	8	18
TRABD2A	1.22034	0.759326	21.594	6.18311e-05	0.000839188	0.000450336	F	3.34646	0.00730356	0.0176004	LV	All	All	All	control_Non_COVID	8	18
TRAT1	1.2189	0.589281	10.5618	0.00282726	0.0154431	0.00884573	F	2.05327	0.00616866	0.0154878	LV	All	All	All	control_Non_COVID	8	18
MGMT	1.21882	5.96358	40.7003	4.65086e-07	2.57418e-05	1.30589e-05	F	4.88409	0.201131	0.439608	LV	All	All	All	control_Non_COVID	8	18
AC022395.1	1.2188	3.58694	16.2314	0.000348239	0.00310041	0.00170206	F	2.76902	0.0387317	0.0799036	LV	All	All	All	control_Non_COVID	8	18
AADACL2-AS1	1.21875	1.65693	12.9842	0.00111064	0.00749921	0.00420958	F	2.37576	0.0107554	0.0224672	LV	All	All	All	control_Non_COVID	8	18
TPM1-AS	1.21853	3.60263	6.74943	0.0143463	0.0543117	0.0329885	F	1.48164	0.0344974	0.0535387	LV	All	All	All	control_Non_COVID	8	18
CERKL	1.21852	0.61852	25.0347	2.25421e-05	0.000397485	0.000209975	F	3.67783	0.0050513	0.0133128	LV	All	All	All	control_Non_COVID	8	18
AL390036.1	1.21848	1.58009	5.77187	0.0226162	0.0775369	0.0479296	F	1.3194	0.0122443	0.0240608	LV	All	All	All	control_Non_COVID	8	18
AL136982.2	1.21789	1.93531	11.9366	0.00165041	0.0101602	0.0057592	F	2.23964	0.0153876	0.033997	LV	All	All	All	control_Non_COVID	8	18
PLVAP	1.21715	1.14569	10.0904	0.00341812	0.0178869	0.0103133	F	1.9866	0.00821824	0.0191849	LV	All	All	All	control_Non_COVID	8	18
HGF	1.21707	3.73158	12.8395	0.0011723	0.00780712	0.00439103	F	2.35743	0.0590999	0.111649	LV	All	All	All	control_Non_COVID	8	18
PLXNA2	1.21634	5.56016	14.7392	0.000586313	0.00458363	0.00254181	F	2.59486	0.163998	0.340025	LV	All	All	All	control_Non_COVID	8	18
PPP3CA	1.2162	7.17386	43.0686	2.79947e-07	1.77483e-05	9.003e-06	F	5.04561	0.434797	0.858734	LV	All	All	All	control_Non_COVID	8	18
KIF11	1.21521	1.40734	21.342	6.67631e-05	0.000886772	0.000475952	F	3.32244	0.00940921	0.0244213	LV	All	All	All	control_Non_COVID	8	18
ELMO1-AS1	1.21516	3.97853	14.667	0.000601569	0.00466915	0.00259452	F	2.58594	0.0714032	0.149378	LV	All	All	All	control_Non_COVID	8	18
AKAP11	1.21447	4.46529	35.2735	1.59552e-06	5.99126e-05	3.05938e-05	F	4.51437	0.0811584	0.1806	LV	All	All	All	control_Non_COVID	8	18
AL365273.2	1.21439	4.91905	60.2775	1.08778e-08	2.23447e-06	1.11431e-06	F	5.95299	0.0942107	0.205069	LV	All	All	All	control_Non_COVID	8	18
VWF	1.21354	6.69503	13.3012	0.000987385	0.00687174	0.00384872	F	2.41468	0.258027	0.54892	LV	All	All	All	control_Non_COVID	8	18
SERTAD2	1.21339	4.53668	39.6598	5.84533e-07	3.00216e-05	1.53046e-05	F	4.81518	0.0781432	0.176101	LV	All	All	All	control_Non_COVID	8	18
AC060234.1	1.21208	1.67796	7.82463	0.00887389	0.0373979	0.0222389	F	1.65289	0.0127175	0.0247548	LV	All	All	All	control_Non_COVID	8	18
PAPSS2	1.21206	4.77138	11.7837	0.00175036	0.0106097	0.00602203	F	2.22026	0.104092	0.211422	LV	All	All	All	control_Non_COVID	8	18
KCNK12	1.2113	1.48954	27.793	1.05267e-05	0.000228213	0.000119355	F	3.92316	0.00964338	0.0240156	LV	All	All	All	control_Non_COVID	8	18
AC007681.1	1.21116	2.65412	24.0848	2.95785e-05	0.000487231	0.000258572	F	3.58742	0.0255553	0.0517823	LV	All	All	All	control_Non_COVID	8	18
PXDN	1.21024	4.8309	15.8603	0.000395701	0.00341421	0.00187699	F	2.72654	0.115016	0.232849	LV	All	All	All	control_Non_COVID	8	18
AC009093.2	1.20925	4.63877	19.4356	0.000120933	0.00139354	0.000753578	F	3.12287	0.0851778	0.186042	LV	All	All	All	control_Non_COVID	8	18
PFKFB4	1.20873	2.00135	28.697	8.27056e-06	0.000192024	0.00010035	F	3.99848	0.0143319	0.0357748	LV	All	All	All	control_Non_COVID	8	18
RANBP3L	1.20873	3.4719	20.9255	7.58595e-05	0.00097478	0.000523	F	3.2815	0.0362404	0.0748383	LV	All	All	All	control_Non_COVID	8	18
C16orf89	1.20823	1.3876	26.3991	1.53912e-05	0.000301656	0.000158454	F	3.8001	0.0074567	0.0170289	LV	All	All	All	control_Non_COVID	8	18
PIEZO1	1.20795	2.70881	12.6514	0.001258	0.00822109	0.00462922	F	2.33449	0.0304193	0.0680571	LV	All	All	All	control_Non_COVID	8	18
TPST1	1.20721	5.80652	47.9064	1.04406e-07	9.43823e-06	4.74871e-06	F	5.32342	0.192255	0.387483	LV	All	All	All	control_Non_COVID	8	18
MYO1E	1.20671	6.58874	44.1681	2.22438e-07	1.51629e-05	7.64793e-06	F	5.11646	0.281302	0.577092	LV	All	All	All	control_Non_COVID	8	18
RHOJ	1.20654	5.83252	22.7121	4.4203e-05	0.000649925	0.000347147	F	3.45949	0.232154	0.438521	LV	All	All	All	control_Non_COVID	8	18
AC009690.2	1.20632	5.60611	50.8601	5.89428e-08	6.50271e-06	3.25802e-06	F	5.48705	0.147217	0.307984	LV	All	All	All	control_Non_COVID	8	18
AC018697.1	1.20539	1.4509	17.2767	0.000244479	0.00235727	0.00128529	F	2.891	0.00948331	0.0223073	LV	All	All	All	control_Non_COVID	8	18
CNTRL	1.20538	5.12047	35.7485	1.42637e-06	5.54318e-05	2.83122e-05	F	4.54803	0.125649	0.282974	LV	All	All	All	control_Non_COVID	8	18
AC078842.2	1.20366	1.3245	7.53353	0.0100869	0.0412857	0.0246695	F	1.60784	0.011385	0.0213073	LV	All	All	All	control_Non_COVID	8	18
EPHA1-AS1	1.20359	2.33834	10.8472	0.0025238	0.0141284	0.00806916	F	2.09317	0.020145	0.038164	LV	All	All	All	control_Non_COVID	8	18
DOCK11	1.20324	5.22814	17.2146	0.000249611	0.00239116	0.00130323	F	2.88498	0.146264	0.292995	LV	All	All	All	control_Non_COVID	8	18
C5AR2	1.20298	0.842988	7.71342	0.00931754	0.0388816	0.023147	F	1.63551	0.00724321	0.0172654	LV	All	All	All	control_Non_COVID	8	18
TNFRSF10D	1.20269	2.87721	14.5571	0.000625638	0.00480702	0.00267083	F	2.57335	0.0369763	0.0728848	LV	All	All	All	control_Non_COVID	8	18
HMGN5	1.20173	2.90361	26.3749	1.54944e-05	0.000302756	0.000158983	F	3.79865	0.0314583	0.0619752	LV	All	All	All	control_Non_COVID	8	18
SLC15A3	1.20119	1.58993	18.3535	0.000171348	0.00180713	0.000982597	F	3.00762	0.0147966	0.0313424	LV	All	All	All	control_Non_COVID	8	18
DEUP1	1.20109	3.64033	44.1507	2.23247e-07	1.51871e-05	7.65919e-06	F	5.11582	0.0364508	0.0702331	LV	All	All	All	control_Non_COVID	8	18
TSPAN33	1.20049	1.37131	14.9235	0.000549187	0.00435944	0.00241639	F	2.61683	0.00993019	0.0227749	LV	All	All	All	control_Non_COVID	8	18
TMEM154	1.2003	2.58122	23.44	3.56719e-05	0.000560883	0.00029856	F	3.52497	0.0271094	0.0573769	LV	All	All	All	control_Non_COVID	8	18
RBM47	1.20008	5.8123	7.06928	0.01241	0.0484582	0.0292718	F	1.53355	0.117636	0.252859	LV	All	All	All	control_Non_COVID	8	18
RPH3AL	1.19878	4.00196	16.022	0.000374219	0.0032728	0.00179822	F	2.74516	0.0709556	0.143352	LV	All	All	All	control_Non_COVID	8	18
TMC3-AS1	1.19658	2.17988	13.6959	0.000854095	0.00611712	0.00342154	F	2.46578	0.0174306	0.0382296	LV	All	All	All	control_Non_COVID	8	18
LINC02227	1.1963	1.46599	11.9063	0.00166976	0.0102417	0.00580743	F	2.23602	0.0104472	0.0202227	LV	All	All	All	control_Non_COVID	8	18
TYROBP	1.19624	2.33731	7.68118	0.00945063	0.0392744	0.0234103	F	1.63059	0.0224907	0.0482094	LV	All	All	All	control_Non_COVID	8	18
NEK6	1.19622	3.3749	14.6534	0.000604487	0.00468299	0.00260128	F	2.58481	0.0435877	0.0985471	LV	All	All	All	control_Non_COVID	8	18
AIF1L	1.19614	2.82128	18.6985	0.000153189	0.00165838	0.00090119	F	3.04518	0.0332912	0.0684638	LV	All	All	All	control_Non_COVID	8	18
RAPGEF1	1.1956	7.05998	33.8329	2.25326e-06	7.69916e-05	3.95664e-05	F	4.40267	0.396703	0.779276	LV	All	All	All	control_Non_COVID	8	18
ARHGAP22	1.19534	5.00698	16.0779	0.000367086	0.00323132	0.0017751	F	2.75078	0.110094	0.212821	LV	All	All	All	control_Non_COVID	8	18
MTBP	1.19534	3.65241	38.4312	7.69183e-07	3.61807e-05	1.84685e-05	F	4.73357	0.0478539	0.10431	LV	All	All	All	control_Non_COVID	8	18
AC066613.2	1.19528	2.90906	31.479	4.03179e-06	0.000114689	5.93729e-05	F	4.22641	0.0233473	0.0514205	LV	All	All	All	control_Non_COVID	8	18
ADGRE3	1.19522	2.69582	56.838	1.97292e-08	2.96717e-06	1.48146e-06	F	5.82931	0.0229018	0.0474466	LV	All	All	All	control_Non_COVID	8	18
AP001172.1	1.19453	2.38037	28.0711	9.7698e-06	0.000215992	0.000112945	F	3.94713	0.0186359	0.0398131	LV	All	All	All	control_Non_COVID	8	18
ZNF846	1.19443	4.81621	37.5735	9.34485e-07	4.15109e-05	2.12212e-05	F	4.67323	0.102116	0.223082	LV	All	All	All	control_Non_COVID	8	18
FMO4	1.19427	4.19072	36.2553	1.26679e-06	5.07594e-05	2.59204e-05	F	4.58636	0.0564529	0.113143	LV	All	All	All	control_Non_COVID	8	18
ATG4C	1.19391	5.0633	62.4213	7.59294e-09	1.88631e-06	9.36993e-07	F	6.02826	0.106979	0.239019	LV	All	All	All	control_Non_COVID	8	18
EXOC3L4	1.19387	0.93174	5.84111	0.0218847	0.0756592	0.0466626	F	1.33103	0.00903476	0.0174087	LV	All	All	All	control_Non_COVID	8	18
GLYATL1	1.19351	1.28514	27.2881	1.20661e-05	0.00025229	0.000132105	F	3.87908	0.00764822	0.0194187	LV	All	All	All	control_Non_COVID	8	18
SORL1	1.19286	3.36111	23.1597	3.87279e-05	0.000592274	0.000315835	F	3.50054	0.031694	0.0840985	LV	All	All	All	control_Non_COVID	8	18
AC079807.1	1.19233	1.22743	13.7739	0.000830113	0.00597832	0.00334371	F	2.47577	0.00865803	0.0193062	LV	All	All	All	control_Non_COVID	8	18
C3orf49	1.19205	2.89624	20.23	9.41301e-05	0.00115307	0.000621767	F	3.20637	0.0244559	0.0534246	LV	All	All	All	control_Non_COVID	8	18
RASL10A	1.19178	1.01676	10.033	0.00349867	0.0182089	0.0105066	F	1.97854	0.00881114	0.0201253	LV	All	All	All	control_Non_COVID	8	18
AC116667.1	1.19147	1.50729	12.1978	0.00149357	0.00942453	0.00532501	F	2.27368	0.0127401	0.0275877	LV	All	All	All	control_Non_COVID	8	18
IGSF6	1.19126	2.56285	13.6778	0.000859756	0.00614939	0.00343881	F	2.46359	0.0215575	0.0486845	LV	All	All	All	control_Non_COVID	8	18
Z82217.1	1.19095	3.27801	21.553	6.26065e-05	0.00084597	0.00045384	F	3.3431	0.0410993	0.0853082	LV	All	All	All	control_Non_COVID	8	18
AC008083.1	1.19088	0.656292	13.4086	0.000949031	0.00666707	0.00373028	F	2.42826	0.00634713	0.0167624	LV	All	All	All	control_Non_COVID	8	18
NFATC2	1.19025	4.67191	29.8606	6.09777e-06	0.000155047	8.04895e-05	F	4.09426	0.0820849	0.18624	LV	All	All	All	control_Non_COVID	8	18
AC233296.1	1.19	3.51213	27.189	1.23954e-05	0.000257888	0.000134967	F	3.86977	0.0317446	0.0582553	LV	All	All	All	control_Non_COVID	8	18
MTRNR2L8	1.18928	0.79795	7.0278	0.0126443	0.0491326	0.029723	F	1.52691	0.00644191	0.0132102	LV	All	All	All	control_Non_COVID	8	18
AC016644.1	1.18927	2.5675	7.38877	0.0107561	0.0432369	0.0259299	F	1.5862	0.020577	0.0426833	LV	All	All	All	control_Non_COVID	8	18
GLI2	1.1881	3.59214	13.6957	0.00085415	0.00611712	0.00342154	F	2.46578	0.0495606	0.090924	LV	All	All	All	control_Non_COVID	8	18
NOL4L	1.18791	2.9189	35.1949	1.62553e-06	6.05072e-05	3.09161e-05	F	4.50982	0.0267229	0.0626951	LV	All	All	All	control_Non_COVID	8	18
PTPN7	1.18636	1.99099	21.305	6.75221e-05	0.000895082	0.000480503	F	3.3183	0.0164671	0.0381635	LV	All	All	All	control_Non_COVID	8	18
CLEC2D	1.18587	5.48559	47.0901	1.22761e-07	1.05759e-05	5.30561e-06	F	5.27526	0.140661	0.308862	LV	All	All	All	control_Non_COVID	8	18
NFKBID	1.18473	2.09565	17.4254	0.000232643	0.00227608	0.00124193	F	2.9059	0.0173916	0.040814	LV	All	All	All	control_Non_COVID	8	18
ITPR3	1.18442	3.42777	16.9971	0.000268506	0.0025267	0.00138016	F	2.86007	0.0486584	0.103334	LV	All	All	All	control_Non_COVID	8	18
MGAT4A	1.1825	5.69877	51.3002	5.42281e-08	6.14835e-06	3.05241e-06	F	5.51536	0.162259	0.352194	LV	All	All	All	control_Non_COVID	8	18
PLEKHH2	1.1817	4.69867	16.4976	0.00031797	0.00288114	0.00157906	F	2.8016	0.102443	0.16409	LV	All	All	All	control_Non_COVID	8	18
AL136531.2	1.1817	5.34931	23.5805	3.42388e-05	0.000544218	0.000289764	F	3.53795	0.132677	0.262056	LV	All	All	All	control_Non_COVID	8	18
AC005332.7	1.18123	2.06604	23.0615	3.98641e-05	0.000603595	0.000321803	F	3.49241	0.0157122	0.0363988	LV	All	All	All	control_Non_COVID	8	18
SPAAR	1.18097	4.31793	14.4464	0.000650927	0.00494805	0.00275149	F	2.56043	0.0869543	0.171941	LV	All	All	All	control_Non_COVID	8	18
AIDA	1.1806	3.57268	20.121	9.7399e-05	0.00118263	0.000638589	F	3.19478	0.0463235	0.101682	LV	All	All	All	control_Non_COVID	8	18
FBXW10	1.17958	1.63922	22.6486	4.50437e-05	0.000657057	0.000350936	F	3.45477	0.00921393	0.0168572	LV	All	All	All	control_Non_COVID	8	18
GNB4	1.17938	5.61972	50.2139	6.66722e-08	6.92276e-06	3.47985e-06	F	5.45844	0.15974	0.326677	LV	All	All	All	control_Non_COVID	8	18
NBAT1	1.17912	2.81309	15.1179	0.000512752	0.00415034	0.00229508	F	2.6392	0.0341069	0.0686621	LV	All	All	All	control_Non_COVID	8	18
ZNF217	1.17906	3.80438	17.4098	0.000233854	0.00228458	0.00124631	F	2.90438	0.0565212	0.12291	LV	All	All	All	control_Non_COVID	8	18
SEC24B-AS1	1.17844	2.72932	26.1164	1.6644e-05	0.000319706	0.000167906	F	3.77493	0.0239182	0.0515657	LV	All	All	All	control_Non_COVID	8	18
AC046195.1	1.17811	3.34413	49.0715	8.31103e-08	8.07929e-06	4.07087e-06	F	5.39031	0.0319093	0.0714548	LV	All	All	All	control_Non_COVID	8	18
PRTFDC1	1.17803	3.75662	30.141	5.67131e-06	0.000147103	7.63158e-05	F	4.11739	0.0489955	0.103258	LV	All	All	All	control_Non_COVID	8	18
AMPH	1.1777	3.55023	34.471	1.93186e-06	6.86342e-05	3.51868e-05	F	4.45362	0.0470151	0.0856047	LV	All	All	All	control_Non_COVID	8	18
CENPI	1.17755	1.67474	36.9198	1.08582e-06	4.56917e-05	2.33269e-05	F	4.63214	0.0116657	0.0251442	LV	All	All	All	control_Non_COVID	8	18
PLCB2	1.17751	1.52436	14.5057	0.000637253	0.00486728	0.00270663	F	2.56757	0.0112626	0.0304696	LV	All	All	All	control_Non_COVID	8	18
STK10	1.17745	5.13866	24.8779	2.35678e-05	0.00041232	0.000217872	F	3.6618	0.135411	0.305345	LV	All	All	All	control_Non_COVID	8	18
DLEU2	1.1773	8.18152	47.6198	1.10493e-07	9.85563e-06	4.95476e-06	F	5.30498	0.720892	1.33788	LV	All	All	All	control_Non_COVID	8	18
DOCK4	1.17692	7.85365	51.1861	5.54103e-08	6.24976e-06	3.10591e-06	F	5.50781	0.56681	1.01159	LV	All	All	All	control_Non_COVID	8	18
C17orf64	1.17685	0.990142	15.2872	0.000483113	0.00396347	0.00218921	F	2.65971	0.00751727	0.0168862	LV	All	All	All	control_Non_COVID	8	18
CYBRD1	1.17642	5.13063	50.9257	5.82125e-08	6.44333e-06	3.22887e-06	F	5.49095	0.124555	0.260412	LV	All	All	All	control_Non_COVID	8	18
AF001548.2	1.17606	0.746483	12.6668	0.00125073	0.00819119	0.0046121	F	2.3361	0.00688349	0.0145698	LV	All	All	All	control_Non_COVID	8	18
PARP9	1.1755	4.5631	26.6769	1.42577e-05	0.000285477	0.000150012	F	3.82387	0.0975032	0.207014	LV	All	All	All	control_Non_COVID	8	18
MRC1	1.17529	5.63722	5.70802	0.0233144	0.0794149	0.0491254	F	1.30869	0.0957011	0.19982	LV	All	All	All	control_Non_COVID	8	18
AL357992.1	1.17484	1.01456	8.82669	0.00576705	0.0267703	0.0156718	F	1.80488	0.00720261	0.0137767	LV	All	All	All	control_Non_COVID	8	18
IGSF3	1.17459	2.98155	37.4575	9.59596e-07	4.22163e-05	2.15644e-05	F	4.66626	0.0263258	0.0500387	LV	All	All	All	control_Non_COVID	8	18
TMEM132C	1.17355	4.46945	15.368	0.000469633	0.00388711	0.00214522	F	2.66853	0.065638	0.164873	LV	All	All	All	control_Non_COVID	8	18
PID1	1.17339	7.25693	21.0157	7.3783e-05	0.000956526	0.000513353	F	3.28958	0.367474	0.697694	LV	All	All	All	control_Non_COVID	8	18
CCDC102B	1.17335	6.26609	22.6238	4.53769e-05	0.000660812	0.000352885	F	3.45237	0.251625	0.40877	LV	All	All	All	control_Non_COVID	8	18
MLLT3	1.17325	6.75401	75.9222	9.43055e-10	5.18495e-07	2.50208e-07	F	6.6017	0.317383	0.621668	LV	All	All	All	control_Non_COVID	8	18
RASSF2	1.17249	2.29327	7.69252	0.00940358	0.0391141	0.0233134	F	1.63239	0.0213166	0.0453806	LV	All	All	All	control_Non_COVID	8	18
LINC02185	1.17226	0.937496	11.9779	0.00162452	0.0100551	0.00569409	F	2.24458	0.00830315	0.019282	LV	All	All	All	control_Non_COVID	8	18
FLG-AS1	1.17218	5.20851	25.3976	2.03466e-05	0.000371264	0.000195472	F	3.70892	0.102115	0.193781	LV	All	All	All	control_Non_COVID	8	18
AL160290.2	1.17207	1.28552	11.7191	0.00179454	0.0108091	0.00613425	F	2.21224	0.0104346	0.0205836	LV	All	All	All	control_Non_COVID	8	18
SLC39A8	1.17197	2.16164	18.0389	0.000189922	0.00194096	0.00105945	F	2.97492	0.0164373	0.0362641	LV	All	All	All	control_Non_COVID	8	18
DDX43	1.17047	1.43069	9.72017	0.00397541	0.0200372	0.0116311	F	1.93438	0.0113566	0.0250378	LV	All	All	All	control_Non_COVID	8	18
SMAP2	1.17044	4.87385	14.1334	0.000728542	0.00542372	0.00302022	F	2.51996	0.100203	0.213176	LV	All	All	All	control_Non_COVID	8	18
TEX9	1.16967	3.44146	33.8405	2.2491e-06	7.69916e-05	3.95664e-05	F	4.40267	0.0393219	0.0810881	LV	All	All	All	control_Non_COVID	8	18
VAV1	1.16966	3.88987	11.6247	0.00186129	0.0111272	0.00632035	F	2.19926	0.0530412	0.120537	LV	All	All	All	control_Non_COVID	8	18
AC036214.1	1.16964	2.08438	35.2161	1.61739e-06	6.03381e-05	3.08349e-05	F	4.51096	0.0145736	0.0303579	LV	All	All	All	control_Non_COVID	8	18
AC099518.3	1.16956	1.4317	13.8109	0.00081897	0.0059208	0.00331061	F	2.48009	0.011999	0.0272135	LV	All	All	All	control_Non_COVID	8	18
CMKLR1	1.1689	3.44176	5.6923	0.0234899	0.0798667	0.0494232	F	1.30607	0.0419226	0.0872419	LV	All	All	All	control_Non_COVID	8	18
RHOXF1-AS1	1.16888	3.54641	37.884	8.70644e-07	3.95124e-05	2.02038e-05	F	4.69457	0.0357381	0.0819867	LV	All	All	All	control_Non_COVID	8	18
FLT1	1.16849	6.69894	13.3896	0.000955713	0.00670278	0.00375191	F	2.42575	0.321958	0.562089	LV	All	All	All	control_Non_COVID	8	18
AFAP1L2	1.16817	2.87079	12.5491	0.00130741	0.00846486	0.00477246	F	2.32126	0.0351693	0.0677241	LV	All	All	All	control_Non_COVID	8	18
CDC42SE2	1.16724	5.97341	33.7345	2.30766e-06	7.80972e-05	4.01483e-05	F	4.39633	0.209274	0.451127	LV	All	All	All	control_Non_COVID	8	18
EHMT2-AS1	1.16677	2.08288	27.9813	1.00076e-05	0.000219716	0.00011505	F	3.93911	0.0139652	0.0317564	LV	All	All	All	control_Non_COVID	8	18
WAS	1.16669	1.35845	10.5354	0.00285733	0.0155617	0.00892053	F	2.04961	0.0113451	0.0284928	LV	All	All	All	control_Non_COVID	8	18
AL162171.2	1.16645	3.41177	48.5595	9.18343e-08	8.57906e-06	4.31164e-06	F	5.36536	0.0323308	0.0691276	LV	All	All	All	control_Non_COVID	8	18
AL031594.1	1.16588	1.92122	10.7994	0.00257208	0.0143381	0.00818993	F	2.08672	0.0145072	0.029468	LV	All	All	All	control_Non_COVID	8	18
STARD4-AS1	1.16579	6.05712	14.4042	0.000660844	0.0050098	0.00278601	F	2.55502	0.187307	0.391576	LV	All	All	All	control_Non_COVID	8	18
IQCK	1.16566	5.32628	46.1871	1.47144e-07	1.18914e-05	5.99077e-06	F	5.22252	0.142982	0.291287	LV	All	All	All	control_Non_COVID	8	18
UNC5C	1.16472	6.71342	20.6584	8.23823e-05	0.00103909	0.000558537	F	3.25295	0.353514	0.542336	LV	All	All	All	control_Non_COVID	8	18
AC012370.2	1.16468	1.78985	26.3736	1.54998e-05	0.000302756	0.000158983	F	3.79865	0.0127015	0.023689	LV	All	All	All	control_Non_COVID	8	18
DUSP19	1.16418	3.06827	30.7235	4.88364e-06	0.000130716	6.77792e-05	F	4.1689	0.0231783	0.0468029	LV	All	All	All	control_Non_COVID	8	18
PAK3	1.16362	1.9359	13.8496	0.000807527	0.00585955	0.003276	F	2.48466	0.0154692	0.0322657	LV	All	All	All	control_Non_COVID	8	18
SULF2	1.16345	4.56055	14.8094	0.000571856	0.00450315	0.00249681	F	2.60261	0.0960116	0.19983	LV	All	All	All	control_Non_COVID	8	18
HERC6	1.16332	4.46334	44.3596	2.13785e-07	1.49998e-05	7.5796e-06	F	5.12035	0.0691097	0.159656	LV	All	All	All	control_Non_COVID	8	18
MRVI1-AS1	1.16306	2.53201	6.73772	0.0144232	0.0545413	0.0331366	F	1.47969	0.0251663	0.0500782	LV	All	All	All	control_Non_COVID	8	18
AC006378.1	1.16296	2.71946	22.7762	4.33702e-05	0.000642753	0.000342976	F	3.46474	0.0214321	0.0483073	LV	All	All	All	control_Non_COVID	8	18
AC016766.1	1.16245	3.71621	25.2121	2.14388e-05	0.000383065	0.000201704	F	3.69529	0.0393573	0.0626404	LV	All	All	All	control_Non_COVID	8	18
C1orf105	1.1614	1.85018	27.3044	1.20126e-05	0.000251486	0.000131701	F	3.88041	0.0109076	0.025101	LV	All	All	All	control_Non_COVID	8	18
RANBP17	1.1609	5.98675	34.6976	1.82985e-06	6.5706e-05	3.35978e-05	F	4.47369	0.182355	0.366871	LV	All	All	All	control_Non_COVID	8	18
CD226	1.16053	3.52795	32.4055	3.19776e-06	9.86583e-05	5.10007e-05	F	4.29242	0.0365192	0.0854926	LV	All	All	All	control_Non_COVID	8	18
AC090907.2	1.1605	1.61323	12.8144	0.00118335	0.00786666	0.0044241	F	2.35418	0.013903	0.0287244	LV	All	All	All	control_Non_COVID	8	18
TRPM6	1.16036	1.39791	19.8367	0.000106504	0.00126395	0.000684471	F	3.16465	0.00989615	0.0254674	LV	All	All	All	control_Non_COVID	8	18
AL391097.2	1.15996	0.575168	9.22412	0.00488084	0.0235632	0.0137543	F	1.86156	0.00730777	0.0151967	LV	All	All	All	control_Non_COVID	8	18
AC016727.1	1.1595	3.07472	40.4603	4.90108e-07	2.6469e-05	1.3475e-05	F	4.87047	0.0282963	0.06275	LV	All	All	All	control_Non_COVID	8	18
ALPL	1.1594	2.59335	17.9071	0.000198335	0.00200414	0.001094	F	2.96098	0.0206978	0.0449956	LV	All	All	All	control_Non_COVID	8	18
STK17B	1.15916	4.47575	12.3426	0.00141358	0.00900788	0.00508766	F	2.29348	0.0836869	0.189614	LV	All	All	All	control_Non_COVID	8	18
IRF5	1.15905	0.426331	7.45313	0.0104528	0.0424261	0.0253888	F	1.59536	0.00625144	0.0129336	LV	All	All	All	control_Non_COVID	8	18
PIK3C2G	1.15897	4.02978	31.2335	4.28973e-06	0.000119891	6.20801e-05	F	4.20705	0.04939	0.0886511	LV	All	All	All	control_Non_COVID	8	18
KCNQ1OT1	1.15863	7.20843	26.4589	1.51391e-05	0.000298667	0.000156798	F	3.80466	0.377976	0.633346	LV	All	All	All	control_Non_COVID	8	18
SLC9A2	1.15763	3.41533	23.1498	3.88411e-05	0.000593464	0.000316434	F	3.49972	0.0328542	0.0727248	LV	All	All	All	control_Non_COVID	8	18
AC040934.1	1.1576	2.59228	18.361	0.000170932	0.00180479	0.000981273	F	3.00821	0.0239806	0.0504917	LV	All	All	All	control_Non_COVID	8	18
AC090517.4	1.15731	5.30515	78.3601	6.66085e-10	4.34514e-07	2.10136e-07	F	6.6775	0.132982	0.271627	LV	All	All	All	control_Non_COVID	8	18
FBLN7	1.15726	1.29167	16.323	0.00033749	0.00302236	0.00165869	F	2.78023	0.00949603	0.0179123	LV	All	All	All	control_Non_COVID	8	18
MAN2B2	1.15726	3.33806	51.5922	5.13242e-08	5.95609e-06	2.96025e-06	F	5.52867	0.0384461	0.0800081	LV	All	All	All	control_Non_COVID	8	18
AC027130.1	1.15632	1.99796	12.853	0.00116637	0.00777535	0.0043719	F	2.35933	0.0130918	0.0250348	LV	All	All	All	control_Non_COVID	8	18
ABI3	1.15587	1.13609	13.8375	0.000811079	0.00587642	0.00328622	F	2.4833	0.0110309	0.0232224	LV	All	All	All	control_Non_COVID	8	18
AL035587.1	1.15505	2.26028	18.1882	0.000180853	0.00187611	0.00102201	F	2.99054	0.0180659	0.0437531	LV	All	All	All	control_Non_COVID	8	18
AL132671.2	1.15449	4.2194	14.848	0.000564078	0.00445235	0.00246827	F	2.60761	0.0791974	0.140714	LV	All	All	All	control_Non_COVID	8	18
PCDH12	1.15447	2.02815	19.0493	0.000136818	0.00152546	0.000827509	F	3.08223	0.0208705	0.0414723	LV	All	All	All	control_Non_COVID	8	18
BTBD8	1.15425	4.60465	42.4671	3.1795e-07	1.94943e-05	9.88562e-06	F	5.005	0.0799326	0.158253	LV	All	All	All	control_Non_COVID	8	18
TMEM229B	1.15425	1.31118	18.3338	0.000172451	0.00181363	0.000986787	F	3.00578	0.00948335	0.0231912	LV	All	All	All	control_Non_COVID	8	18
FRMD6	1.15346	4.87247	21.1711	7.03459e-05	0.000921226	0.000494409	F	3.30591	0.114585	0.211314	LV	All	All	All	control_Non_COVID	8	18
AC087386.1	1.15319	2.92706	25.1649	2.17265e-05	0.000387175	0.00020417	F	3.69001	0.023887	0.0598332	LV	All	All	All	control_Non_COVID	8	18
ART4	1.15306	3.31402	22.3962	4.85608e-05	0.000696703	0.000372909	F	3.4284	0.0331932	0.0733215	LV	All	All	All	control_Non_COVID	8	18
COLGALT2	1.1523	4.93601	14.3416	0.000675868	0.00510179	0.00283807	F	2.54698	0.113734	0.186087	LV	All	All	All	control_Non_COVID	8	18
IMPG2	1.15204	2.39474	25.333	2.07197e-05	0.000374578	0.000197232	F	3.70502	0.016891	0.0372254	LV	All	All	All	control_Non_COVID	8	18
CD163L1	1.15195	5.14703	6.9482	0.0131074	0.0505282	0.0306262	F	1.51391	0.101431	0.188553	LV	All	All	All	control_Non_COVID	8	18
AC022915.2	1.15189	2.45685	22.9202	4.15609e-05	0.000622819	0.000332132	F	3.47869	0.0218469	0.0460179	LV	All	All	All	control_Non_COVID	8	18
APOLD1	1.15183	4.87628	22.7667	4.34931e-05	0.00064397	0.000343607	F	3.46394	0.123211	0.205171	LV	All	All	All	control_Non_COVID	8	18
NTRK2	1.15137	3.03383	19.3036	0.000126128	0.00143929	0.000780044	F	3.10788	0.0294228	0.0646051	LV	All	All	All	control_Non_COVID	8	18
RIN3	1.15127	5.31728	22.8731	4.21434e-05	0.00062846	0.000335273	F	3.4746	0.148492	0.309392	LV	All	All	All	control_Non_COVID	8	18
LPAR1	1.15108	5.34152	16.7135	0.000295492	0.00272258	0.00149095	F	2.82654	0.135357	0.250637	LV	All	All	All	control_Non_COVID	8	18
AL357093.2	1.15054	2.6164	20.7615	7.97954e-05	0.00101563	0.000545177	F	3.26346	0.0205453	0.0459735	LV	All	All	All	control_Non_COVID	8	18
TNFRSF1B	1.15035	4.1261	13.1281	0.00105278	0.00721308	0.00404517	F	2.39306	0.0820398	0.167761	LV	All	All	All	control_Non_COVID	8	18
AC093334.1	1.15031	1.8363	15.5659	0.000438265	0.00369234	0.00203311	F	2.69184	0.0152164	0.0318064	LV	All	All	All	control_Non_COVID	8	18
AC073592.1	1.15031	1.70777	13.8775	0.000799352	0.00582042	0.00325364	F	2.48763	0.0127759	0.0265733	LV	All	All	All	control_Non_COVID	8	18
TSPAN2	1.14948	2.85015	13.5069	0.000915346	0.00647109	0.00361842	F	2.44148	0.0230274	0.0623982	LV	All	All	All	control_Non_COVID	8	18
ARSJ	1.14904	3.25896	13.1463	0.00104567	0.00717465	0.00402272	F	2.39548	0.0364275	0.0678572	LV	All	All	All	control_Non_COVID	8	18
OIP5	1.14824	4.73102	29.1437	7.35187e-06	0.000176877	9.23712e-05	F	4.03446	0.0715657	0.124001	LV	All	All	All	control_Non_COVID	8	18
ALDOB	1.14806	1.44126	6.26231	0.0179564	0.064974	0.0398118	F	1.39999	0.00795652	0.0162819	LV	All	All	All	control_Non_COVID	8	18
EMX2OS	1.14761	1.0025	7.31274	0.0111268	0.0443907	0.0266413	F	1.57444	0.00787466	0.0157742	LV	All	All	All	control_Non_COVID	8	18
AC022509.2	1.1474	2.5739	27.025	1.29616e-05	0.000266365	0.000139322	F	3.85598	0.0182159	0.0380266	LV	All	All	All	control_Non_COVID	8	18
COTL1	1.14706	2.76503	14.2525	0.000697898	0.00523392	0.00291138	F	2.5359	0.0274188	0.0603486	LV	All	All	All	control_Non_COVID	8	18
FOXP2	1.14695	6.94955	39.2443	6.41028e-07	3.19142e-05	1.62578e-05	F	4.78894	0.322653	0.490639	LV	All	All	All	control_Non_COVID	8	18
GPX2	1.1463	1.53512	11.3696	0.00205526	0.0119794	0.00683029	F	2.16556	0.0106001	0.0229307	LV	All	All	All	control_Non_COVID	8	18
SLC46A1	1.14606	1.04987	23.0501	3.99978e-05	0.000603992	0.000321908	F	3.49227	0.0076677	0.0180181	LV	All	All	All	control_Non_COVID	8	18
AL157838.1	1.14595	1.9161	14.0609	0.000747889	0.00553579	0.00308516	F	2.51072	0.0153412	0.0333222	LV	All	All	All	control_Non_COVID	8	18
SLC14A2-AS1	1.14511	1.31451	18.4417	0.000166499	0.00177158	0.000962765	F	3.01648	0.00961536	0.0211438	LV	All	All	All	control_Non_COVID	8	18
AC008906.2	1.14478	1.78293	12.7851	0.00119641	0.0079236	0.00445615	F	2.35104	0.012422	0.0276129	LV	All	All	All	control_Non_COVID	8	18
TET3	1.14398	4.97184	14.7825	0.000577339	0.00453143	0.00251317	F	2.59978	0.112174	0.236398	LV	All	All	All	control_Non_COVID	8	18
CTTNBP2	1.14385	4.00588	16.7827	0.000288646	0.00267346	0.00146196	F	2.83506	0.0596872	0.118003	LV	All	All	All	control_Non_COVID	8	18
AC090825.1	1.14326	5.27938	49.8745	7.11594e-08	7.25375e-06	3.65338e-06	F	5.43731	0.121275	0.244339	LV	All	All	All	control_Non_COVID	8	18
SGO2	1.14302	2.31344	38.3586	7.81884e-07	3.63644e-05	1.85686e-05	F	4.73122	0.0176456	0.0362733	LV	All	All	All	control_Non_COVID	8	18
ARMC4	1.14179	1.57418	34.6524	1.84973e-06	6.62073e-05	3.38848e-05	F	4.47	0.00953905	0.0206303	LV	All	All	All	control_Non_COVID	8	18
TNFRSF25	1.14086	3.48467	23.9392	3.08499e-05	0.000504078	0.000267366	F	3.57289	0.0377874	0.0930422	LV	All	All	All	control_Non_COVID	8	18
CD44	1.14078	5.31058	8.96119	0.00544909	0.0256493	0.0150024	F	1.82384	0.146651	0.283819	LV	All	All	All	control_Non_COVID	8	18
TRPS1	1.13978	7.40848	14.8038	0.000573001	0.00450881	0.00249976	F	2.6021	0.483103	0.807389	LV	All	All	All	control_Non_COVID	8	18
DPYD-AS1	1.13941	6.09489	45.6174	1.65155e-07	1.24471e-05	6.28971e-06	F	5.20137	0.231406	0.446717	LV	All	All	All	control_Non_COVID	8	18
ANKRD44	1.13853	7.03977	28.7137	8.2341e-06	0.000191616	0.00010006	F	3.99974	0.433347	0.761563	LV	All	All	All	control_Non_COVID	8	18
SH3BP5	1.13796	4.75328	12.9359	0.00113081	0.00759751	0.00426775	F	2.3698	0.0986974	0.200808	LV	All	All	All	control_Non_COVID	8	18
ECT2	1.13696	2.75407	19.8583	0.000105782	0.00125984	0.000682308	F	3.16602	0.0248286	0.0551805	LV	All	All	All	control_Non_COVID	8	18
FNBP1	1.13579	6.5634	36.0033	1.34361e-06	5.31393e-05	2.71434e-05	F	4.56634	0.316648	0.644859	LV	All	All	All	control_Non_COVID	8	18
RGS17	1.13535	2.78914	11.5111	0.00194506	0.0114746	0.00653236	F	2.18493	0.0265023	0.0500861	LV	All	All	All	control_Non_COVID	8	18
AC009148.1	1.13531	0.795303	16.8309	0.000283983	0.00264049	0.0014434	F	2.84061	0.00547533	0.013105	LV	All	All	All	control_Non_COVID	8	18
ZEB2	1.13501	8.29788	28.1841	9.47898e-06	0.000211514	0.000110709	F	3.95582	0.817632	1.21999	LV	All	All	All	control_Non_COVID	8	18
C1QTNF6	1.13442	0.76838	11.5568	0.00191092	0.0113191	0.00644628	F	2.19069	0.00764845	0.0143696	LV	All	All	All	control_Non_COVID	8	18
TSACC	1.13362	2.23622	11.5259	0.00193393	0.0114271	0.00650598	F	2.18669	0.017314	0.0341075	LV	All	All	All	control_Non_COVID	8	18
ATL1	1.13322	3.36216	27.6364	1.09804e-05	0.00023531	0.000123097	F	3.90975	0.0419216	0.0855097	LV	All	All	All	control_Non_COVID	8	18
LINC00630	1.13273	4.17183	29.2586	7.13365e-06	0.000172992	9.02707e-05	F	4.04445	0.0608512	0.130756	LV	All	All	All	control_Non_COVID	8	18
TMC1	1.13269	2.8162	10.0422	0.00348565	0.0181637	0.0104813	F	1.97958	0.0235918	0.0577657	LV	All	All	All	control_Non_COVID	8	18
DNM3OS	1.13229	4.51957	8.62307	0.00628718	0.0286066	0.0167732	F	1.77538	0.0950703	0.171865	LV	All	All	All	control_Non_COVID	8	18
ITGAL	1.13226	3.72767	18.5743	0.000159479	0.00171375	0.000931651	F	3.03075	0.0463789	0.113808	LV	All	All	All	control_Non_COVID	8	18
LINC01931	1.13217	1.79219	25.4005	2.03298e-05	0.000371159	0.000195428	F	3.70901	0.0130673	0.0259696	LV	All	All	All	control_Non_COVID	8	18
MAML2	1.13212	8.53024	18.854	0.000145689	0.00159991	0.000867974	F	3.06149	0.904441	1.49623	LV	All	All	All	control_Non_COVID	8	18
PTK2B	1.1308	3.91161	20.3422	9.08917e-05	0.00112567	0.000606161	F	3.21741	0.0550626	0.12788	LV	All	All	All	control_Non_COVID	8	18
LRRCC1	1.13031	2.46978	27.7257	1.07193e-05	0.000230928	0.000120859	F	3.91772	0.0217606	0.0495862	LV	All	All	All	control_Non_COVID	8	18
DPYSL2	1.1302	6.42021	34.9106	1.73916e-06	6.37466e-05	3.26483e-05	F	4.48614	0.319185	0.596427	LV	All	All	All	control_Non_COVID	8	18
MAN1A1	1.12921	6.73927	16.9678	0.000271172	0.00254536	0.00139162	F	2.85648	0.300904	0.484447	LV	All	All	All	control_Non_COVID	8	18
APBA1	1.12875	5.0506	26.6052	1.45413e-05	0.000290116	0.000152391	F	3.81704	0.126856	0.239755	LV	All	All	All	control_Non_COVID	8	18
SLC2A10	1.12858	2.3865	19.8204	0.000107052	0.00126822	0.000686609	F	3.16329	0.0219355	0.0440773	LV	All	All	All	control_Non_COVID	8	18
CCDC50	1.12832	5.38075	48.8305	8.71011e-08	8.37019e-06	4.21448e-06	F	5.37526	0.146804	0.308138	LV	All	All	All	control_Non_COVID	8	18
SPTLC3	1.12826	4.69141	16.4815	0.000319711	0.00289328	0.001586	F	2.7997	0.0774261	0.168368	LV	All	All	All	control_Non_COVID	8	18
PKN3	1.1282	3.36844	11.261	0.00214432	0.0123951	0.00706886	F	2.15065	0.0507469	0.099199	LV	All	All	All	control_Non_COVID	8	18
KCNIP1	1.12796	6.3779	10.979	0.00239565	0.0135535	0.00773709	F	2.11142	0.18587	0.289801	LV	All	All	All	control_Non_COVID	8	18
CPAMD8	1.12705	3.74363	9.85757	0.00375794	0.0192242	0.0111112	F	1.95424	0.0535634	0.115823	LV	All	All	All	control_Non_COVID	8	18
TSHZ3	1.12652	4.91674	12.6643	0.00125189	0.0081972	0.00461531	F	2.3358	0.122776	0.234431	LV	All	All	All	control_Non_COVID	8	18
EFCC1	1.12646	2.81541	8.03433	0.00809834	0.0347362	0.0205708	F	1.68675	0.0321643	0.0628058	LV	All	All	All	control_Non_COVID	8	18
RINL	1.12614	0.628428	15.1594	0.000505312	0.00410045	0.00226721	F	2.64451	0.00614893	0.0162505	LV	All	All	All	control_Non_COVID	8	18
SPOCK2	1.12608	2.19816	18.251	0.000177179	0.00184695	0.00100625	F	2.9973	0.0173164	0.0417322	LV	All	All	All	control_Non_COVID	8	18
ZMAT1	1.12595	5.46679	40.5851	4.76923e-07	2.61629e-05	1.32636e-05	F	4.87734	0.122028	0.253809	LV	All	All	All	control_Non_COVID	8	18
AC020911.2	1.12584	2.27528	20.5839	8.43068e-05	0.001057	0.000568437	F	3.24532	0.018006	0.0394579	LV	All	All	All	control_Non_COVID	8	18
TMEM241	1.12528	5.08786	27.0377	1.29168e-05	0.00026568	0.000138973	F	3.85707	0.130149	0.255486	LV	All	All	All	control_Non_COVID	8	18
LRRC63	1.12528	1.28542	12.632	0.00126721	0.00826332	0.00465358	F	2.33221	0.00952048	0.0207847	LV	All	All	All	control_Non_COVID	8	18
MIR155HG	1.1252	1.77399	16.1132	0.000362649	0.00320066	0.00175845	F	2.75487	0.0135129	0.0281419	LV	All	All	All	control_Non_COVID	8	18
AC025262.1	1.12456	1.17159	33.9684	2.18051e-06	7.52564e-05	3.87076e-05	F	4.4122	0.00771053	0.0159289	LV	All	All	All	control_Non_COVID	8	18
AL353801.1	1.12412	1.69499	5.67708	0.0236612	0.0803756	0.049731	F	1.30337	0.0108546	0.0223996	LV	All	All	All	control_Non_COVID	8	18
MROH9	1.12409	3.9625	18.8712	0.000144884	0.00159315	0.000864144	F	3.06341	0.0461969	0.0932943	LV	All	All	All	control_Non_COVID	8	18
C2CD6	1.12369	5.91807	30.9182	4.64717e-06	0.000126793	6.57416e-05	F	4.18216	0.149117	0.238973	LV	All	All	All	control_Non_COVID	8	18
SYTL2	1.12362	4.39515	11.6472	0.00184516	0.0110426	0.00627227	F	2.20258	0.0900844	0.159224	LV	All	All	All	control_Non_COVID	8	18
AP000757.1	1.12343	2.45787	10.815	0.0025562	0.014274	0.00815148	F	2.08876	0.0274613	0.0549944	LV	All	All	All	control_Non_COVID	8	18
COLEC12	1.12333	6.20367	6.01844	0.0201268	0.0709108	0.0436132	F	1.36038	0.179374	0.3296	LV	All	All	All	control_Non_COVID	8	18
AC079907.1	1.12235	0.87992	5.96852	0.0206056	0.0722198	0.0444473	F	1.35215	0.00634932	0.0133452	LV	All	All	All	control_Non_COVID	8	18
PARP12	1.12106	3.61075	27.4985	1.13973e-05	0.000242539	0.000126876	F	3.89662	0.0499055	0.110774	LV	All	All	All	control_Non_COVID	8	18
SPATA6L	1.1209	2.91083	31.7915	3.7271e-06	0.000108979	5.63454e-05	F	4.24914	0.0291444	0.0627953	LV	All	All	All	control_Non_COVID	8	18
EPHA4	1.12019	5.80247	16.2997	0.000340181	0.00303754	0.00166729	F	2.77799	0.156238	0.307575	LV	All	All	All	control_Non_COVID	8	18
NR2F1-AS1	1.12001	2.34055	8.01997	0.00814903	0.0349134	0.0206798	F	1.68445	0.0199038	0.0308946	LV	All	All	All	control_Non_COVID	8	18
ADGRG1	1.11988	2.01262	12.6773	0.00124581	0.00816849	0.00459925	F	2.33731	0.0223634	0.0425913	LV	All	All	All	control_Non_COVID	8	18
AP003555.3	1.11987	2.01686	9.08245	0.00517861	0.0246041	0.0143696	F	1.84256	0.0207212	0.0363895	LV	All	All	All	control_Non_COVID	8	18
GYS2	1.1197	1.57897	25.5861	1.92975e-05	0.000354435	0.000186293	F	3.7298	0.00911664	0.0161846	LV	All	All	All	control_Non_COVID	8	18
LTF	1.11875	0.353294	17.0289	0.000265656	0.00250631	0.00136821	F	2.86385	0.00542927	0.0128955	LV	All	All	All	control_Non_COVID	8	18
SH3BP4	1.11857	3.04531	20.9416	7.54827e-05	0.000972474	0.000521693	F	3.28258	0.0329474	0.0719276	LV	All	All	All	control_Non_COVID	8	18
EBF2	1.11857	7.43546	17.5836	0.000220727	0.00218434	0.00119191	F	2.92376	0.539745	0.75906	LV	All	All	All	control_Non_COVID	8	18
CFH	1.11818	5.11895	15.5773	0.000436528	0.00368216	0.00202716	F	2.69311	0.116516	0.218325	LV	All	All	All	control_Non_COVID	8	18
AC021086.1	1.11795	2.9519	24.0358	2.99998e-05	0.000492237	0.000261108	F	3.58318	0.0206695	0.0416618	LV	All	All	All	control_Non_COVID	8	18
AGMO	1.11782	4.59422	19.3005	0.00012625	0.00143971	0.000780195	F	3.1078	0.0936353	0.162124	LV	All	All	All	control_Non_COVID	8	18
AC010319.4	1.11779	2.08953	23.2683	3.75118e-05	0.000578956	0.000308765	F	3.51037	0.0175866	0.0392351	LV	All	All	All	control_Non_COVID	8	18
CCDC148	1.11775	3.35908	18.4855	0.000164142	0.0017504	0.000951211	F	3.02172	0.033481	0.0705827	LV	All	All	All	control_Non_COVID	8	18
RORA-AS1	1.11773	6.20673	41.8028	3.66415e-07	2.16734e-05	1.09848e-05	F	4.95921	0.242177	0.451819	LV	All	All	All	control_Non_COVID	8	18
CORO1A	1.11769	1.13449	8.14317	0.007725	0.033512	0.0197931	F	1.70349	0.0111893	0.0245112	LV	All	All	All	control_Non_COVID	8	18
FYN	1.11754	6.90726	27.4837	1.14429e-05	0.000243201	0.000127206	F	3.89549	0.414645	0.775291	LV	All	All	All	control_Non_COVID	8	18
CHRM3	1.11753	3.38299	17.8118	0.00020467	0.00205824	0.00112311	F	2.94958	0.0342142	0.0627418	LV	All	All	All	control_Non_COVID	8	18
GMDS	1.11742	6.28477	40.5803	4.77419e-07	2.61629e-05	1.32636e-05	F	4.87734	0.258796	0.503371	LV	All	All	All	control_Non_COVID	8	18
MIS18BP1	1.11709	5.37972	30.314	5.42405e-06	0.000142119	7.37365e-05	F	4.13232	0.144004	0.306097	LV	All	All	All	control_Non_COVID	8	18
2.0	1.117	2.63991	8.87132	0.00565938	0.0263727	0.0154346	F	1.81151	0.0174046	0.0328625	LV	All	All	All	control_Non_COVID	8	18
SPECC1	1.11687	5.98682	12.1014	0.00154954	0.0096902	0.00547794	F	2.26138	0.250279	0.425206	LV	All	All	All	control_Non_COVID	8	18
ROBO1	1.11683	6.41205	26.4902	1.50091e-05	0.000296801	0.000155857	F	3.80727	0.283305	0.434982	LV	All	All	All	control_Non_COVID	8	18
AC243829.2	1.11643	1.00607	11.3253	0.00209106	0.0121423	0.00692378	F	2.15966	0.00785024	0.0169219	LV	All	All	All	control_Non_COVID	8	18
PRKX	1.11635	4.38936	20.1601	9.62138e-05	0.00117126	0.000632121	F	3.1992	0.0961084	0.185187	LV	All	All	All	control_Non_COVID	8	18
TESK2	1.11605	4.68596	50.7284	6.04365e-08	6.53845e-06	3.27241e-06	F	5.48513	0.0859358	0.186489	LV	All	All	All	control_Non_COVID	8	18
TTLL7	1.11603	5.40858	27.8368	1.04035e-05	0.000226126	0.000118295	F	3.92703	0.15676	0.277734	LV	All	All	All	control_Non_COVID	8	18
AC124319.2	1.11569	5.119	43.9038	2.35006e-07	1.57005e-05	7.9428e-06	F	5.10003	0.117435	0.254689	LV	All	All	All	control_Non_COVID	8	18
AL356277.3	1.11546	2.22018	21.414	6.53135e-05	0.000872622	0.000468482	F	3.32931	0.017015	0.0308163	LV	All	All	All	control_Non_COVID	8	18
AP000442.2	1.11434	2.60015	30.8907	4.67978e-06	0.000127365	6.60234e-05	F	4.1803	0.0218099	0.047392	LV	All	All	All	control_Non_COVID	8	18
DSCAML1	1.11251	5.42374	10.6461	0.00273375	0.0150426	0.0086056	F	2.06522	0.170024	0.299599	LV	All	All	All	control_Non_COVID	8	18
GLS	1.11086	6.86196	21.2874	6.78856e-05	0.00089919	0.000482658	F	3.31636	0.368769	0.707397	LV	All	All	All	control_Non_COVID	8	18
AC009133.1	1.11059	2.9703	16.6183	0.000305185	0.00279043	0.00152919	F	2.81554	0.0323419	0.0663474	LV	All	All	All	control_Non_COVID	8	18
ABI3BP	1.11018	6.86216	16.7014	0.0002967	0.00273221	0.00149609	F	2.82504	0.291051	0.466632	LV	All	All	All	control_Non_COVID	8	18
RPP38	1.11013	5.44284	56.2604	2.18553e-08	3.13241e-06	1.56016e-06	F	5.80683	0.145883	0.295901	LV	All	All	All	control_Non_COVID	8	18
CCDC88C	1.10926	3.76158	22.7156	4.41569e-05	0.000649784	0.00034709	F	3.45956	0.0537499	0.131831	LV	All	All	All	control_Non_COVID	8	18
SRGN	1.1092	4.49065	7.75341	0.00915531	0.0383047	0.0227938	F	1.64218	0.0882072	0.155899	LV	All	All	All	control_Non_COVID	8	18
STIM2	1.109	5.54134	40.5642	4.79102e-07	2.62123e-05	1.32872e-05	F	4.87657	0.169909	0.363918	LV	All	All	All	control_Non_COVID	8	18
MATN2	1.10789	4.82027	21.2268	6.91558e-05	0.00090939	0.000487874	F	3.31169	0.101073	0.201667	LV	All	All	All	control_Non_COVID	8	18
AC046185.1	1.10718	1.14373	8.94377	0.00548918	0.0257631	0.0150697	F	1.8219	0.00644385	0.015495	LV	All	All	All	control_Non_COVID	8	18
SKP2	1.10624	2.77865	19.5015	0.000118424	0.00137334	0.000743077	F	3.12897	0.0239026	0.0536182	LV	All	All	All	control_Non_COVID	8	18
LRRC36	1.1062	1.11619	11.3624	0.00206106	0.0120027	0.00684254	F	2.16478	0.00841203	0.0187643	LV	All	All	All	control_Non_COVID	8	18
TTN-AS1	1.10554	11.4416	12.8636	0.00116176	0.00774905	0.00435744	F	2.36077	1.68698	1.39521	LV	All	All	All	control_Non_COVID	8	18
SEC14L1	1.10537	6.29099	18.5423	0.000161142	0.00172719	0.000938952	F	3.02736	0.273824	0.516853	LV	All	All	All	control_Non_COVID	8	18
CHURC1	1.10537	1.84412	15.2833	0.000483779	0.0039661	0.0021904	F	2.65948	0.0129467	0.0279566	LV	All	All	All	control_Non_COVID	8	18
AC113383.1	1.1047	3.35182	15.0092	0.000532783	0.00426456	0.00236184	F	2.62675	0.0301161	0.0584627	LV	All	All	All	control_Non_COVID	8	18
ZNF467	1.10397	0.737884	13.3285	0.000977485	0.00682834	0.00382418	F	2.41746	0.00805649	0.0171946	LV	All	All	All	control_Non_COVID	8	18
ZBTB20-AS3	1.10358	2.71616	33.9158	2.20842e-06	7.60431e-05	3.91055e-05	F	4.40776	0.0200512	0.0464263	LV	All	All	All	control_Non_COVID	8	18
MYCBPAP	1.10309	0.809125	12.4147	0.00137551	0.00881893	0.00497879	F	2.30288	0.00651588	0.0146101	LV	All	All	All	control_Non_COVID	8	18
AP002495.2	1.10293	4.54171	28.0431	9.84338e-06	0.000217189	0.000113548	F	3.94482	0.0882381	0.171771	LV	All	All	All	control_Non_COVID	8	18
USP2-AS1	1.10276	3.36172	19.4589	0.000120038	0.00138631	0.000749957	F	3.12496	0.0305473	0.0488238	LV	All	All	All	control_Non_COVID	8	18
AL157832.3	1.10264	3.06917	17.5487	0.000223298	0.00220653	0.00120375	F	2.91946	0.0295638	0.0727407	LV	All	All	All	control_Non_COVID	8	18
OSBPL10	1.10258	5.31397	27.9562	1.00754e-05	0.000220567	0.000115472	F	3.93752	0.153409	0.28665	LV	All	All	All	control_Non_COVID	8	18
TMEM44	1.10233	3.09604	17.5046	0.000226594	0.00223121	0.00121698	F	2.91472	0.0384918	0.0805003	LV	All	All	All	control_Non_COVID	8	18
DNMBP-AS1	1.10227	3.64845	19.2504	0.000128287	0.00145598	0.000789714	F	3.10253	0.0507241	0.101983	LV	All	All	All	control_Non_COVID	8	18
NEK3	1.10224	4.25385	26.9584	1.31996e-05	0.00027026	0.000141402	F	3.84954	0.0731742	0.147816	LV	All	All	All	control_Non_COVID	8	18
AC079209.2	1.1018	3.25387	8.27594	0.00729461	0.0320974	0.018931	F	1.72283	0.0379444	0.0711693	LV	All	All	All	control_Non_COVID	8	18
MGAM	1.10155	1.36098	11.9057	0.0016701	0.0102417	0.00580743	F	2.23602	0.0102726	0.0209783	LV	All	All	All	control_Non_COVID	8	18
SYTL1	1.10135	1.08769	9.60431	0.00416933	0.0208113	0.0120873	F	1.91767	0.00986958	0.0221848	LV	All	All	All	control_Non_COVID	8	18
FAM124B	1.10134	0.546506	8.54227	0.00650746	0.0294276	0.0172854	F	1.76232	0.00589966	0.0147478	LV	All	All	All	control_Non_COVID	8	18
BHLHE40-AS1	1.10073	2.60518	24.5207	2.60949e-05	0.000445152	0.000235891	F	3.62729	0.02259	0.0511398	LV	All	All	All	control_Non_COVID	8	18
AC004594.1	1.10057	5.14844	26.5373	1.48158e-05	0.000294368	0.000154658	F	3.81063	0.113507	0.229199	LV	All	All	All	control_Non_COVID	8	18
FAT2	1.10037	0.899958	15.1175	0.000512821	0.00415034	0.00229508	F	2.6392	0.00748255	0.0144443	LV	All	All	All	control_Non_COVID	8	18
CCDC3	1.1	3.46978	21.8989	5.63808e-05	0.000782333	0.000418818	F	3.37798	0.0430224	0.075954	LV	All	All	All	control_Non_COVID	8	18
SAP30L-AS1	1.09832	4.52509	31.4457	4.06572e-06	0.000115263	5.97069e-05	F	4.22398	0.0820604	0.170709	LV	All	All	All	control_Non_COVID	8	18
NOTCH1	1.09811	3.60801	17.9051	0.000198469	0.0020049	0.00109436	F	2.96084	0.0603087	0.117332	LV	All	All	All	control_Non_COVID	8	18
LRRK2	1.09796	4.87747	41.6899	3.75404e-07	2.18961e-05	1.11079e-05	F	4.95437	0.107695	0.215835	LV	All	All	All	control_Non_COVID	8	18
RCBTB2	1.09761	4.7208	27.6397	1.09706e-05	0.000235251	0.000123073	F	3.90984	0.100672	0.214476	LV	All	All	All	control_Non_COVID	8	18
AC097460.1	1.09752	2.14008	26.7747	1.38803e-05	0.000279891	0.000146906	F	3.83296	0.0157504	0.0341049	LV	All	All	All	control_Non_COVID	8	18
CARMIL1	1.09704	7.18001	17.0717	0.000261856	0.00248222	0.00135428	F	2.86829	0.414361	0.65668	LV	All	All	All	control_Non_COVID	8	18
AC002074.1	1.09632	2.47274	9.69211	0.00402147	0.0202086	0.0117313	F	1.93065	0.02404	0.0415801	LV	All	All	All	control_Non_COVID	8	18
ARAP2	1.09536	4.5289	11.6728	0.00182696	0.010965	0.00622745	F	2.20569	0.084039	0.176355	LV	All	All	All	control_Non_COVID	8	18
AL807761.4	1.09522	4.15745	41.4359	3.96503e-07	2.28095e-05	1.15815e-05	F	4.93623	0.0517065	0.0979859	LV	All	All	All	control_Non_COVID	8	18
SLC43A2	1.09501	3.46897	17.0287	0.000265666	0.00250631	0.00136821	F	2.86385	0.0391388	0.0823002	LV	All	All	All	control_Non_COVID	8	18
MAFTRR	1.09451	0.815876	17.6138	0.000218527	0.00216892	0.00118324	F	2.92693	0.00631475	0.0136952	LV	All	All	All	control_Non_COVID	8	18
FAM151A	1.09328	5.28085	22.475	4.74334e-05	0.000683746	0.000366016	F	3.4365	0.0940994	0.144743	LV	All	All	All	control_Non_COVID	8	18
AP002490.1	1.09305	1.38154	10.0218	0.00351475	0.0182615	0.010537	F	1.97728	0.0101191	0.0215947	LV	All	All	All	control_Non_COVID	8	18
EBF1	1.09299	8.37916	17.4388	0.000231611	0.00226874	0.00123725	F	2.90754	0.840551	1.26001	LV	All	All	All	control_Non_COVID	8	18
ANKRD53	1.09287	1.23214	14.4379	0.000652912	0.00495864	0.00275768	F	2.55946	0.00917808	0.0191322	LV	All	All	All	control_Non_COVID	8	18
AC133550.1	1.09275	1.8922	7.96762	0.00833675	0.0355271	0.0210823	F	1.67608	0.0134327	0.0291556	LV	All	All	All	control_Non_COVID	8	18
CEP120	1.09174	4.38725	40.7569	4.59384e-07	2.55928e-05	1.29892e-05	F	4.88642	0.0739771	0.158493	LV	All	All	All	control_Non_COVID	8	18
GNA15	1.09171	1.35368	8.45542	0.00675353	0.030301	0.0178114	F	1.7493	0.0113215	0.0245659	LV	All	All	All	control_Non_COVID	8	18
TUBB1	1.09089	0.832157	6.61103	0.0152841	0.0571011	0.0347631	F	1.45888	0.00639886	0.0135254	LV	All	All	All	control_Non_COVID	8	18
AC092652.2	1.09024	3.25876	7.2087	0.0116566	0.0460525	0.0277413	F	1.55687	0.0477406	0.0819058	LV	All	All	All	control_Non_COVID	8	18
PRKD2	1.08967	4.17869	25.9288	1.75348e-05	0.000331867	0.000174435	F	3.75837	0.0722933	0.156875	LV	All	All	All	control_Non_COVID	8	18
RAB32	1.08904	3.07877	12.7804	0.00119851	0.00793437	0.00446189	F	2.35048	0.0408668	0.0735328	LV	All	All	All	control_Non_COVID	8	18
AC114760.2	1.08871	2.94872	8.26894	0.00731664	0.0321723	0.0189703	F	1.72192	0.0340926	0.0731624	LV	All	All	All	control_Non_COVID	8	18
AC004988.1	1.08855	1.74642	10.9443	0.00242867	0.013705	0.00782538	F	2.10649	0.00999125	0.0199106	LV	All	All	All	control_Non_COVID	8	18
SV2B	1.08815	3.51267	9.99142	0.00355838	0.0184168	0.0106297	F	1.97348	0.0374479	0.0762032	LV	All	All	All	control_Non_COVID	8	18
AL031963.1	1.08708	1.77169	17.3295	0.000240205	0.00232765	0.00126953	F	2.89636	0.0112698	0.0293766	LV	All	All	All	control_Non_COVID	8	18
ULK4	1.08706	5.79631	39.0987	6.62194e-07	3.2564e-05	1.65746e-05	F	4.78056	0.18246	0.34503	LV	All	All	All	control_Non_COVID	8	18
TMEM269	1.0861	1.09617	11.4686	0.00197751	0.0116232	0.00662041	F	2.17912	0.00796518	0.0159927	LV	All	All	All	control_Non_COVID	8	18
AC010636.2	1.08605	1.41021	17.7609	0.000208135	0.00208762	0.00113898	F	2.94348	0.0106535	0.0204721	LV	All	All	All	control_Non_COVID	8	18
NPIPB2	1.08604	2.87936	19.1834	0.000131063	0.00147801	0.000801536	F	3.09608	0.0257355	0.0518207	LV	All	All	All	control_Non_COVID	8	18
CAPN14	1.0859	1.83696	13.2808	0.000994856	0.00690789	0.00387197	F	2.41207	0.0105287	0.0185288	LV	All	All	All	control_Non_COVID	8	18
SCD5	1.08551	3.92576	17.9714	0.000194183	0.00197469	0.0010782	F	2.9673	0.0624176	0.120374	LV	All	All	All	control_Non_COVID	8	18
AHR	1.08468	3.59551	35.162	1.63829e-06	6.06456e-05	3.10475e-05	F	4.50797	0.0405435	0.0705562	LV	All	All	All	control_Non_COVID	8	18
DTX3L	1.0845	3.18045	15.2986	0.000481181	0.00395148	0.00218169	F	2.66121	0.0449687	0.0845345	LV	All	All	All	control_Non_COVID	8	18
PKP4	1.08442	7.03182	60.2613	1.09079e-08	2.23447e-06	1.11431e-06	F	5.95299	0.369501	0.66865	LV	All	All	All	control_Non_COVID	8	18
GNG11	1.08349	4.08541	16.5706	0.00031017	0.00282599	0.00154832	F	2.81014	0.0803848	0.153308	LV	All	All	All	control_Non_COVID	8	18
RUFY3	1.08292	6.73923	36.7391	1.13214e-06	4.69921e-05	2.3998e-05	F	4.61982	0.368177	0.706965	LV	All	All	All	control_Non_COVID	8	18
MRC2	1.08262	5.25684	9.59041	0.00419329	0.0209029	0.0121413	F	1.91573	0.136533	0.239611	LV	All	All	All	control_Non_COVID	8	18
COL4A4	1.08249	6.04471	14.2845	0.000689902	0.00518788	0.00288483	F	2.53988	0.191183	0.339708	LV	All	All	All	control_Non_COVID	8	18
HDX	1.08222	4.31974	15.4117	0.000462499	0.00384514	0.00212054	F	2.67355	0.078951	0.142815	LV	All	All	All	control_Non_COVID	8	18
LINC00535	1.0813	4.67717	34.7982	1.78639e-06	6.50511e-05	3.32993e-05	F	4.47756	0.0785037	0.121177	LV	All	All	All	control_Non_COVID	8	18
LINC01607	1.08112	1.25292	15.0881	0.000518156	0.00418543	0.00231375	F	2.63568	0.0074144	0.0149989	LV	All	All	All	control_Non_COVID	8	18
C1QTNF2	1.08029	1.2071	13.4178	0.000945831	0.00665016	0.00372045	F	2.4294	0.0113475	0.0230448	LV	All	All	All	control_Non_COVID	8	18
CDC14A	1.08016	5.41055	43.4898	2.56236e-07	1.66221e-05	8.42771e-06	F	5.07429	0.150957	0.311967	LV	All	All	All	control_Non_COVID	8	18
SLC15A2	1.08004	3.86207	11.5751	0.00189739	0.0112608	0.00641148	F	2.19304	0.0400769	0.0867925	LV	All	All	All	control_Non_COVID	8	18
AC008592.2	1.07991	2.18452	13.0202	0.00109586	0.00742958	0.00416846	F	2.38002	0.0130103	0.0222458	LV	All	All	All	control_Non_COVID	8	18
SELENOP	1.07969	5.99678	12.3939	0.00138639	0.00887005	0.0050068	F	2.30044	0.20284	0.328797	LV	All	All	All	control_Non_COVID	8	18
BMF	1.07941	0.824762	6.77841	0.014158	0.0537383	0.0326167	F	1.48656	0.00808431	0.0176275	LV	All	All	All	control_Non_COVID	8	18
MYH10	1.07921	5.86612	34.0421	2.14202e-06	7.42141e-05	3.81847e-05	F	4.41811	0.179752	0.334112	LV	All	All	All	control_Non_COVID	8	18
AC106881.1	1.07883	0.652128	6.7733	0.0141911	0.0538272	0.0326786	F	1.48574	0.00801358	0.0133972	LV	All	All	All	control_Non_COVID	8	18
TRAF5	1.07781	3.63164	10.9008	0.00247079	0.0138989	0.00793475	F	2.10047	0.0589554	0.109061	LV	All	All	All	control_Non_COVID	8	18
LINC00624	1.07729	4.44807	25.0798	2.22559e-05	0.000393473	0.000207918	F	3.68211	0.0753435	0.129313	LV	All	All	All	control_Non_COVID	8	18
NAB1	1.07725	4.8301	23.0532	3.99619e-05	0.000603992	0.000321908	F	3.49227	0.120011	0.221231	LV	All	All	All	control_Non_COVID	8	18
AC064871.1	1.07722	2.44092	19.3529	0.000124161	0.00142168	0.00077027	F	3.11336	0.0159548	0.0291926	LV	All	All	All	control_Non_COVID	8	18
FAM117B	1.07715	4.87207	38.3469	7.83943e-07	3.63644e-05	1.85686e-05	F	4.73122	0.0934997	0.188152	LV	All	All	All	control_Non_COVID	8	18
LINC00240	1.07696	4.46082	36.0646	1.32448e-06	5.28187e-05	2.69622e-05	F	4.56924	0.064515	0.107909	LV	All	All	All	control_Non_COVID	8	18
AC004593.3	1.07675	2.09715	23.9351	3.08868e-05	0.000504078	0.000267366	F	3.57289	0.012495	0.0204973	LV	All	All	All	control_Non_COVID	8	18
GPSM3	1.07625	0.727886	10.5642	0.0028246	0.0154311	0.00883917	F	2.05359	0.00846781	0.0184385	LV	All	All	All	control_Non_COVID	8	18
JHY	1.07622	2.97218	28.1687	9.51815e-06	0.000211965	0.000110922	F	3.95498	0.027348	0.0600815	LV	All	All	All	control_Non_COVID	8	18
KBTBD2	1.07556	5.09181	39.4099	6.17848e-07	3.09737e-05	1.57874e-05	F	4.80169	0.120894	0.253668	LV	All	All	All	control_Non_COVID	8	18
AC019080.4	1.0753	1.42552	24.8121	2.40127e-05	0.000418358	0.00022108	F	3.65545	0.00769907	0.0160349	LV	All	All	All	control_Non_COVID	8	18
CDH6	1.07372	4.43316	7.63132	0.0096605	0.0399696	0.0238501	F	1.62251	0.0920051	0.145522	LV	All	All	All	control_Non_COVID	8	18
AL358781.2	1.07353	1.40305	13.7732	0.000830313	0.00597832	0.00334371	F	2.47577	0.0079864	0.0158334	LV	All	All	All	control_Non_COVID	8	18
PRAM1	1.07328	0.750563	12.9141	0.00114005	0.00765004	0.00429751	F	2.36678	0.00687079	0.0177447	LV	All	All	All	control_Non_COVID	8	18
TCP11L1	1.07152	4.58923	30.7822	4.81105e-06	0.000129497	6.71817e-05	F	4.17275	0.0948463	0.189303	LV	All	All	All	control_Non_COVID	8	18
DRAM1	1.07113	4.08195	22.0369	5.40846e-05	0.00075783	0.000405278	F	3.39225	0.071635	0.134825	LV	All	All	All	control_Non_COVID	8	18
CYP1B1-AS1	1.07084	4.37182	12.2315	0.00147452	0.00932184	0.00526651	F	2.27848	0.080926	0.141019	LV	All	All	All	control_Non_COVID	8	18
HELB	1.07079	3.51117	24.2869	2.79052e-05	0.000468333	0.000248169	F	3.60525	0.0448277	0.0946851	LV	All	All	All	control_Non_COVID	8	18
JAG1	1.07051	5.26578	12.5144	0.00132463	0.00856149	0.00482868	F	2.31617	0.170212	0.296482	LV	All	All	All	control_Non_COVID	8	18
2.0	1.07025	0.980046	9.66728	0.0040627	0.020373	0.0118299	F	1.92702	0.00965192	0.0204904	LV	All	All	All	control_Non_COVID	8	18
NFXL1	1.0702	5.99008	11.4006	0.00203058	0.0118644	0.00676391	F	2.1698	0.160223	0.241723	LV	All	All	All	control_Non_COVID	8	18
AC105001.1	1.06951	2.03806	12.5565	0.00130376	0.00844776	0.00476351	F	2.32207	0.0160981	0.0331477	LV	All	All	All	control_Non_COVID	8	18
AC092042.3	1.06789	0.718067	12.6962	0.00123698	0.00812171	0.00457196	F	2.3399	0.00588151	0.0134063	LV	All	All	All	control_Non_COVID	8	18
MILR1	1.06776	2.21736	5.98156	0.0204794	0.0719201	0.0442709	F	1.35388	0.0213807	0.0424041	LV	All	All	All	control_Non_COVID	8	18
TES	1.06769	3.98972	15.7753	0.000407516	0.00349011	0.00191987	F	2.71673	0.0606358	0.132053	LV	All	All	All	control_Non_COVID	8	18
AC027097.2	1.06731	5.78498	31.7448	3.77102e-06	0.00010988	5.67936e-05	F	4.2457	0.197561	0.366324	LV	All	All	All	control_Non_COVID	8	18
ADH4	1.06709	1.56425	20.0656	9.91059e-05	0.00119605	0.00064632	F	3.18955	0.0104726	0.0220258	LV	All	All	All	control_Non_COVID	8	18
AL669831.5	1.06682	5.07856	19.0244	0.000137918	0.00153569	0.000832823	F	3.07945	0.11743	0.234682	LV	All	All	All	control_Non_COVID	8	18
TMEM268	1.06668	2.33743	17.3916	0.00023528	0.00229384	0.00125139	F	2.90261	0.0196956	0.0425881	LV	All	All	All	control_Non_COVID	8	18
LPCAT2	1.0659	4.71869	16.9115	0.00027636	0.00258321	0.00141232	F	2.85007	0.102384	0.193373	LV	All	All	All	control_Non_COVID	8	18
AL356599.1	1.06542	6.31167	54.4104	3.04774e-08	4.02978e-06	1.99934e-06	F	5.69911	0.230967	0.396281	LV	All	All	All	control_Non_COVID	8	18
MAMDC2-AS1	1.06535	5.10347	7.92349	0.0084987	0.0360842	0.0214169	F	1.66924	0.121037	0.215667	LV	All	All	All	control_Non_COVID	8	18
PTAFR	1.06518	2.20542	12.877	0.00115597	0.00773059	0.00434417	F	2.36209	0.0182581	0.0407294	LV	All	All	All	control_Non_COVID	8	18
SLX4IP	1.06503	5.25356	56.8615	1.96477e-08	2.96717e-06	1.48146e-06	F	5.82931	0.117947	0.239872	LV	All	All	All	control_Non_COVID	8	18
RPS6KA1	1.06484	1.61999	9.81793	0.00381933	0.0194463	0.0112572	F	1.94857	0.013549	0.0321218	LV	All	All	All	control_Non_COVID	8	18
RERGL	1.06372	3.15099	17.7523	0.000208729	0.0020898	0.00114074	F	2.94281	0.0262099	0.0424228	LV	All	All	All	control_Non_COVID	8	18
AL445472.1	1.06361	4.85958	21.2261	6.91709e-05	0.00090939	0.000487874	F	3.31169	0.11266	0.19986	LV	All	All	All	control_Non_COVID	8	18
CTBP1-AS	1.06355	3.74552	11.1789	0.00221442	0.0127323	0.00726383	F	2.13883	0.0467626	0.0913135	LV	All	All	All	control_Non_COVID	8	18
KLHL13	1.06323	5.66346	50.3502	6.49567e-08	6.87541e-06	3.44777e-06	F	5.46246	0.152646	0.259555	LV	All	All	All	control_Non_COVID	8	18
SLC7A7	1.06266	2.67731	17.2397	0.00024752	0.00237656	0.00129572	F	2.88749	0.024638	0.0529569	LV	All	All	All	control_Non_COVID	8	18
EPHB4	1.06247	2.59069	15.7428	0.000412123	0.00351699	0.00193585	F	2.71313	0.0299843	0.0582525	LV	All	All	All	control_Non_COVID	8	18
DPYD	1.06225	8.31651	50.2595	6.60933e-08	6.91783e-06	3.46721e-06	F	5.46002	0.887686	1.48782	LV	All	All	All	control_Non_COVID	8	18
AL121748.2	1.06222	2.27446	7.78148	0.00904324	0.0379248	0.022577	F	1.64633	0.0180442	0.0362552	LV	All	All	All	control_Non_COVID	8	18
RBMS2	1.06182	5.98507	23.8965	3.12334e-05	0.000507513	0.000269488	F	3.56946	0.241532	0.465719	LV	All	All	All	control_Non_COVID	8	18
AL138737.1	1.06146	3.03973	13.5037	0.000916426	0.006476	0.00362089	F	2.44118	0.0223604	0.0347919	LV	All	All	All	control_Non_COVID	8	18
ZNF486	1.06133	2.45956	17.6172	0.000218279	0.00216844	0.00118311	F	2.92698	0.0224768	0.0459791	LV	All	All	All	control_Non_COVID	8	18
AL109935.1	1.06096	2.36533	18.9628	0.000140673	0.00155706	0.00084441	F	3.07345	0.0148687	0.027349	LV	All	All	All	control_Non_COVID	8	18
IFIT2	1.06062	2.19613	11.2821	0.00212667	0.0123122	0.00701939	F	2.1537	0.020014	0.0367615	LV	All	All	All	control_Non_COVID	8	18
GVQW2	1.06048	2.1509	25.7798	1.8279e-05	0.000341029	0.000179105	F	3.74689	0.0148041	0.0331976	LV	All	All	All	control_Non_COVID	8	18
ALG13	1.06047	5.79872	35.6435	1.46205e-06	5.64305e-05	2.88429e-05	F	4.53996	0.206272	0.396536	LV	All	All	All	control_Non_COVID	8	18
AC240274.1	1.06037	1.33491	13.8473	0.000808204	0.00586113	0.00327708	F	2.48451	0.0103681	0.0230046	LV	All	All	All	control_Non_COVID	8	18
PCYOX1L	1.06035	0.593666	12.9169	0.00113885	0.00764505	0.00429503	F	2.36703	0.00572403	0.0130761	LV	All	All	All	control_Non_COVID	8	18
TENM1	1.06011	3.75414	16.8009	0.000286879	0.00266088	0.00145446	F	2.8373	0.0499017	0.0947935	LV	All	All	All	control_Non_COVID	8	18
NBPF1	1.05999	4.67651	17.6871	0.000213281	0.00212634	0.00116036	F	2.93541	0.0939385	0.193156	LV	All	All	All	control_Non_COVID	8	18
ZNF20	1.05996	3.10943	27.7125	1.07573e-05	0.000231198	0.000120977	F	3.9173	0.0275504	0.0519004	LV	All	All	All	control_Non_COVID	8	18
ZNF75D	1.05974	4.92647	22.2914	5.01077e-05	0.000713291	0.000381658	F	3.41833	0.109022	0.227249	LV	All	All	All	control_Non_COVID	8	18
LACTB2-AS1	1.05942	2.66055	26.4149	1.53241e-05	0.000301254	0.0001582	F	3.80079	0.0217839	0.0433377	LV	All	All	All	control_Non_COVID	8	18
FOXRED2	1.05901	1.4994	22.8672	4.22174e-05	0.000629003	0.000335526	F	3.47427	0.0100896	0.0207955	LV	All	All	All	control_Non_COVID	8	18
EFEMP1	1.05893	4.5307	10.2384	0.00321942	0.0171087	0.00985386	F	2.00639	0.0818591	0.126226	LV	All	All	All	control_Non_COVID	8	18
CCDC149	1.05871	4.50712	33.6229	2.37111e-06	7.94429e-05	4.08062e-05	F	4.38927	0.085352	0.168742	LV	All	All	All	control_Non_COVID	8	18
C1orf54	1.05863	4.27073	27.021	1.29759e-05	0.000266495	0.000139382	F	3.85579	0.079444	0.156305	LV	All	All	All	control_Non_COVID	8	18
AL591242.1	1.05794	3.97823	7.17457	0.0118363	0.0466087	0.0280892	F	1.55146	0.0464122	0.0777911	LV	All	All	All	control_Non_COVID	8	18
TMEM9B-AS1	1.05723	3.6564	19.4663	0.000119758	0.0013845	0.000749088	F	3.12547	0.0396912	0.0774765	LV	All	All	All	control_Non_COVID	8	18
AC008467.1	1.05722	2.2677	12.242	0.00146865	0.00929001	0.00524674	F	2.28011	0.0192775	0.03957	LV	All	All	All	control_Non_COVID	8	18
FILIP1L	1.05712	8.82098	34.7119	1.82362e-06	6.56563e-05	3.35752e-05	F	4.47398	0.944167	1.15602	LV	All	All	All	control_Non_COVID	8	18
CNKSR2	1.0561	3.18776	17.1525	0.000254859	0.00242958	0.0013249	F	2.87782	0.0310649	0.0602591	LV	All	All	All	control_Non_COVID	8	18
TMOD2	1.05515	4.50617	32.1579	3.4009e-06	0.00010266	5.3067e-05	F	4.27518	0.0922986	0.181873	LV	All	All	All	control_Non_COVID	8	18
BCL2L11	1.05419	3.07805	31.545	3.96528e-06	0.000113471	5.87194e-05	F	4.23122	0.0303222	0.0648549	LV	All	All	All	control_Non_COVID	8	18
KIF5C	1.05388	1.86193	18.9832	0.000139756	0.00155049	0.000840806	F	3.0753	0.0152357	0.0311565	LV	All	All	All	control_Non_COVID	8	18
PHLPP1	1.0536	6.17791	58.4994	1.47549e-08	2.57735e-06	1.29057e-06	F	5.88922	0.251576	0.456085	LV	All	All	All	control_Non_COVID	8	18
ZNF710	1.05356	5.31454	21.7576	5.88401e-05	0.000809426	0.000433847	F	3.36266	0.134275	0.264896	LV	All	All	All	control_Non_COVID	8	18
HEG1	1.05339	6.45337	44.3302	2.15089e-07	1.50262e-05	7.58986e-06	F	5.11977	0.253934	0.480434	LV	All	All	All	control_Non_COVID	8	18
AC004596.1	1.0528	1.14167	9.7519	0.00392401	0.0198168	0.0114976	F	1.93939	0.0079417	0.0177667	LV	All	All	All	control_Non_COVID	8	18
AL357153.2	1.0527	4.76482	56.7737	1.99545e-08	2.97438e-06	1.48438e-06	F	5.82846	0.0880547	0.160496	LV	All	All	All	control_Non_COVID	8	18
AP003059.1	1.05232	3.31256	39.4584	6.11231e-07	3.0793e-05	1.57005e-05	F	4.80409	0.0271974	0.0454146	LV	All	All	All	control_Non_COVID	8	18
ZEB1	1.05217	8.54635	37.2586	1.00437e-06	4.3578e-05	2.22381e-05	F	4.6529	0.990543	1.45846	LV	All	All	All	control_Non_COVID	8	18
ZWILCH	1.0521	2.17625	19.8614	0.000105679	0.00125926	0.000681924	F	3.16626	0.0188391	0.0361615	LV	All	All	All	control_Non_COVID	8	18
AP001020.1	1.05168	0.594247	17.3936	0.000235123	0.00229298	0.00125098	F	2.90275	0.00563686	0.0153793	LV	All	All	All	control_Non_COVID	8	18
MTURN	1.05145	3.48119	22.0034	5.46327e-05	0.000763765	0.000408491	F	3.38882	0.048639	0.0970097	LV	All	All	All	control_Non_COVID	8	18
SPI1	1.05141	3.15277	22.1334	5.25376e-05	0.000740028	0.00039581	F	3.40251	0.0313598	0.0671232	LV	All	All	All	control_Non_COVID	8	18
TTC13	1.05102	4.48235	36.3855	1.22895e-06	4.94796e-05	2.5276e-05	F	4.59729	0.0850368	0.180651	LV	All	All	All	control_Non_COVID	8	18
AC100849.1	1.05081	3.2952	7.26996	0.0113414	0.0451345	0.0270883	F	1.56722	0.0306596	0.060357	LV	All	All	All	control_Non_COVID	8	18
CRYBG3	1.05067	6.36693	28.7154	8.23051e-06	0.000191616	0.00010006	F	3.99974	0.274025	0.532476	LV	All	All	All	control_Non_COVID	8	18
AC005746.2	1.05066	3.98393	18.607	0.000157796	0.00169838	0.000923172	F	3.03472	0.057606	0.10143	LV	All	All	All	control_Non_COVID	8	18
MBNL3	1.05015	4.40618	31.2772	4.24256e-06	0.000119069	6.16779e-05	F	4.20987	0.0716783	0.141741	LV	All	All	All	control_Non_COVID	8	18
AC007389.3	1.05002	1.83979	13.5873	0.000888723	0.00631483	0.00353072	F	2.45214	0.014573	0.0241675	LV	All	All	All	control_Non_COVID	8	18
TBC1D8B	1.04989	2.88212	17.7039	0.000212097	0.00211701	0.00115542	F	2.93726	0.0313645	0.0593626	LV	All	All	All	control_Non_COVID	8	18
AL121821.1	1.04966	0.914443	8.64009	0.00624183	0.0284659	0.0166914	F	1.77751	0.00908054	0.0149217	LV	All	All	All	control_Non_COVID	8	18
TMCC3	1.04952	2.93871	11.3252	0.00209118	0.0121423	0.00692378	F	2.15966	0.0343417	0.0706724	LV	All	All	All	control_Non_COVID	8	18
PARVG	1.04879	2.33929	12.1014	0.00154951	0.0096902	0.00547794	F	2.26138	0.0200732	0.0460022	LV	All	All	All	control_Non_COVID	8	18
MCOLN3	1.0484	1.47076	7.44361	0.0104971	0.0425491	0.0254614	F	1.59412	0.00904627	0.0213316	LV	All	All	All	control_Non_COVID	8	18
DGKH	1.0482	6.63189	33.3516	2.53321e-06	8.34015e-05	4.28684e-05	F	4.36786	0.343992	0.601651	LV	All	All	All	control_Non_COVID	8	18
AC006355.2	1.04792	3.79645	20.9324	7.56969e-05	0.000973831	0.000522343	F	3.28204	0.0423382	0.0702327	LV	All	All	All	control_Non_COVID	8	18
MEGF6	1.04739	1.67144	10.6538	0.00272539	0.0150059	0.00858547	F	2.06624	0.011261	0.0278721	LV	All	All	All	control_Non_COVID	8	18
ATP2B1	1.04731	5.71149	27.5127	1.13536e-05	0.000242071	0.000126642	F	3.89742	0.172673	0.339097	LV	All	All	All	control_Non_COVID	8	18
CDK19	1.04727	6.28791	40.8451	4.50646e-07	2.51477e-05	1.27648e-05	F	4.89398	0.236305	0.4754	LV	All	All	All	control_Non_COVID	8	18
SFTPD	1.04699	4.24488	10.7991	0.00257238	0.0143381	0.00818993	F	2.08672	0.0524927	0.0846099	LV	All	All	All	control_Non_COVID	8	18
ITPR2	1.04682	7.4627	43.5666	2.52144e-07	1.65164e-05	8.36224e-06	F	5.07768	0.503522	0.928022	LV	All	All	All	control_Non_COVID	8	18
C22orf23	1.0464	2.42883	30.1081	5.71954e-06	0.000148011	7.67702e-05	F	4.11481	0.0197331	0.0428799	LV	All	All	All	control_Non_COVID	8	18
TPO	1.04573	4.60183	8.1816	0.00759765	0.0331008	0.0195423	F	1.70903	0.0803019	0.165802	LV	All	All	All	control_Non_COVID	8	18
AC105094.2	1.04553	2.20759	28.615	8.45226e-06	0.000194826	0.000101856	F	3.99201	0.0169254	0.0280535	LV	All	All	All	control_Non_COVID	8	18
GOLGA6L7	1.04543	3.70853	20.2585	9.32961e-05	0.00114698	0.000618052	F	3.20897	0.0351598	0.0551042	LV	All	All	All	control_Non_COVID	8	18
NEGR1	1.04541	8.04322	18.8469	0.000146021	0.0016025	0.000869624	F	3.06067	0.475314	0.689109	LV	All	All	All	control_Non_COVID	8	18
[truncated: 18,101 more rows]

## Sheet: SupplTable_3_Non_COVID_GSEA_CT
Supplementary_Table_3
Significantly dysregulated pathways in Non-COVID-19 per cell-types as determined by GSEApy. The MSigDB Hallmark (2020) database was used as a pathway database. Only significant pathways are provided determined using GSEAs Fisher exact test. P-values were adjusted for multiple-testing using the Benjamini-Hochberg correction.
Gene set		Database used for query
Term		The name of the gene set or pathway being analyzed.
Overlap		Number of Overlapping genes in input set (left) and total number of genes in Term (right)
P-Value		p-value computed using the Fisher exact test (Hypergeometric test)
Adjusted P-value		Benjamini-Hochberg adjusted p-values
Odds Ratio		oddsRatio = (1.0 * x * d) / Math.max(1.0 * b * c, 1), where: x are the overlapping genes; b (m-x) are the genes in the annotated set - overlapping genes; c (k-x) are the genes in the input set - overlapping genes; d (bg-m-k+x) are the 20,000 genes (or total genes in the background) - genes in the annotated set - genes in the input set + overlapping genes (https://gseapy.readthedocs.io/en/master/r…
Combined Score		The combined score is a combination of the p-value and odds ratio. c = log(p) * z, where c = the combined score, p = Fisher exact test p-value, and z = z-score for deviation from expected rank. See: https://maayanlab.cloud/Enrichr/help#background&q=4
Genes		Overlapping genes in input set and Term
Celltype_classified		Tested celltype
Gene_set	Term	Overlap	P-value	Adjusted P-value	Odds Ratio	Combined Score	Genes	celltype_classified
MSigDB_Hallmark_2020	UV Response Dn	13/144	0.0004534780796916417	0.0208599916658155	3.2180070424345235	24.77403196325802	NRP1;MGMT;MAGI2;BCKDHB;ATP2B4;PTPRM;ACVR2A;PLCB4;MMP16;PRKAR2B;KIT;FYN;MET	EC
MSigDB_Hallmark_2020	Hedgehog Signaling	8/36	0.0007166175884153968	0.0329644090671082	4.825396825396825	34.94054500916644	NRP2;CDK6;LDB1;SLIT1;CRMP1;NRCAM;UNC5C;AMOT	FB
MSigDB_Hallmark_2020	Coagulation	5/138	0.0002742424605144345	0.004263879872455	9.535376903797957	78.20437413349809	ANXA1;CPQ;PLEK;A2M;PRSS23	Lymphoid
MSigDB_Hallmark_2020	IL-6/JAK/STAT3 Signaling	4/87	0.0004723864988670745	0.004263879872455	12.09943571755376	92.6540068394309	IL7;CD38;LTB;A2M	Lymphoid
MSigDB_Hallmark_2020	Apoptosis	5/161	0.0005561582442332638	0.004263879872455	8.120069033530571	60.85551383016876	TGFBR3;ANXA1;LEF1;CD38;BCL2L2	Lymphoid
MSigDB_Hallmark_2020	Hypoxia	4/200	0.0096469883387525	0.0316972473987582	5.094549212089899	23.6443607545466	PLAC8;MAP3K1;TES;RORA	Lymphoid
MSigDB_Hallmark_2020	Allograft Rejection	4/200	0.0096469883387525	0.0316972473987582	5.094549212089899	23.6443607545466	IL7;ST8SIA4;LTB;CD3D	Lymphoid
MSigDB_Hallmark_2020	Complement	4/200	0.0096469883387525	0.0316972473987582	5.094549212089899	23.6443607545466	KIF2A;CPQ;CASP10;PLEK	Lymphoid
MSigDB_Hallmark_2020	Epithelial Mesenchymal Transition	4/200	0.0096469883387525	0.0316972473987582	5.094549212089899	23.6443607545466	TGFBR3;IL32;ADAM12;SNTB1	Lymphoid
MSigDB_Hallmark_2020	UV Response Dn	14/144	0.0007020571933645026	0.0161967799102389	2.9254118930714674	21.24286583905291	PHF3;MGMT;MAGI2;BCKDHB;NR3C1;ADD3;SYNE1;RGS4;ATXN1;PLCB4;MMP16;KCNMA1;AMPH;BMPR1A	Mural
MSigDB_Hallmark_2020	Interferon Alpha Response	11/97	0.0007198568848995075	0.0161967799102389	3.467760478255157	25.094303528942977	IFIH1;SP110;IL7;TRIM5;IL15;IFI44;TDRD7;TMEM140;DDX60;GBP2;GBP4	Mural
MSigDB_Hallmark_2020	TNF-alpha Signaling via NF-kB	13/200	7.000692263277803e-05	0.0028002769053111	3.908719977744119	37.394397359912766	PTGER4;EGR1;EGR2;EGR3;CD83;GCH1;RNF19B;CFLAR;IFIH1;NR4A2;MARCKS;FOSB;SGK1	Myeloid
MSigDB_Hallmark_2020	Allograft Rejection	12/200	0.00027830717519018966	0.0055661435038037	3.578330982892881	29.29502680063457	LYN;CD86;FYB1;PRKCB;STAT1;GCNT1;NLRP3;ITGAL;GBP2;FCGR2B;HLA-DQA1;CTSS	Myeloid
MSigDB_Hallmark_2020	Interferon Alpha Response	7/97	0.0018257870711476	0.024343827615302	4.319981060606061	27.240695141434124	IFIH1;SAMD9L;NUB1;SP110;NCOA7;TENT5A;GBP2	Myeloid
MSigDB_Hallmark_2020	Interferon Gamma Response	10/200	0.0034032302409861	0.0272258419278889	2.9333433871210977	16.67027913668584	IFIH1;CD86;SAMD9L;CIITA;GCH1;SP110;STAT1;ST3GAL5;XAF1;HLA-DQA1	Myeloid
MSigDB_Hallmark_2020	Complement	10/200	0.0034032302409861	0.0272258419278889	2.9333433871210977	16.67027913668584	LYN;FCN1;DYRK2;CASP10;PDGFB;FYN;LTA4H;CP;L3MBTL4;CTSS	Myeloid
MSigDB_Hallmark_2020	UV Response Dn	5/144	0.0010209564548176	0.0275658242800774	7.035757532587791	48.45537040900695	NRP1;DLG1;COL3A1;MAGI2;RUNX1	NC

## Sheet: Suppl_Tabl_3_Post_COVID_GSEA_CT
Supplementary_Table_3
Significantly dysregulated pathways in Post-COVID-19 per cell-types as determined by GSEApy. The MSigDB Hallmark (2020) database was used as a pathway database. Only significant pathways are provided determined using GSEAs Fisher exact test. P-values were adjusted for multiple-testing using the Benjamini-Hochberg correction.
Gene set		Database used for query
Term		The name of the gene set or pathway being analyzed.
Overlap		Number of Overlapping genes in input set (left) and total number of genes in Term (right)
P-Value		p-value computed using the Fisher exact test (Hypergeometric test)
Adjusted P-value		Benjamini-Hochberg adjusted p-values
Odds Ratio		oddsRatio = (1.0 * x * d) / Math.max(1.0 * b * c, 1), where: x are the overlapping genes; b (m-x) are the genes in the annotated set - overlapping genes; c (k-x) are the genes in the input set - overlapping genes; d (bg-m-k+x) are the 20,000 genes (or total genes in the background) - genes in the annotated set - genes in the input set + overlapping genes (https://gseapy.readthedocs.io/en/master/r…
Combined Score		The combined score is a combination of the p-value and odds ratio. c = log(p) * z, where c = the combined score, p = Fisher exact test p-value, and z = z-score for deviation from expected rank. See: https://maayanlab.cloud/Enrichr/help#background&q=4
Genes		Overlapping genes in input set and Term
Celltype_classified		Tested celltype
Gene_set	Term	Overlap	P-value	Adjusted P-value	Odds Ratio	Combined Score	Genes	celltype_classified
MSigDB_Hallmark_2020	Interferon Gamma Response	22/200	1.0585471967444922e-06	4.763462385350215e-05	3.6529338327091136	50.25930349980738	SAMD9L;CIITA;EIF4E3;RSAD2;CFH;AUTS2;SP110;STAT1;MX2;NLRC5;DDX60;IFIH1;CASP8;IL7;EPSTI1;ST8SIA4;XAF1;TRIM21;GPR18;GBP4;HERC6;IDO1	EC
MSigDB_Hallmark_2020	Interferon Alpha Response	13/97	2.091025722120879e-05	0.0004704807874771978	4.53355801985939	48.85031509421881	SAMD9L;RSAD2;SAMD9;SP110;DDX60;IFIH1;CASP8;IL7;LPAR6;EPSTI1;TRIM21;GBP4;HERC6	EC
MSigDB_Hallmark_2020	Hedgehog Signaling	6/36	0.0011414100739254	0.017121151108881	5.813253012048193	39.3876427311694	NRP1;NRP2;CDK6;DPYSL2;RASA1;AMOT	EC
MSigDB_Hallmark_2020	Complement	15/200	0.0031124973435904	0.030244568977551	2.369919537858469	13.679957339433097	GMFB;CFH;CPQ;GATA3;RASGRP1;CTSS;PIK3CG;DPP4;KIF2A;CASP10;C9;GPD2;GNB4;FYN;L3MBTL4	EC
MSigDB_Hallmark_2020	UV Response Dn	12/144	0.0033605076641723	0.030244568977551	2.652390163028461	15.107121112280394	NRP1;PLCB4;PRKAR2B;SCN8A;BCKDHB;KIT;GCNT1;PTPRM;FYN;MET;ACVR2A;IGF1R	EC
MSigDB_Hallmark_2020	Interferon Alpha Response	13/97	2.6982011412556266e-10	1.0792804565022509e-08	12.733213787607092	280.55428161614003	CD74;SAMD9L;IL15;IFI44;DDX60;IFI44L;IFIH1;CXCL10;TRIM5;EPSTI1;GBP2;GBP4;HERC6	EC_PKHD1L1.
MSigDB_Hallmark_2020	Interferon Gamma Response	17/200	6.977198486048243e-10	1.3954396972096491e-08	7.734100685966748	163.05961831733663	CD74;SAMD9L;CIITA;CFH;IL15;STAT1;NLRC5;IFI44;DDX60;IFI44L;IFIH1;SELP;CXCL10;EPSTI1;XAF1;GBP4;HERC6	EC_PKHD1L1.
MSigDB_Hallmark_2020	Interferon Alpha Response	21/97	1.2355508650017426e-06	5.8070890655081904e-05	3.924992963692654	53.39557932609704	CD74;SAMD9L;RSAD2;SP110;IL15;IFI44;TDRD7;NMI;DDX60;IFIT2;PSMB9;IFIH1;CASP8;IL7;LPAR6;TRIM5;EPSTI1;TRIM25;TRIM21;GBP4;HERC6	FB
MSigDB_Hallmark_2020	Interferon Gamma Response	30/200	2.384292960253464e-05	0.000560308845659564	2.51131221719457	26.73046459142114	CD274;SAMD9L;CIITA;EIF4E3;NLRC5;DDX60;IFIT2;IFIH1;CASP8;EPSTI1;ST8SIA4;TRIM25;TRIM21;GBP4;HERC6;CD74;RSAD2;AUTS2;SP110;IL15;STAT1;P2RY14;IFI44;TDRD7;NMI;PSMB9;IL7;OAS2;XAF1;HLA-DRB1	FB
MSigDB_Hallmark_2020	Interferon Gamma Response	19/200	1.7714244477833259e-12	6.022843122463307e-11	9.792423046566691	264.9754971987495	SAMD9L;EIF4E3;GCH1;STAT1;NLRC5;TRAFD1;IFIT1;IFI44L;TAPBP;IL7;CCL5;EPSTI1;ST8SIA4;SLAMF7;CD38;JAK2;XAF1;GBP4;CMKLR1	Lymphoid
MSigDB_Hallmark_2020	Allograft Rejection	16/200	1.3565030169294206e-09	2.3060551287800156e-08	7.996325780771586	163.2718245628781	FYB1;STAT1;IFNGR2;CD3G;ITGAL;CD3D;TAPBP;PTPRC;IFNG;IL7;CCL5;ST8SIA4;LTB;JAK2;IL12RB1;EIF4G3	Lymphoid
MSigDB_Hallmark_2020	Interferon Alpha Response	10/97	1.676810401057953e-07	1.9003851211990131e-06	10.33118144124285	161.17885096973654	SAMD9L;SELL;SAMD9;IL7;LPAR6;EPSTI1;TRAFD1;PARP9;IFI44L;GBP4	Lymphoid
MSigDB_Hallmark_2020	IL-6/JAK/STAT3 Signaling	7/87	6.322927680822379e-05	0.0005374488528699022	7.761092342342343	75.04000821538853	STAT1;IL7;IFNGR2;CD38;LTB;A2M;IL12RB1	Lymphoid
MSigDB_Hallmark_2020	Inflammatory Response	10/200	0.00010751390696483657	0.0007310945673608886	4.705839942321557	43.00144940534465	GCH1;SELL;GPR183;IFNGR2;CCL5;CD48;NMUR1;TACR1;CMKLR1;TAPBP	Lymphoid
MSigDB_Hallmark_2020	Complement	7/200	0.0083679182255233	0.0474182032779656	3.198571628623442	15.29988806034407	CPM;KIF2A;CASP10;CCL5;PLEK;JAK2;CP	Lymphoid
MSigDB_Hallmark_2020	Myogenesis	6/200	0.0007620450587322617	0.0121927209397161	5.972710733778047	42.88110581119858	CSRP3;MEF2C;TNNT1;PKIA;HSPB8;SGCG	Mast
MSigDB_Hallmark_2020	Interferon Alpha Response	21/97	3.7498547469043614e-09	1.1904040444597887e-07	5.681986656782802	110.23934101542432	CD74;SAMD9L;RSAD2;SAMD9;SP110;IL15;MX1;IFI44;TDRD7;TMEM140;DDX60;PSMB9;IFIH1;IL7;LPAR6;TRIM5;EPSTI1;GBP2;TRIM21;GBP4;HERC6	Mural
MSigDB_Hallmark_2020	Interferon Gamma Response	31/200	5.175669758520821e-09	1.1904040444597887e-07	3.794610394239681	72.39849903061693	CD274;SAMD9L;CIITA;NLRC5;TNFAIP3;IFIT1;DDX60;IFIH1;APOL6;EPSTI1;ST8SIA4;STAT4;JAK2;TRIM21;GBP4;HERC6;CD74;RSAD2;AUTS2;SP110;IL15;STAT1;MX2;MX1;IFI44;TDRD7;PSMB9;IL7;SSPN;FAS;XAF1	Mural
MSigDB_Hallmark_2020	UV Response Dn	17/144	0.0004576769090523538	0.0070177126054694	2.7333367309668817	21.01757476045791	PHF3;IRS1;MAGI2;BCKDHB;MRPS31;PTPRM;NR3C1;LTBP1;SYNE1;RGS4;ATXN1;PLCB4;MMP16;ADORA2B;KCNMA1;AMPH;CDON	Mural
MSigDB_Hallmark_2020	Epithelial Mesenchymal Transition	19/200	0.0030165563807483	0.0346903983786057	2.142003882335374	12.431418061089149	ECM2;ITGB5;IL15;TNFAIP3;INHBA;PTHLH;MYLK;RGS4;CDH6;SFRP4;GLIPR1;ABI3BP;FAS;COL6A3;SLIT3;SNTB1;MATN2;FBN1;CTHRC1	Mural
MSigDB_Hallmark_2020	Interferon Alpha Response	24/97	9.30525660296839e-16	3.908207773246724e-14	10.953046764289088	379.0935140279149	CD74;SAMD9L;RSAD2;SAMD9;SP110;IL15;TAP1;IFI44;TDRD7;NMI;TENT5A;DDX60;PARP14;PSMB9;IFIH1;PROCR;NUB1;LPAR6;TRIM5;EPSTI1;CASP1;NCOA7;GBP2;GBP4	Myeloid
MSigDB_Hallmark_2020	Interferon Gamma Response	30/200	4.1538683655468034e-13	8.723123567648288e-12	5.910842385734782	168.51555213175433	CD274;SAMD9L;CIITA;EIF4E3;DDX60;IFIH1;TNFSF10;EPSTI1;CASP1;SLAMF7;ST3GAL5;JAK2;HLA-DQA1;GBP4;CD74;VCAM1;RSAD2;GCH1;SP110;IL15;STAT1;IFI44;TAP1;TDRD7;NMI;PARP14;PSMB9;IRF4;XAF1;HLA-DRB1	Myeloid
MSigDB_Hallmark_2020	Allograft Rejection	20/200	2.96987272390439e-06	4.157821813466147e-05	3.6560121765601217	46.53003574863492	LYN;CD74;FYB1;PRKCB;IL15;STAT1;GPR65;GCNT1;TAP1;ITGAL;HDAC9;CTSS;TLR1;PTPRC;IRF4;HLA-DRA;JAK2;HLA-DOA;GBP2;HLA-DQA1	Myeloid
MSigDB_Hallmark_2020	Complement	18/200	3.8443874410586064e-05	0.0004036606813111537	3.242808386153096	32.96739917611447	LYN;FCN1;DYRK2;ERAP2;SRC;PDGFB;CP;RASGRP1;CTSS;PSMB9;DOCK10;CASP10;CASP1;ME1;FYN;LTA4H;JAK2;L3MBTL4	Myeloid
MSigDB_Hallmark_2020	IL-2/STAT5 Signaling	15/199	0.0010900134768397	0.0091561132054538	2.659075810142467	18.139059060472345	PHTF2;RABGAP1L;CD83;ANXA4;GPR65;TWSG1;IRF4;PLAGL1;SCN9A;IL3RA;TNFSF10;TLR7;CD48;GBP4;WLS	Myeloid
MSigDB_Hallmark_2020	UV Response Dn	10/144	9.45563661346868e-07	3.404029180848725e-05	8.39275053304904	116.41990994065638	NRP1;DLG1;COL3A1;IGFBP5;IRS1;MAGI2;KCNMA1;PTPRM;PRKCA;SYNE1	NC
MSigDB_Hallmark_2020	Epithelial Mesenchymal Transition	7/200	0.0026461500380191	0.0476307006843447	3.998195261104966	23.72788755194287	COL3A1;CADM1;WIPF1;NTM;DPYSL3;SLIT3;MATN2	NC

## Sheet: Sppl_Table_3_Post_Vacc_GSEA_CT
Supplementary_Table_3
Significantly dysregulated pathways in Post-Vaccination per cell-types as determined by GSEApy. The MSigDB Hallmark (2020) database was used as a pathway database. Only significant pathways are provided determined using GSEAs Fisher exact test. P-values were adjusted for multiple-testing using the Benjamini-Hochberg correction.
Gene set		Database used for query
Term		The name of the gene set or pathway being analyzed.
Overlap		Number of Overlapping genes in input set (left) and total number of genes in Term (right)
P-Value		p-value computed using the Fisher exact test (Hypergeometric test)
Adjusted P-value		Benjamini-Hochberg adjusted p-values
Odds Ratio		oddsRatio = (1.0 * x * d) / Math.max(1.0 * b * c, 1), where: x are the overlapping genes; b (m-x) are the genes in the annotated set - overlapping genes; c (k-x) are the genes in the input set - overlapping genes; d (bg-m-k+x) are the 20,000 genes (or total genes in the background) - genes in the annotated set - genes in the input set + overlapping genes (https://gseapy.readthedocs.io/en/master/r…
Combined Score		The combined score is a combination of the p-value and odds ratio. c = log(p) * z, where c = the combined score, p = Fisher exact test p-value, and z = z-score for deviation from expected rank. See: https://maayanlab.cloud/Enrichr/help#background&q=4
Genes		Overlapping genes in input set and Term
Celltype_classified		Tested celltype
Gene_set	Term	Overlap	P-value	Adjusted P-value	Odds Ratio	Combined Score	Genes	celltype_classified
MSigDB_Hallmark_2020	Allograft Rejection	5/200	4.153860365388976e-05	0.0005815404511544566	14.906485671191554	150.38985478925275	TPD52;CD96;IRF4;ST8SIA4;HDAC9	Mast
MSigDB_Hallmark_2020	Allograft Rejection	14/200	0.0006190402493150681	0.0259996904712328	2.941578512036916	21.730441382474304	FYB1;GCNT1;ITGAL;CTSS;TLR1;HLA-DMB;IRF4;NLRP3;DEGS1;JAK2;HLA-DOA;FCGR2B;HLA-DQA1;CCR2	Myeloid

## Sheet: Suppl_Table_3_Non_COVID_GSEA_CS
Supplementary_Table_3
Significantly dysregulated pathways in Non-COVID-19 per cell-states as determined by GSEApy. The MSigDB Hallmark (2020) database was used as a pathway database. Only significant pathways are provided determined using GSEAs Fisher exact test. P-values were adjusted for multiple-testing using the Benjamini-Hochberg correction.
Gene set		Database used for query
Term		The name of the gene set or pathway being analyzed.
Overlap		Number of Overlapping genes in input set (left) and total number of genes in Term (right)
P-Value		p-value computed using the Fisher exact test (Hypergeometric test)
Adjusted P-value		Benjamini-Hochberg adjusted p-values
Odds Ratio		oddsRatio = (1.0 * x * d) / Math.max(1.0 * b * c, 1), where: x are the overlapping genes; b (m-x) are the genes in the annotated set - overlapping genes; c (k-x) are the genes in the input set - overlapping genes; d (bg-m-k+x) are the 20,000 genes (or total genes in the background) - genes in the annotated set - genes in the input set + overlapping genes (https://gseapy.readthedocs.io/en/master/r…
Combined Score		The combined score is a combination of the p-value and odds ratio. c = log(p) * z, where c = the combined score, p = Fisher exact test p-value, and z = z-score for deviation from expected rank. See: https://maayanlab.cloud/Enrichr/help#background&q=4
Genes		Overlapping genes in input set and Term
Celltype_classified		Tested celltype
Gene_set	Term	Overlap	P-value	Adjusted P-value	Odds Ratio	Combined Score	Genes	celltype_classified	cell_states
MSigDB_Hallmark_2020	IL-2/STAT5 Signaling	2/199	0.0042058821002059	0.0169889285381593	25.118020304568528	137.42750193307856	TIAM1;TLR7	Myeloid	cDC2
MSigDB_Hallmark_2020	Allograft Rejection	2/200	0.0042472321345398	0.0169889285381593	24.98989898989899	136.4820277236255	STAT1;ITGAL	Myeloid	cDC2
MSigDB_Hallmark_2020	UV Response Dn	12/144	0.00029419839983736137	0.0132389279926812	3.5779748706577976	29.093430310556556	NRP1;PLCB4;PRKAR2B;MGMT;MAGI2;BCKDHB;KIT;ATP2B4;PTPRM;FYN;ATP2C1;ACVR2A	EC	EC1
MSigDB_Hallmark_2020	Hedgehog Signaling	5/36	0.0019701103271511	0.0443274823609006	6.291615489042601	39.19466142466421	NRP1;NRP2;CDK6;DPYSL2;RASA1	EC	EC1
MSigDB_Hallmark_2020	UV Response Dn	12/144	1.3145011930913362e-09	3.0233527441100735e-08	12.532104259376986	256.2791330098537	COL1A2;GRK5;MMP16;DDAH1;NFIB;MAP1B;DLC1;MAGI2;COL5A2;AMPH;APBB2;TFPI	Myeloid	MP_prolif
MSigDB_Hallmark_2020	Epithelial Mesenchymal Transition	12/200	5.3455120429487966e-08	6.147338849391116e-07	8.774140752864158	146.9179277860246	CDH6;COL1A2;FAP;CALD1;ABI3BP;COL6A2;COL5A2;COL12A1;CDH11;SLIT2;MXRA5;EDIL3	Myeloid	MP_prolif
MSigDB_Hallmark_2020	Apical Junction	6/200	0.0047319948902293	0.0362786274917583	4.0789455476371685	21.83626140966508	CDH6;SGCE;NEGR1;SRC;CDH11;SLIT2	Myeloid	MP_prolif
MSigDB_Hallmark_2020	UV Response Dn	5/144	0.0010209564548176	0.0275658242800774	7.035757532587791	48.45537040900695	NRP1;DLG1;COL3A1;MAGI2;RUNX1	NC	NC
MSigDB_Hallmark_2020	Interferon Alpha Response	10/97	0.000308085752505148	0.0135557731102265	4.169142020749924	33.70806521764588	IFIH1;SP110;IL7;TRIM5;IL15;IFI44;TDRD7;TMEM140;DDX60;GBP2	Mural	PC1
MSigDB_Hallmark_2020	UV Response Dn	11/144	0.0019674597214548	0.0432841138720064	2.9983918520503887	18.68301576021977	PHF3;COL3A1;PLCB4;MGMT;BCKDHB;PTPRM;AMPH;ADD3;CDON;BMPR1A;SYNE1	Mural	PC1
MSigDB_Hallmark_2020	Estrogen Response Early	13/200	0.000334790443812208	0.0150655699715493	3.3041837055677887	26.440097053074	MYOF;NAV2;ADD3;PRSS23;AKAP1;NCOR2;GJA1;FAM102A;MLPH;BCL2;PGR;RETREG1;FRK	CM	vCM6
MSigDB_Hallmark_2020	UV Response Dn	17/144	0.0003628926386582288	0.0116742374402793	2.7933331020847065	22.127118691737227	IRS1;MGMT;MRPS31;PTPN21;KALRN;SYNE1;VAV2;ATXN1;PLCB4;MMP16;DDAH1;PRKAR2B;RASA2;KCNMA1;KIT;ADGRL2;CDON	FB	vFB1.0
MSigDB_Hallmark_2020	Interferon Alpha Response	13/97	0.0005188549973457482	0.0116742374402793	3.222679093567252	24.375977608258992	SAMD9L;SP110;IFI44;TDRD7;TMEM140;DDX60;IFIH1;IL7;LPAR6;TRIM5;EPSTI1;TRIM25;HERC6	FB	vFB1.0
MSigDB_Hallmark_2020	Epithelial Mesenchymal Transition	5/200	0.0015493286238675	0.0216906007341459	6.40084388185654	41.41303482134472	SFRP4;ECM2;NTM;EDIL3;SNTB1	FB	vFB1.1
MSigDB_Hallmark_2020	Hedgehog Signaling	6/36	5.438709076703311e-05	0.0019579352676131	10.475935828877006	102.86723388005996	RTN1;CDK6;RASA1;NRCAM;UNC5C;SCG2	FB	vFB2
MSigDB_Hallmark_2020	Epithelial Mesenchymal Transition	4/200	7.4029424621569e-05	0.0008883530954588281	21.24704618689581	202.0816743097091	COL3A1;TPM4;EDIL3;GEM	FB	vFB3
MSigDB_Hallmark_2020	TNF-alpha Signaling via NF-kB	3/200	0.0015052246919242	0.0090313481515452	15.060913705583756	97.87806321199126	NR4A2;FOSB;GEM	FB	vFB3
MSigDB_Hallmark_2020	UV Response Dn	2/144	0.0117962507960413	0.0422180927066856	13.303152246814218	59.06564380345006	COL3A1;EFEMP1	FB	vFB3
MSigDB_Hallmark_2020	UV Response Up	2/158	0.0140726975688952	0.0422180927066856	12.1007326007326	51.59169974343487	PDLIM3;FOSB	FB	vFB3

## Sheet: Suppl_Tabl_3_Post_COVID_GSEA_CS
Supplementary_Table_3
Significantly dysregulated pathways in Post-COVID-19 per cell-states as determined by GSEApy. The MSigDB Hallmark (2020) database was used as a pathway database. Only significant pathways are provided determined using GSEAs Fisher exact test. P-values were adjusted for multiple-testing using the Benjamini-Hochberg correction.
Gene set		Database used for query
Term		The name of the gene set or pathway being analyzed.
Overlap		Number of Overlapping genes in input set (left) and total number of genes in Term (right)
P-Value		p-value computed using the Fisher exact test (Hypergeometric test)
Adjusted P-value		Benjamini-Hochberg adjusted p-values
Odds Ratio		oddsRatio = (1.0 * x * d) / Math.max(1.0 * b * c, 1), where: x are the overlapping genes; b (m-x) are the genes in the annotated set - overlapping genes; c (k-x) are the genes in the input set - overlapping genes; d (bg-m-k+x) are the 20,000 genes (or total genes in the background) - genes in the annotated set - genes in the input set + overlapping genes (https://gseapy.readthedocs.io/en/master/r…
Combined Score		The combined score is a combination of the p-value and odds ratio. c = log(p) * z, where c = the combined score, p = Fisher exact test p-value, and z = z-score for deviation from expected rank. See: https://maayanlab.cloud/Enrichr/help#background&q=4
Genes		Overlapping genes in input set and Term
Celltype_classified		Tested celltype
Gene_set	Term	Overlap	P-value	Adjusted P-value	Odds Ratio	Combined Score	Genes	celltype_classified	cell_states
MSigDB_Hallmark_2020	Allograft Rejection	3/200	0.000330570754905644	0.0033057075490564	27.395939086294412	219.56995457412373	CD74;PTPRC;ITGAL	Lymphoid	CD8T_em1
MSigDB_Hallmark_2020	Interferon Gamma Response	2/200	0.0083660270881822	0.0418301354409111	16.656565656565657	79.67795051677446	CD74;CD38	Lymphoid	CD8T_em1
MSigDB_Hallmark_2020	IL-6/JAK/STAT3 Signaling	2/87	0.0018930851075216	0.0151446808601729	36.01809954751131	225.81718412492276	STAT1;CD38	Lymphoid	CD8T_GNLY_effector
MSigDB_Hallmark_2020	Apoptosis	2/161	0.0063124755490794	0.0252499021963179	19.183357522980163	97.16806733988273	TGFBR3;CD38	Lymphoid	CD8T_GNLY_effector
MSigDB_Hallmark_2020	Interferon Gamma Response	2/200	0.0095900084936835	0.0255733559831562	15.374514374514376	71.44588341233826	STAT1;CD38	Lymphoid	CD8T_GNLY_effector
MSigDB_Hallmark_2020	Interferon Gamma Response	4/200	1.2150001455530944e-05	7.290000873318565e-05	36.71428571428572	415.5389408534144	STAT1;LAP3;SAMHD1;XAF1	Myeloid	cDC2
MSigDB_Hallmark_2020	Allograft Rejection	2/200	0.0095900084936835	0.0287700254810507	15.374514374514376	71.44588341233826	FYB1;STAT1	Myeloid	cDC2
MSigDB_Hallmark_2020	Interferon Gamma Response	20/200	1.783525856735568e-06	8.204218940983613e-05	3.789598108747045	50.16260068607328	SAMD9L;CIITA;EIF4E3;RSAD2;AUTS2;SP110;STAT1;MX2;NLRC5;DDX60;IFIH1;CASP8;IL7;EPSTI1;ST8SIA4;LCP2;XAF1;GBP4;HERC6;IDO1	EC	EC1
MSigDB_Hallmark_2020	Interferon Alpha Response	11/97	0.00012286025823866125	0.0028257859394892	4.314907260846625	38.85342260758257	IFIH1;SAMD9L;CASP8;RSAD2;SP110;IL7;LPAR6;EPSTI1;DDX60;GBP4;HERC6	EC	EC1
MSigDB_Hallmark_2020	Hedgehog Signaling	6/36	0.0005578366370524688	0.0085534951014711	6.707958477508651	50.25229799581936	NRP1;NRP2;CDK6;DPYSL2;RASA1;AMOT	EC	EC1
MSigDB_Hallmark_2020	UV Response Dn	12/144	0.001076478231158	0.0123794996583174	3.0648442466624286	20.94533089208376	NRP1;DAB2;PLCB4;IRS1;PRKAR2B;SCN8A;BCKDHB;KIT;PTPRM;FYN;ACVR2A;ADGRL2	EC	EC1
MSigDB_Hallmark_2020	Interferon Gamma Response	15/200	2.033118606653737e-07	8.74241000861107e-06	5.842924104916725	90.03084084254321	SAMD9L;CIITA;CFH;NLRC5;TDRD7;IFI44L;TAPBP;IL7;EPSTI1;ST8SIA4;XAF1;HLA-DQA1;GBP4;HERC6;IDO1	EC	EC5
MSigDB_Hallmark_2020	Interferon Alpha Response	8/97	7.62376120378179e-05	0.001639108658813	6.345485409425269	60.16570739868599	SAMD9L;IL7;LPAR6;EPSTI1;TDRD7;IFI44L;GBP4;HERC6	EC	EC5
MSigDB_Hallmark_2020	Interferon Gamma Response	9/200	6.889455055435422e-05	0.0019290474155219	5.573266889547719	53.40824584191437	CIITA;AUTS2;CFH;IL7;EPSTI1;ST8SIA4;NLRC5;XAF1;DDX60	EC	EC6
MSigDB_Hallmark_2020	UV Response Dn	7/144	0.00027981959425557666	0.003917474319578	5.987834549878346	48.98866281854116	NRP1;PLCB4;MMP16;PTPRM;FYN;NR3C1;ACVR2A	EC	EC6
MSigDB_Hallmark_2020	Hedgehog Signaling	3/36	0.0038031420085125	0.0354959920794508	10.460887949260044	58.28731143099908	NRP1;NRP2;RASA1	EC	EC6
MSigDB_Hallmark_2020	Interferon Alpha Response	10/97	7.139747796115278e-08	2.3561167727180417e-06	11.381043146768324	187.2751024339211	IFIH1;CXCL10;SAMD9L;IL7;TRIM5;EPSTI1;DDX60;GBP2;IFI44L;GBP4	EC_PKHD1L1.	EC7
MSigDB_Hallmark_2020	Interferon Gamma Response	12/200	1.3540559295804852e-06	2.2341922838078007e-05	6.351549843395615	85.8247207048036	IFIH1;SELP;CXCL10;SAMD9L;CIITA;STAT1;IL7;EPSTI1;DDX60;XAF1;IFI44L;GBP4	EC_PKHD1L1.	EC7
MSigDB_Hallmark_2020	Notch Signaling	3/32	0.0044628766241161	0.0490916428652777	9.924004017408771	53.70833002875002	JAG1;MAML2;PRKCA	EC_PKHD1L1.	EC7
MSigDB_Hallmark_2020	Myogenesis	6/200	0.0007620450587322617	0.0121927209397161	5.972710733778047	42.88110581119858	CSRP3;MEF2C;TNNT1;PKIA;HSPB8;SGCG	Mast	Mast
MSigDB_Hallmark_2020	Complement	2/200	0.0061478754316609	0.0245915017266438	19.98989898989899	101.78154350719132	FCN1;APOC1	Myeloid	MP_FOLR2
MSigDB_Hallmark_2020	Interferon Gamma Response	7/200	2.697102102745572e-09	2.9668123130201296e-08	42.20694910088388	832.7890242033293	CD74;CIITA;STAT1;EPSTI1;TAP1;HLA-DRB1;HLA-DQA1	Myeloid	MP_LYVE1hi.MHCII_lo
MSigDB_Hallmark_2020	Allograft Rejection	5/200	3.4635138267612733e-06	1.9049326047187005e-05	26.695006747638327	335.64237766536246	CD74;STAT1;GCNT1;TAP1;HLA-DQA1	Myeloid	MP_LYVE1hi.MHCII_lo
MSigDB_Hallmark_2020	Interferon Alpha Response	3/97	0.0002078692558571044	0.0007621872714760494	30.21580547112462	256.18776614331455	CD74;EPSTI1;TAP1	Myeloid	MP_LYVE1hi.MHCII_lo
MSigDB_Hallmark_2020	Interferon Alpha Response	7/97	0.00030144625878757056	0.0069482985860524	5.945611759619542	48.20059177432536	SAMD9L;TRIM5;EPSTI1;IFI44;NCOA7;TENT5A;DDX60	Myeloid	MP_LYVE1lo.MHCII_hi
MSigDB_Hallmark_2020	Interferon Gamma Response	10/200	0.0003389413944415822	0.0069482985860524	4.050145047658517	32.35937642515475	SAMD9L;CIITA;VCAM1;STAT1;EPSTI1;ST3GAL5;IFI44;DDX60;XAF1;HLA-DQA1	Myeloid	MP_LYVE1lo.MHCII_hi
MSigDB_Hallmark_2020	Interferon Gamma Response	3/200	0.0021616710096346	0.0097275195433561	13.094460384021188	80.35905008065508	CD74;CIITA;XAF1	Myeloid	MP_prolif
MSigDB_Hallmark_2020	Allograft Rejection	3/200	0.0021616710096346	0.0097275195433561	13.094460384021188	80.35905008065508	CD2;CD96;CD74	Myeloid	MP_prolif
MSigDB_Hallmark_2020	UV Response Dn	10/144	9.45563661346868e-07	3.404029180848725e-05	8.39275053304904	116.41990994065638	NRP1;DLG1;COL3A1;IGFBP5;IRS1;MAGI2;KCNMA1;PTPRM;PRKCA;SYNE1	NC	NC
MSigDB_Hallmark_2020	Epithelial Mesenchymal Transition	7/200	0.0026461500380191	0.0476307006843447	3.998195261104966	23.72788755194287	COL3A1;CADM1;WIPF1;NTM;DPYSL3;SLIT3;MATN2	NC	NC
MSigDB_Hallmark_2020	Interferon Alpha Response	26/97	5.085143696248383e-15	2.390017537236741e-13	9.099286628864094	299.4798444792794	SAMD9L;SAMD9;TMEM140;DDX60;IFI44L;IFIH1;NUB1;TRIM5;EPSTI1;GBP2;TRIM21;GBP4;HERC6;CD74;RSAD2;SP110;IL15;MX1;IFI44;TDRD7;PARP14;PSMB9;IL7;LPAR6;PSME1;LAP3	Mural	PC1
MSigDB_Hallmark_2020	Interferon Gamma Response	33/200	3.5717537446731186e-12	8.393621299981828e-11	4.930278368557773	129.9521016995913	SAMD9L;NLRC5;TNFAIP3;IFIT1;DDX60;IFI44L;IFIH1;APOL6;EPSTI1;ST8SIA4;STAT4;TRIM21;GBP4;HERC6;CD74;RSAD2;AUTS2;SP110;IL15;STAT1;P2RY14;MX2;MX1;IFI44;TDRD7;PARP14;PSMB9;IL7;PSME1;FAS;LAP3;RBCK1;XAF1	Mural	PC1
MSigDB_Hallmark_2020	Interferon Alpha Response	10/97	4.4881257155599e-06	0.0001974775314846356	7.0565344287104095	86.89469686716339	CD74;SAMD9;SP110;IL7;LPAR6;TRIM5;B2M;GBP4;IFIT2;PSMB9	Mural	PC3
MSigDB_Hallmark_2020	Interferon Gamma Response	13/200	2.8641391906148663e-05	0.0006301106219352707	4.286400866445542	44.8385718730036	CD74;AUTS2;SP110;STAT1;P2RY14;TNFAIP3;IFIT1;IFIT2;PSMB9;IL7;ST8SIA4;B2M;GBP4	Mural	PC3
MSigDB_Hallmark_2020	Complement	11/200	0.0004974328184850281	0.0072956813377804	3.565638414695018	27.120424237756023	DOCK10;ZEB1;GNG2;CPQ;DOCK9;GNB4;TNFAIP3;FYN;ZFPM2;CP;PSMB9	Mural	PC3
MSigDB_Hallmark_2020	UV Response Dn	8/144	0.00044116962416192575	0.0180879545906389	4.807843137254902	37.145786096353405	INPP4B;PLCB4;MMP16;CELF2;MAGI2;BCKDHB;PRKCA;AMPH	Mural	SMC1.1
MSigDB_Hallmark_2020	Interferon Alpha Response	8/97	0.00020821742649210627	0.0083286970596842	5.4489164086687305	46.19007046445123	RTP4;CD74;IL7;LPAR6;EPSTI1;GBP2;B2M;IFI44L	Mural	SMC1.2
MSigDB_Hallmark_2020	Interferon Gamma Response	18/200	4.30294299289541e-06	0.00019363243468029347	3.857142857142857	47.65967235932968	CD74;SAMD9L;CIITA;AUTS2;IL10RA;P2RY14;NLRC5;DDX60;IFI44L;IFIH1;IL7;TNFSF10;EPSTI1;ST8SIA4;XAF1;B2M;HLA-DRB1;HERC6	CM	vCM5
MSigDB_Hallmark_2020	Interferon Alpha Response	10/97	0.00019283768526126045	0.0043388479183783	4.433171088412056	37.91984588998166	IFIH1;CD74;SAMD9L;IL7;LPAR6;EPSTI1;DDX60;B2M;IFI44L;HERC6	CM	vCM5
MSigDB_Hallmark_2020	Hypoxia	14/200	0.0006810172709819153	0.0076614442985465	2.9113495808821943	21.229336652332663	ZNF292;STC1;RORA;GLRX;KLHL24;RBPJ;ETS1;VEGFA;PLAC8;EXT1;SLC6A6;RRAGD;GAPDHS;BCL2	CM	vCM5
MSigDB_Hallmark_2020	Allograft Rejection	14/200	0.0006810172709819153	0.0076614442985465	2.9113495808821943	21.229336652332663	CD74;DYRK3;PRKCB;IFNGR2;UBE2D1;CXCL13;ETS1;CCND2;PTPRC;IL7;ABI1;ST8SIA4;HLA-DRA;B2M	CM	vCM5
MSigDB_Hallmark_2020	Inflammatory Response	13/200	0.0020364809849549	0.0183283288645941	2.6834224598930483	16.62791305648247	PTGER4;CALCRL;IFNGR2;IL10RA;AQP9;C5AR1;TACR1;SLC4A4;PIK3R5;KCNMB2;ABI1;TNFSF10;SLC28A2	CM	vCM5
MSigDB_Hallmark_2020	UV Response Dn	11/144	0.0009291997344000036	0.0399555885792001	3.3103212576896786	23.10997120997303	PHF3;INPP4B;GJA1;PLCB4;YTHDC1;MAGI2;PTPN21;LTBP1;MAP2K5;ADGRL2;IGF1R	CM	vCM6
MSigDB_Hallmark_2020	Interferon Gamma Response	28/200	2.664669857061845e-06	7.253915644655657e-05	2.951466127401416	37.883338023893366	CD274;SAMD9L;CIITA;EIF4E3;NLRC5;DDX60;IFIH1;HLA-DMA;CASP8;EPSTI1;ST8SIA4;STAT4;TRIM25;GBP4;HERC6;CD74;AUTS2;SP110;IL15;STAT1;P2RY14;IFI44;TDRD7;PSMB9;IL7;IRF4;XAF1;HLA-DRB1	FB	vFB1.0
MSigDB_Hallmark_2020	Interferon Alpha Response	18/97	3.0867726147470884e-06	7.253915644655657e-05	4.1117315728908	52.17123105126295	CD74;SAMD9L;SP110;IL15;IFI44;TDRD7;DDX60;PSMB9;IFIH1;CASP8;IL7;LPAR6;TRIM5;EPSTI1;TRIM25;GBP2;GBP4;HERC6	FB	vFB1.0
MSigDB_Hallmark_2020	UV Response Dn	17/144	0.0016860696687298	0.0264150914767672	2.407145330543051	15.37047770885822	IRS1;MAGI2;MRPS31;PTPN21;SYNJ2;VLDLR;KALRN;SYNE1;RGS4;ATXN1;PLCB4;MMP16;DDAH1;PRKAR2B;RASA2;ADGRL2;CDON	FB	vFB1.0
MSigDB_Hallmark_2020	UV Response Dn	16/144	2.658037218573565e-05	0.0012226971205438	3.675918836140888	38.72704556982109	IRS1;YTHDC1;MAGI2;PTPN21;SYNJ2;NR3C1;KALRN;SYNE1;INPP4B;ATXN1;PLCB4;MMP16;DDAH1;SPOP;AMPH;CAP2	FB	vFB1.2
MSigDB_Hallmark_2020	Epithelial Mesenchymal Transition	18/200	0.00014057382977049245	0.0032331980847213	2.9091507570770245	25.80352059371635	ECM2;PRRX1;LUM;NTM;ITGA2;VEGFC;LOXL1;GEM;SFRP4;SGCD;FAP;DPYSL3;CDH11;EDIL3;CD44;SNTB1;MATN2;CAP2	FB	vFB1.2
MSigDB_Hallmark_2020	Interferon Alpha Response	10/97	0.0010077337303302	0.0473634853255239	3.551245210727969	24.503774135199137	SAMD9L;SP110;IL7;LPAR6;TRIM5;EPSTI1;NMI;IFI44L;HERC6;PSMB9	FB	vFB4
MSigDB_Hallmark_2020	Interferon Alpha Response	4/97	0.0002643149362495461	0.0031717792349945	14.224372759856632	117.1856347963698	SAMD9L;IL7;TRIM5;EPSTI1	FB	vFB5
MSigDB_Hallmark_2020	Interferon Gamma Response	4/200	0.0038612882755342	0.0231677296532056	6.714285714285714	37.30963669275872	SAMD9L;AUTS2;IL7;EPSTI1	FB	vFB5

## Sheet: Suppl_Table_3_Post_Vacc_GSEA_CS
Supplementary_Table_3
Significantly dysregulated pathways in Post-Vaccination per cell-states as determined by GSEApy. The MSigDB Hallmark (2020) database was used as a pathway database. Only significant pathways are provided determined using GSEAs Fisher exact test. P-values were adjusted for multiple-testing using the Benjamini-Hochberg correction.
Gene set		Database used for query
Term		The name of the gene set or pathway being analyzed.
Overlap		Number of Overlapping genes in input set (left) and total number of genes in Term (right)
P-Value		p-value computed using the Fisher exact test (Hypergeometric test)
Adjusted P-value		Benjamini-Hochberg adjusted p-values
Odds Ratio		oddsRatio = (1.0 * x * d) / Math.max(1.0 * b * c, 1), where: x are the overlapping genes; b (m-x) are the genes in the annotated set - overlapping genes; c (k-x) are the genes in the input set - overlapping genes; d (bg-m-k+x) are the 20,000 genes (or total genes in the background) - genes in the annotated set - genes in the input set + overlapping genes (https://gseapy.readthedocs.io/en/master/r…
Combined Score		The combined score is a combination of the p-value and odds ratio. c = log(p) * z, where c = the combined score, p = Fisher exact test p-value, and z = z-score for deviation from expected rank. See: https://maayanlab.cloud/Enrichr/help#background&q=4
Genes		Overlapping genes in input set and Term
Celltype_classified		Tested celltype
Gene_set	Term	Overlap	P-value	Adjusted P-value	Odds Ratio	Combined Score	Genes	celltype_classified	cell_states
MSigDB_Hallmark_2020	Apical Junction	6/200	0.0012087053107147	0.0314263380785844	5.436671575846834	36.52467679212233	COL17A1;SGCE;RASA1;LAMA3;SKAP2;ARHGEF6	EC	EC5
MSigDB_Hallmark_2020	Interferon Alpha Response	2/97	0.0030194288446408	0.0271748596017677	27.91298245614035	161.9703168917892	IL7;TRIM5	FB	vFB1.1

## Sheet: Supplementary_Table_4
Supplementary_Table_4
Myeloid cell-state marker list. The top 100 differentially expressed genes were determined using a two-sided wilcoxon rank-sum test. P-values were adjusted for multiple testing using the benjamini-hochberg correction. Fold-changes are provided as log2-Fold changes.
pv	benjamini-hochberg adjusted p-values from wilcoxon ranksum test
lo	log2 fold change
pi	fraction of nuclei expressing the gene within a cluster
po	fraction of nuclei expressing the gene outside a cluster
ei	average library-size, log-transformed expression values within a cluster
eo	average library-size, log-transformed expression values in all nuclei outside this cluster
MO_CD16_na	MO_CD16_pv	MO_CD16_lo	MO_CD16_pi	MO_CD16_po	MO_CD16_ei	MO_CD16_eo	MO_VCAN_na	MO_VCAN_pv	MO_VCAN_lo	MO_VCAN_pi	MO_VCAN_po	MO_VCAN_ei	MO_VCAN_eo	MP_FOLR2_na	MP_FOLR2_pv	MP_FOLR2_lo	MP_FOLR2_pi	MP_FOLR2_po	MP_FOLR2_ei	MP_FOLR2_eo	MP_ISG_na	MP_ISG_pv	MP_ISG_lo	MP_ISG_pi	MP_ISG_po	MP_ISG_ei	MP_ISG_eo	MP_LYVE1hi/MHCII_intermediate_na	MP_LYVE1hi/MHCII_intermediate_pv	MP_LYVE1hi/MHCII_intermediate_lo	MP_LYVE1hi/MHCII_intermediate_pi	MP_LYVE1hi/MHCII_intermediate_po	MP_LYVE1hi/MHCII_intermediate_ei	MP_LYVE1hi/MHCII_intermediate_eo	MP_LYVE1hi/MHCII_lo_na	MP_LYVE1hi/MHCII_lo_pv	MP_LYVE1hi/MHCII_lo_lo	MP_LYVE1hi/MHCII_lo_pi	MP_LYVE1hi/MHCII_lo_po	MP_LYVE1hi/MHCII_lo_ei	MP_LYVE1hi/MHCII_lo_eo	MP_LYVE1lo/MHCII_hi_na	MP_LYVE1lo/MHCII_hi_pv	MP_LYVE1lo/MHCII_hi_lo	MP_LYVE1lo/MHCII_hi_pi	MP_LYVE1lo/MHCII_hi_po	MP_LYVE1lo/MHCII_hi_ei	MP_LYVE1lo/MHCII_hi_eo	MP_NFKB_na
TCF7L2	5.658208290394091e-103	5.2114034	0.8851063829787233	0.22975908372827805	3.1037629	0.45387563	VCAN	8.879486364805005e-113	4.6557903	0.6400709219858156	0.09970405143381977	2.0229735	0.23132524	MALAT1	8.766473784752185e-85	0.95767134	1.0	0.9994932090006081	6.9284277	6.2655287	IFI44L	5.9479257034772556e-43	4.79023	0.782608695652174	0.10513447432762836	1.9895916	0.20550086	MAMDC2	3.7841740927203966e-70	3.0163858	0.9090909090909091	0.4390364789849326	2.8773108	1.1223704	CD163	6.09091093370805e-111	1.7639288	0.8520653218059558	0.5682257026389187	2.4677386	1.4300094	WWP1	0.0	1.9021207	0.7410256410256411	0.4663030089741334	2.0564518	1.0382271	CD83
RIPOR2	5.762894318532666e-95	6.0553093	0.8425531914893617	0.07790284360189574	2.5703626	0.16679227	AOAH	6.417227373568613e-94	2.1873267	0.8262411347517731	0.5496479232574752	2.6615405	1.3671448	MYL2	6.139729714761512e-35	2.2293622	0.5311871227364185	0.2466045003040746	1.4361575	0.5207977	EPSTI1	3.914378069489673e-32	2.9867861	0.8188405797101449	0.3006356968215159	2.0465703	0.61541176	MAMDC2-AS1	3.1644249855279816e-44	2.9308443	0.7054545454545454	0.23681601903251387	1.8408003	0.5278233	F13A1	1.5928369448756314e-102	1.7279601	0.9221902017291066	0.747693627976829	3.782978	2.6365259	SELENOP	2.9761426565956035e-302	2.114421	0.7262820512820513	0.3753299313742742	2.004475	0.90952206	SRGN
LYN	3.0592096332339663e-92	3.4193647	0.9319148936170213	0.49447077409162715	3.0865667	1.0830469	FCN1	2.311788810227551e-80	4.964011	0.5177304964539007	0.042657414021838966	1.3616894	0.08892912	TMSB4X	9.428112073472023e-25	1.9416811	0.4909456740442656	0.2621123048854652	1.2847345	0.519021	PARP14	5.378315100695848e-30	2.5329885	0.8405797101449275	0.4353056234718826	2.2479508	0.9014459	COLEC12	1.5065925556882261e-43	2.2586665	0.9272727272727272	0.5578905630452022	2.9846327	1.5941653	FKBP5	3.877574111682924e-91	1.7056662	0.7953890489913544	0.5831366659515126	2.514691	1.5004267	NAV2	1.0831038713973963e-281	2.3799162	0.658974358974359	0.298961815942284	1.9974083	0.79921466	ICAM1
UTRN	1.3405913818151144e-89	2.9865627	0.9404255319148936	0.5817535545023697	3.1424248	1.3339248	DPYD	7.150432121943978e-77	1.3519372	0.8882978723404256	0.7893662618634555	3.091614	2.2226772	FTH1	3.1603919295708553e-24	1.9277308	0.4869215291750503	0.24700993310358807	1.2676299	0.513353	XAF1	2.5438859744137015e-28	3.1855574	0.7391304347826086	0.18865525672371639	1.5789878	0.35288885	PDE4D	2.798617191936773e-40	2.3381155	0.88	0.5656225218080888	3.2219732	1.7512469	MERTK	1.502237772928127e-89	1.6895142	0.7627281460134486	0.477472645355074	2.0259476	1.1121942	SCN9A	3.475607688494008e-244	2.171919	0.6004273504273504	0.2644729896181594	1.5188704	0.5831018	NFKB1
LYST	3.74717526845787e-84	3.6218936	0.8851063829787233	0.39879541864139023	2.8201284	0.82491285	MYO1F	8.892727430098761e-68	1.7438381	0.774822695035461	0.5515868966221043	2.1879606	1.2130729	FTL	2.382268343514291e-22	1.9288228	0.46680080482897385	0.24680721670383135	1.2173756	0.48529103	MX1	3.106884337617288e-21	3.9601192	0.5797101449275363	0.08234718826405868	1.2532004	0.14904724	RBPJ	8.630717023759758e-36	1.844862	0.9709090909090909	0.8188937351308485	4.000493	2.7680945	SLC1A3	6.995889848320167e-78	2.0101693	0.6138328530259366	0.2888865050418365	1.5770174	0.66956073	MAN1A1	3.384071752656342e-229	1.652751	0.7608974358974359	0.5199718458560619	2.2475479	1.3061663	NAMPT
PRKCB	8.649818818535056e-77	3.2877362	0.8851063829787233	0.4107424960505529	2.7210038	0.8975593	CTSS	1.0688153281434734e-55	1.9258169	0.6684397163120568	0.41514440249005	1.8148215	0.8556036	CD14	3.823188358226285e-18	2.1197176	0.40040241448692154	0.1878167443746199	1.068875	0.36461502	MX2	1.4714896996794357e-18	3.4982307	0.572463768115942	0.11863080684596577	1.3224037	0.21799521	TRPS1	2.806298226309624e-19	1.169002	0.9018181818181819	0.7346352101506741	2.7190225	1.9878448	AGFG1	3.8342177059716734e-77	1.5962578	0.7204610951008645	0.4487234499034542	1.7768376	0.96480644	MAMDC2	1.6241722480681455e-216	2.025742	0.6260683760683761	0.307759985922928	1.6933658	0.73707634	FOS
NEDD9	3.1692311062755142e-74	4.3898406	0.7914893617021277	0.1542259083728278	2.1312635	0.30321315	PRKCB	1.8666688154575202e-49	1.8244476	0.6719858156028369	0.40708235534238185	1.8041968	0.8891038	ACTC1	1.050510353086299e-17	2.2691936	0.36217303822937624	0.13288060004054328	0.90925217	0.26814088	RNF213	1.9699755646298036e-16	1.8130151	0.7898550724637681	0.5405378973105135	2.215333	1.2010411	ARHGAP6	2.882368781923352e-19	1.5495096	0.7345454545454545	0.4462727993655829	1.7975061	1.0006114	FMN1	2.3101127835327333e-76	1.3835783	0.8559077809798271	0.6440677966101694	2.5572798	1.7157964	PDE4D	2.3823488335847893e-209	1.8578551	0.7072649572649573	0.46419144817877883	2.376889	1.3071909	AC011511.2
ITGAL	2.0853564724698406e-70	4.987199	0.7446808510638298	0.0869865718799368	1.9114156	0.16694404	LRRK2	4.746923497512486e-47	2.3372495	0.5407801418439716	0.23288090621491989	1.3403229	0.443465	ACTB	2.990590281557713e-17	2.0024505	0.3983903420523139	0.1928846543685384	1.0360222	0.3741287	SAMD9L	1.4486989169858992e-15	2.9635425	0.5652173913043478	0.14709046454767727	1.2285339	0.26984137	DPYSL3	6.485989378366378e-19	3.9488866	0.38181818181818183	0.03935368754956384	0.7805282	0.07378903	SLCO2B1	9.826589562173012e-63	1.3669331	0.7732949087415946	0.5357219480798112	2.0402334	1.2794719	HRH1	4.7236256198404e-205	2.041276	0.5679487179487179	0.2602498680274503	1.3809329	0.5444445	LYN
PTPRC	3.1407599951949547e-70	2.4590528	0.9191489361702128	0.6242101105845181	2.9864924	1.4865924	FYB1	5.557785905157494e-47	1.4790004	0.7570921985815603	0.564649454025921	2.2060413	1.360587	C1QA	9.038214008333557e-17	2.0656934	0.38028169014084506	0.16673423879991892	0.91826445	0.3071075	IFI44	5.688936489158221e-13	2.7670577	0.5362318840579711	0.1647921760391198	1.211675	0.2975544	FRMD4B	1.715796015950394e-18	1.0466913	0.9672727272727273	0.8419904837430611	3.4140143	2.7229824	LYVE1	1.6544679898377263e-60	1.6566591	0.6147934678194045	0.3296502896374169	1.4844446	0.73350126	ME1	1.1454335010295752e-202	1.8119203	0.6307692307692307	0.33309871546718284	1.6021628	0.7556165	ZFP36
ADGRE2	5.840957806062262e-56	4.202788	0.6978723404255319	0.11137440758293839	1.724586	0.22342655	SAMHD1	3.071648918210561e-41	1.4444159	0.6950354609929078	0.49035615879171346	1.8046166	1.0528231	RNASE1	9.962342967845026e-15	1.6594809	0.4245472837022133	0.25025339549969594	1.1121117	0.49835554	PDE4B	3.1922436553431774e-12	2.024979	0.6884057971014492	0.3749633251833741	1.8991284	0.8736516	TGFBI	1.2681676597989939e-17	1.5348133	0.68	0.38620142743854086	1.5193309	0.8028109	VSIG4	2.0051373788644805e-57	1.695329	0.5725264169068204	0.2970392619609526	1.3172863	0.6119328	NRP1	1.6054420814919934e-202	1.5143108	0.7897435897435897	0.5409114904099948	2.2948358	1.4167168	CCL2
RAP1GAP2	2.1911912991797403e-54	3.7859132	0.7148936170212766	0.18118088467614535	1.908462	0.34807315	ARHGAP26	2.3301868941735668e-39	1.2069918	0.8067375886524822	0.6614960710276558	2.343296	1.6250231	TNNI3	2.300744980957398e-13	2.2484047	0.3158953722334004	0.11260896006486924	0.79301834	0.22686854	DDX60L	1.9521972891802802e-10	2.1754487	0.5652173913043478	0.223960880195599	1.2138076	0.4212273	AC092691.1	2.5210325877252156e-15	2.594516	0.41454545454545455	0.10477795400475813	0.94643706	0.23191933	MRC1	2.365402425684001e-54	1.2095681	0.866474543707973	0.6742115425874275	2.6565216	1.9062527	MAF	1.5284629259244124e-188	1.8710951	0.5658119658119658	0.26887207460848145	1.2703551	0.5308614	PLEK
CTSS	1.6253473181670563e-50	2.5710473	0.8127659574468085	0.4200236966824645	2.234478	0.87702566	SSH2	1.741558903636769e-38	1.3156569	0.7411347517730497	0.5796509847943667	2.1123686	1.3660326	TNNC1	8.952778597910594e-13	2.5681317	0.28169014084507044	0.07561321710926414	0.6718246	0.14971887	STAT1	6.831108532912781e-10	2.2484696	0.5362318840579711	0.20440097799511003	1.2189204	0.40653634	SCN9A	5.177783820635774e-14	1.4339576	0.6872727272727273	0.40880253766851704	1.7126409	0.9864315	CTSB	1.877217219365227e-51	1.3086365	0.7002881844380403	0.4678180647929629	1.7423395	1.0653027	SLC40A1	2.2745340459263375e-186	2.3100884	0.4858974358974359	0.1706844976244941	1.1328026	0.35370713	RGL1
ITGA4	6.099398695097224e-50	3.8629277	0.6723404255319149	0.13339257503949448	1.6719897	0.2601313	SLCO3A1	4.892869669627322e-36	1.6192368	0.6046099290780141	0.3857536483314624	1.56797	0.8046525	ACTA1	1.6119792838738746e-12	2.2143872	0.30784708249496984	0.11068315426718021	0.7610602	0.21974745	SIGLEC1	2.128347910004869e-09	1.6100271	0.7101449275362319	0.40322738386308066	1.6166179	0.84250504	EMP1	5.177783820635774e-14	2.3608608	0.41454545454545455	0.12014274385408406	0.8664458	0.23771533	PLTP	1.9024812101625715e-50	1.7038163	0.5437079731027857	0.27172280626475004	1.3432469	0.6255017	PDGFC	8.757203397827627e-174	1.5951334	0.6527777777777778	0.402076368115432	1.7351664	0.9344013	TNFAIP2
SSH2	1.2813604790367398e-49	2.2497678	0.8808510638297873	0.5816548183254344	2.713348	1.3763345	RIPOR2	2.141854103664042e-33	3.2765481	0.38120567375886527	0.07878354934176957	1.0441478	0.17393695	CST3	2.891709540325318e-12	1.8710251	0.35412474849094566	0.1742347455909183	0.8980146	0.33482194	FMNL2	1.2479985875274298e-08	1.4520879	0.8043478260869565	0.5391687041564792	2.1324863	1.3131146	PART1	1.1074020531241328e-13	2.3273401	0.4109090909090909	0.1279738302934179	0.8440375	0.23440391	DAAM2	1.0131218022523511e-49	2.1261818	0.4313160422670509	0.15704784381034112	0.9662611	0.3169535	FRMD4B	2.119563852780451e-172	1.0350724	0.910042735042735	0.7920112616575752	3.109676	2.4379652	NFKBIZ
XYLT1	3.3635607102857545e-49	3.75285	0.6851063829787234	0.14899289099526067	1.7465066	0.30099425	CLEC12A	7.106085812254768e-33	2.8617733	0.3953900709219858	0.0975609756097561	0.940935	0.19469014	SRGN	3.0538308366553353e-12	1.623203	0.40040241448692154	0.22917088992499493	1.1100686	0.50708735	RABGAP1L	6.340441124277477e-07	1.2100761	0.7536231884057971	0.5540342298288509	1.9250977	1.2616236	WDR49	1.130837465450697e-13	2.5259426	0.3890909090909091	0.09466693100713719	0.7777136	0.18587339	ZBTB16	2.418890372868229e-45	2.2906797	0.3976945244956772	0.1306586569405707	0.9776956	0.29186818	CD163L1	3.539659197330079e-162	1.5890855	0.6307692307692307	0.36917121238782336	1.6169665	0.851042	HCK
DOCK5	7.526301596735778e-44	2.5656776	0.774468085106383	0.3529818325434439	1.9793329	0.719615	PLCB1	1.2037337494423882e-32	3.2621584	0.3776595744680851	0.08143688131441984	1.022714	0.17025372	CRYAB	2.4485647977340375e-11	2.2200294	0.289738430583501	0.09902696128116764	0.70983446	0.20037478	LGMN	8.601554339472655e-07	1.5032821	0.7101449275362319	0.4686552567237164	2.061723	1.2295514	PDE7B	5.787131425230605e-13	1.6708293	0.5236363636363637	0.24206978588421887	1.137543	0.5101556	RBPJ	4.0910615378842e-45	1.123865	0.9048991354466859	0.8137738682686119	3.4690988	2.7261653	ARHGAP24	6.493569326516757e-153	1.1902008	0.7760683760683761	0.6074256554636636	2.2519212	1.553433	RNF144B
CPPED1	1.438104482452328e-43	3.1704335	0.6851063829787234	0.20082938388625593	1.6507508	0.3837044	LYST	5.242218902865344e-32	1.5399767	0.5975177304964538	0.39902030819471374	1.5609809	0.8303976	ZFP36	1.4917917405080939e-10	1.9178958	0.323943661971831	0.1542671802148794	0.87198764	0.31356147	PARP9	1.8228111840812187e-06	1.9063889	0.4782608695652174	0.17731051344743276	0.90340996	0.33045712	TUBB6	1.930755753792597e-12	1.9229128	0.44	0.15880253766851704	0.8331791	0.29490766	TBC1D14	2.0934729367337672e-44	1.1254822	0.7185398655139289	0.5197382535936494	1.7693639	1.1727407	SLC9A9	2.5402010828665403e-152	1.0335201	0.8700854700854701	0.745204997360549	2.8298123	2.173394	DOCK4
TBXAS1	2.193705358404276e-41	1.7499382	0.8765957446808511	0.673281990521327	2.7260482	1.65697	LYZ	9.233927445833182e-32	3.0957427	0.375886524822695	0.08449841820593938	0.91269153	0.16076602	C1QC	1.6381085861425677e-10	1.9555448	0.3199195171026157	0.15649706061220353	0.8183128	0.2826026	SLC9A9	3.0098303068491793e-06	0.97487855	0.9202898550724637	0.8	3.0943317	2.461408	ANXA1	8.149720415047056e-12	1.6529387	0.49454545454545457	0.2303727200634417	1.0466963	0.46229908	RGL1	2.9136499668643174e-38	1.099242	0.7223823246878002	0.5426947007080025	1.9703263	1.3561789	C20orf194	1.2620751723082086e-142	1.0719111	0.7724358974358975	0.6130564842512757	2.0641768	1.4521228	PSTPIP2
ITGAX	2.2925170830683371e-41	3.5959027	0.6297872340425532	0.11265797788309637	1.4008079	0.22549881	CUX1	1.1332849957044761e-31	1.3617822	0.6436170212765957	0.4686192468619247	1.6709679	0.9857692	C1QB	1.8778140826921325e-10	1.8077726	0.33601609657947684	0.17565376038921549	0.8428293	0.32053882	SAMD4A	4.09015348129554e-06	1.6650918	0.5434782608695652	0.2697310513447433	1.2038722	0.5513828	EMB	1.4047225305752248e-10	1.2222357	0.6181818181818182	0.37708168120539254	1.306143	0.76723343	PMP22	1.5627024918558133e-35	1.6353745	0.4399615754082613	0.2133662304226561	0.969279	0.4230567	ITSN1	3.4269648675504123e-140	1.2262617	0.7378205128205129	0.5409114904099948	2.0182405	1.3320944	RELB
SCLT1	5.101458551188779e-41	2.8760943	0.6978723404255319	0.2870260663507109	1.9055417	0.57635313	CSF3R	1.2673938389105507e-31	2.2104144	0.4574468085106383	0.19726502704357587	1.112243	0.365365	CTSB	5.982101591986894e-10	0.8779914	0.5754527162977867	0.48692479221569024	1.5580337	1.1119188	EIF2AK2	1.3475284660489132e-05	2.0786755	0.427536231884058	0.15667481662591687	0.86477524	0.2816997	AC010127.1	1.4047225305752248e-10	1.4430854	0.5454545454545454	0.2822164948453608	1.2404351	0.643788	STAB1	2.040962867350941e-35	1.1122745	0.6676272814601345	0.4474361724951727	1.5494969	0.99905026	AC010127.1	5.627014550925046e-139	2.1720777	0.43675213675213675	0.16769311983107513	1.0444913	0.34267673	PTPRJ
S100Z	8.960504197462321e-41	4.3374596	0.5829787234042553	0.06881911532385467	1.3635681	0.1344853	CMIP	9.156078587175556e-31	1.1997977	0.700354609929078	0.538014083069701	1.82512	1.183348	RPL13	7.222095090119259e-10	2.1224747	0.27364185110663986	0.09456720048651936	0.60290986	0.1739713	F13A1	3.514977771901428e-05	1.2930692	0.9420289855072463	0.7628361858190709	3.5976083	2.7402844	LYVE1	1.429512535242558e-10	1.3268266	0.6072727272727273	0.3515067406819984	1.3950295	0.79295695	NEAT1	1.4954676250037783e-33	0.5970567	0.9663784822286263	0.9358506758206393	3.8881052	3.484701	LGMN	1.1341207875314626e-137	1.5424337	0.611965811965812	0.3565018476156959	1.6562738	0.89834476	KYNU
SLC8A1	9.238205658994915e-41	1.8376479	0.9361702127659575	0.7349921011058452	3.2626011	2.0828462	IRAK3	9.744574145187757e-31	1.511575	0.5886524822695035	0.3759567302785999	1.4910861	0.7917134	MYL3	8.07063338924733e-10	2.711562	0.23742454728370221	0.05382120413541455	0.5646479	0.109613106	SP110	4.4782407729427084e-05	1.739991	0.463768115942029	0.20919315403422983	0.9601034	0.39378172	P2RY14	4.712372954590442e-10	1.2616799	0.6436363636363637	0.4094964314036479	1.6212312	0.99064505	SH3PXD2B	1.9335862590749907e-32	1.8796812	0.366954851104707	0.13688049774726455	0.7731572	0.2753681	EDA	6.862507610956446e-131	1.6899865	0.5147435897435897	0.26042583142706316	1.2584536	0.5771828	TRAF3
POU2F2	2.9124421731241334e-38	2.7632356	0.6978723404255319	0.2578001579778831	1.7187693	0.5153702	SLC8A1	3.261856507028658e-30	1.0308805	0.8351063829787234	0.734054495356669	2.72257	2.0743184	TCAP	1.6864091662377197e-09	2.3126183	0.25553319919517103	0.07794445570646666	0.61270195	0.15715493	DDX58	6.831893439631453e-05	2.3291335	0.38405797101449274	0.13486552567237164	0.8575873	0.2391276	SMC5-AS1	5.573466750803953e-10	2.032049	0.3781818181818182	0.12727993655828707	0.72485006	0.23131725	TNS3	1.0713515359203273e-30	0.93431926	0.7300672430355427	0.5677966101694916	1.8921883	1.3732442	AFF3	1.3630954462553644e-124	1.5598353	0.5651709401709402	0.3304592644729896	1.5315672	0.80187106	ACSL1
IRAK3	1.1491253287824167e-37	2.415042	0.7446808510638298	0.3792456556082148	2.023013	0.8020897	PLXDC2	1.909773408273586e-29	0.87866074	0.8475177304964538	0.7749770384733136	2.7240045	2.168531	RPL41	3.514238747352321e-09	1.9541947	0.2857142857142857	0.11909588485708494	0.6663807	0.21868028	NRP1	0.00010912785467494848	1.1065516	0.8623188405797102	0.6504645476772616	2.4790165	1.8042983	CCDC186	1.2968497262464194e-09	2.2379847	0.3527272727272727	0.10933782712133228	0.6955141	0.19308569	NEURL2	2.2362008429879026e-28	1.8072457	0.3525456292026897	0.13366230422656084	0.7851004	0.2932486	ITPR2	1.2855266955810019e-120	0.9969989	0.7897435897435897	0.6429702621854654	2.1925635	1.6069072	GBP1
ANKRD44	3.219222532393699e-37	1.7474785	0.8595744680851064	0.6283570300157978	2.549866	1.5076064	SORL1	5.207463647624765e-26	2.966916	0.34397163120567376	0.08041636901724666	0.8045132	0.14672346	MB	9.764236541199237e-09	2.0241845	0.26961770623742454	0.1042975876748429	0.6628437	0.20796329	JAK2	0.00011676787368768551	1.0778829	0.6884057971014492	0.5149144254278729	1.6865509	1.1264795	RFX2	1.6871531963487577e-09	2.1043231	0.36	0.1109238699444885	0.6903115	0.20802438	MPPED2	4.090585085385558e-28	1.5147948	0.4217098943323727	0.22570263891868697	0.99303144	0.466686	RNF150	6.507719311404011e-115	1.5842663	0.5085470085470085	0.25901812423016013	1.244605	0.60117	GBP2
AOAH	3.952886769664747e-36	2.0309396	0.8680851063829788	0.5576619273301737	2.614263	1.4102926	TMTC2	8.012701930900642e-26	2.6090543	0.36879432624113473	0.11031737932442086	0.8949294	0.21285044	RPL10	1.5730742144808787e-08	1.5566792	0.32796780684104626	0.18011352118386378	0.7773999	0.33625472	DDX60	0.00024375045883167417	2.4622893	0.34057971014492755	0.08635696821515892	0.63870245	0.15033859	GAS7	1.7507291003912462e-09	1.0058728	0.7854545454545454	0.5933782712133228	1.9719102	1.4060066	RNF149	8.933939438431268e-28	0.9072735	0.7089337175792507	0.5462347135807767	1.7488538	1.2617503	TTN	1.668083844160909e-114	1.2785941	0.6412393162393163	0.4552173147985219	1.7003835	1.045569	DUSP1
FRY	4.959387823580236e-34	3.170253	0.6042553191489362	0.1596563981042654	1.4979684	0.32624578	MAML3	1.0084925270447451e-25	1.1534295	0.6914893617021277	0.5596489437697725	2.0044446	1.3576436	TNNT2	2.467127129184997e-08	1.9889727	0.2676056338028169	0.10784512467058585	0.6763365	0.21794541	LAP3	0.0002442734705381982	1.6663698	0.43478260869565216	0.17858190709046454	0.79983443	0.32641065	ASAP2	2.4288511968539123e-09	2.4090497	0.33090909090909093	0.08634020618556701	0.6401896	0.15602627	EIF4G3	2.0520790741679494e-26	0.8639097	0.7050912584053795	0.5572838446685261	1.7660933	1.2984923	IQGAP2	5.774643235436676e-113	1.0380358	0.752991452991453	0.5903572057012142	2.0846725	1.4882572	TNFAIP3
COTL1	5.8337431085462855e-34	3.179884	0.6	0.15294233807266983	1.4128689	0.2948516	ANKRD44	1.0110678414454048e-25	0.9823022	0.7429078014184397	0.6273089090723544	2.0647345	1.5005327	LINGO1	3.518553306740192e-08	1.00467	0.47484909456740443	0.3772552199472937	1.1943231	0.7640453	TRIM22	0.00048103190396318966	1.5857022	0.4420289855072464	0.20312958435207823	0.844634	0.36613384	LIMCH1	3.7220585189071715e-09	1.8134804	0.3927272727272727	0.14641157811260905	0.7593334	0.2802333	AP2A2	1.6528118193815177e-25	0.89531165	0.7012487992315082	0.5241364514052779	1.6615322	1.1921858	AUTS2	9.361133361290841e-112	1.2583311	0.6579059829059829	0.44782685201478095	1.790106	1.1268752	CFLAR
TBC1D8	2.3520271894828947e-33	2.9047701	0.6127659574468085	0.1894747235387046	1.4178938	0.3490611	MEGF9	2.3612084020169596e-25	2.0768836	0.41843971631205673	0.17858965200530666	0.99315244	0.3385274	GAPDH	1.0877839394312075e-07	1.9805669	0.2515090543259557	0.09426312588688425	0.5650747	0.17602688	RBPJ	0.0005055420940722964	1.0994292	0.9347826086956522	0.8214180929095355	3.519892	2.7910953	PELI1	4.326348953222529e-09	1.1752801	0.610909090909091	0.39254559873116573	1.3409239	0.81085455	STARD13	1.813368387239769e-24	0.83333945	0.7752161383285303	0.6293713795322892	2.1774151	1.6846845	NPAS3	2.4212056289495526e-111	2.1427114	0.3854700854700855	0.13566778110153088	0.9283627	0.2975503	FTH1
LST1	4.031535640551082e-33	3.2483697	0.5787234042553191	0.14099526066350712	1.3495346	0.2627494	USP15	2.473730007778032e-25	1.0731261	0.6648936170212766	0.5465863863659557	1.7452	1.1776412	B2M	3.574313201897039e-07	0.82577956	0.5130784708249497	0.4615852422460977	1.3448106	0.9558317	AC004551.1	0.0005055420940722964	2.0307534	0.3695652173913043	0.12381418092909535	0.69239366	0.21862009	MALAT1	5.778238091950585e-09	0.40318725	1.0	0.9995043616177637	6.5689487	6.2899227	ACSL1	2.1305984932716587e-23	1.225981	0.4274735830931796	0.22999356361295858	0.90735275	0.4896535	CCDC141	2.4000665477782985e-110	1.762308	0.444017094017094	0.20411754355094142	1.0493515	0.43634734	PTPN1
ADGRE5	7.730380467552295e-33	2.8569984	0.625531914893617	0.2125789889415482	1.5490942	0.41322646	CHST11	1.1391449555641052e-24	1.0815493	0.7021276595744681	0.5626084294315746	1.9234012	1.3248161	APOD	1.9797704355386754e-06	2.597364	0.19919517102615694	0.05199675653760389	0.53673923	0.11099561	TRIM14	0.0009732247329515443	1.2928407	0.5144927536231884	0.2680684596577017	0.95595986	0.5029004	KIF1B	6.833997531070645e-09	1.207358	0.5636363636363636	0.33822363203806505	1.1589502	0.6662505	SLC11A1	2.1745431657794857e-22	1.5547556	0.34197886647454373	0.1428877923192448	0.7504725	0.32248363	WLS	2.136517057582979e-105	1.5523542	0.4641025641025641	0.2294562730951962	0.9702274	0.44383138	CCL8
MTSS1	1.659573687748981e-32	1.7032046	0.8680851063829788	0.6754541864139021	2.9916754	1.9184053	FRY	4.586524527889525e-24	2.179759	0.3971631205673759	0.15664863761608327	0.98784184	0.316267	RPLP1	2.5431262609401064e-06	2.0328948	0.22736418511066397	0.08534360429758768	0.55040663	0.16496596	SFMBT2	0.001421131314977416	1.0586663	0.6739130434782609	0.5119804400977995	1.7737498	1.2086514	AL138828.1	1.941624443474074e-07	2.0387588	0.3236363636363636	0.09783901665344964	0.6253505	0.19183204	CTSA	2.898778074796189e-21	1.6043992	0.3285302593659942	0.142780519201888	0.6701985	0.2730379	F13A1	4.943427458166478e-104	1.3053671	0.8739316239316239	0.6756994545134613	3.2164607	2.368968	CCL3
SAT1	4.079611455008544e-31	1.6191951	0.9063829787234042	0.7328199052132701	3.1021001	2.068826	DMXL2	1.1574609148674e-23	1.2454262	0.5957446808510638	0.44698438616185326	1.5697043	0.95742464	LRP4	4.626789719506739e-06	1.2846336	0.33601609657947684	0.2279545915264545	0.8545142	0.44098425	OAS3	0.001562396443672728	3.5153751	0.26811594202898553	0.031100244498777505	0.48820347	0.05357934	ITGA9	2.2285248940991102e-07	1.1681932	0.5272727272727272	0.32275971451229185	1.1165298	0.64924324	TBC1D16	5.066007565375838e-21	1.9061168	0.2881844380403458	0.10180218837159408	0.58582914	0.19269161	ABCA6	9.668827895032475e-100	1.8105744	0.41196581196581195	0.18546542319197606	0.9807041	0.3886811	RASGEF1B
MYO1F	4.265669417580215e-31	1.7535126	0.851063829787234	0.5570695102685624	2.232496	1.2437096	DOCK8	1.815915328162862e-23	0.8963389	0.7287234042553191	0.6390448004898459	2.0346284	1.5200338	CD74	7.060403069637974e-06	0.7749565	0.5070422535211268	0.46077437664707077	1.416475	1.0384557	LINC01684	0.00245193272880784	1.7705463	0.38405797101449274	0.15599022004889976	0.79240483	0.3032606	FILIP1L	2.512629276916792e-07	1.2850155	0.4763636363636364	0.2659595559080095	1.0018018	0.5348176	ZCCHC2	5.524236868006289e-21	1.1600645	0.42843419788664744	0.24801544732889938	0.85504985	0.4729881	MAMDC2-AS1	1.9150263633972355e-98	1.9697431	0.37927350427350426	0.14217842688720747	0.87506425	0.30540177	PDE4B
TMEM131L	5.465126703726277e-31	2.733757	0.6170212765957447	0.20013823064770933	1.4243349	0.38819557	JAZF1	8.883480046840509e-23	1.4320494	0.5283687943262412	0.3300336769058067	1.3086267	0.6936634	UBC	1.176450958219018e-05	1.7889386	0.23541247484909456	0.10399351307520778	0.55057925	0.19267033	RGL1	0.004678692975242826	0.9646948	0.6956521739130435	0.5589242053789731	1.9526653	1.4106499	AADACL2-AS1	4.076166860852907e-07	3.4490898	0.2509090909090909	0.03261300555114988	0.5109601	0.059270885	MAP3K8	2.2944187774320798e-20	1.1194731	0.4399615754082613	0.26517914610598586	0.91441655	0.5236857	COLEC12	2.03641922989641e-96	1.2401764	0.6955128205128205	0.46243181418265	2.0105822	1.3185216	DAPK1
BACH1	2.6715008112398202e-30	1.7853234	0.8170212765957446	0.5597353870458136	2.3274398	1.3040003	DOCK5	3.5419612938143786e-21	1.333971	0.5301418439716312	0.352893152362486	1.2925063	0.71685165	PLTP	1.4406689116074107e-05	0.99940014	0.40040241448692154	0.29393877964727344	1.0786355	0.6784073	MAML2	0.004678692975242826	0.82940394	0.8695652173913043	0.7345721271393643	2.534644	2.0195293	CREB5	5.765078215951248e-07	1.2630134	0.48363636363636364	0.26863600317208564	1.0588282	0.5791892	RBMS1	6.138512699165691e-20	0.79169726	0.6580211335254563	0.5234928127011371	1.6019391	1.1906096	IGF1	2.3639908444934906e-94	2.1419678	0.3420940170940171	0.11068097835650184	0.692113	0.20384015	DRAM1
LILRB2	3.728109740332465e-30	3.101369	0.5617021276595745	0.1415876777251185	1.260834	0.2582029	PRAM1	1.3470807988157191e-20	3.4805431	0.28368794326241137	0.04020818450862333	0.63265586	0.07610061	CFD	2.213209339461136e-05	1.5860592	0.25553319919517103	0.13298195824042164	0.61210674	0.24781558	AL162414.1	0.004678692975242826	1.3522143	0.4782608695652174	0.26053789731051347	1.1105567	0.5863971	MIR99AHG	6.081519637190524e-07	1.1608707	0.5345454545454545	0.3164155432196669	1.1674432	0.688181	MS4A4A	1.1631392573146575e-19	0.91407603	0.5571565802113353	0.3828577558463849	1.2098423	0.8103413	ADAP2	1.3453661147473135e-93	1.0239232	0.6647435897435897	0.4851310927327116	1.5702901	1.0552535	B4GALT1
GRK3	5.6755779384840516e-30	1.7077217	0.8212765957446808	0.5440363349131122	2.1664796	1.2136418	CPPED1	9.876925755848588e-20	1.8042957	0.40602836879432624	0.20063271762424736	0.96260476	0.3807716	RPS2	3.7450878534394046e-05	1.9288131	0.20724346076458752	0.07855260490573687	0.45630535	0.14138661	PSD3	0.004910442020801698	1.0727166	0.6159420289855072	0.4099755501222494	1.449999	0.93662727	IQGAP1	6.25290684261222e-07	0.8024973	0.7454545454545455	0.5843576526566218	1.722877	1.2913768	PDK4	3.0114343911340867e-18	1.6963387	0.30067243035542746	0.13001501823642994	0.68417954	0.26471454	MRC1	1.7731046730642598e-90	1.0780113	0.8072649572649573	0.5998592292803097	2.3353791	1.6902926	TANK
DLEU2	3.052035964896543e-29	1.3989137	0.8723404255319149	0.7180094786729858	2.7487187	1.8787193	PTPRC	1.1053415533911864e-19	0.86501086	0.7092198581560284	0.6263904480048984	1.9866135	1.4937787	RPS9	4.040560529552206e-05	1.3341935	0.2776659959758551	0.16338941820393268	0.6328925	0.30027485	ZC3HAV1	0.007537890036391017	1.3809094	0.4420289855072464	0.23628361858190708	0.8888656	0.4382524	LMNA	1.5603750972958092e-06	1.8919377	0.32727272727272727	0.12024187153053133	0.6676995	0.22785605	RBM47	1.328563424115239e-17	0.5777626	0.8635926993275697	0.785561038403776	2.6139674	2.2489285	MTSS1	3.4083548791433953e-88	1.0024062	0.7655982905982905	0.6091852894597923	2.2696705	1.6735168	BIRC3
HCK	1.027151224862675e-28	1.9827976	0.7319148936170212	0.421998420221169	1.8758339	0.87469304	GLT1D1	2.4716124030646715e-19	4.423864	0.2570921985815603	0.019491784876007757	0.5978239	0.037408736	MT-CO1	6.884236855213162e-05	1.0171901	0.3380281690140845	0.22602878572876545	0.8437419	0.5036062	OAS1	0.007537890036391017	1.8437619	0.34057971014492755	0.12733496332518338	0.64120615	0.22345719	DNM1	3.7142219336238014e-06	1.2514806	0.4290909090909091	0.2201625693893735	0.81316966	0.42339605	ARHGAP18	2.1788296564815736e-17	0.7095203	0.7243035542747358	0.5909676035185583	1.8019646	1.4098258	FRMD4A	4.6144947547309225e-86	1.0051457	0.7256410256410256	0.5407355270103819	1.9124329	1.3544182	RHOQ
PAG1	1.2396203160629054e-28	2.3789132	0.6382978723404256	0.30312006319115326	1.6532032	0.59444165	FGR	2.736064710194468e-19	2.868768	0.2978723404255319	0.06623124808653945	0.6812528	0.12545669	DUSP1	0.00010617613769416848	1.6674688	0.22736418511066397	0.10977093046827488	0.5897153	0.22549127	IRF7	0.007537890036391017	3.2906458	0.2536231884057971	0.03511002444987775	0.48306507	0.061532293	FARP1	4.44090488096136e-06	1.1898824	0.4581818181818182	0.25693893735130846	0.9191612	0.5072141	RHBDF2	2.7363620288532277e-17	1.1545688	0.3794428434197887	0.2086462132589573	0.7424789	0.4018799	FHIT	2.9806522186391065e-80	1.031635	0.6384615384615384	0.474221361956713	1.6828214	1.1451311	CXCL10
SVIL	4.863586182134601e-28	3.0703928	0.548936170212766	0.14603080568720378	1.2846751	0.2708887	RNF213	2.919413396679105e-19	0.9288462	0.6453900709219859	0.538014083069701	1.6755285	1.1880112	LYVE1	0.00012329524418404006	0.79967356	0.4305835010060362	0.3546523413744172	1.1329474	0.7926126	ARHGAP18	0.008594056931907632	0.91793686	0.8115942028985508	0.6015647921760391	1.9606192	1.4423182	ADGRE5	7.651768631465306e-06	1.2556189	0.41818181818181815	0.21659397303727201	0.823018	0.42851558	IRAK3	3.2184866760763535e-17	0.8689404	0.5321805955811719	0.37137953228920834	1.1653566	0.7923033	P2RY14	9.886710538781756e-80	1.2286253	0.5267094017094017	0.3243005454865388	1.3038821	0.76320666	HLA-DRA
LILRB1	1.7651720000317427e-27	3.3893104	0.5148936170212766	0.09429304897314376	1.1046907	0.17615184	CREB5	4.0600551029133715e-19	1.4376382	0.475177304964539	0.2627819165220941	1.1127176	0.56194085	DES	0.00013067331943969796	1.7612185	0.20925553319919518	0.08939793229272248	0.5089579	0.17877233	SPATS2L	0.010706596181043061	1.1377298	0.5362318840579711	0.3455256723716381	1.1798778	0.70526093	AGPAT4	8.516855110127288e-06	1.4635539	0.36	0.16028945281522602	0.660904	0.29236284	SRGAP2	1.1171345002816817e-16	0.72070134	0.6253602305475504	0.5033254666380605	1.4220977	1.067772	ABCA1	1.0447434796954308e-78	1.0328602	0.6277777777777778	0.44307584022523316	1.5431628	1.0289963	HIVEP1
RNF149	2.6594184182483947e-27	1.685859	0.825531914893617	0.556477093206951	2.246898	1.288957	ETV6	6.155882184612616e-19	0.82137275	0.7304964539007093	0.6456781304214716	2.0218172	1.5492209	SLC25A4	0.00017222421195242106	1.8712376	0.19114688128772636	0.06912629231704845	0.42654958	0.13575932	LYN	0.01238768715077504	0.90319836	0.6594202898550725	0.5022982885085575	1.5841379	1.1223346	THRB	9.769005517488233e-06	0.98485625	0.5781818181818181	0.3798572561459159	1.2604359	0.8227743	CPM	2.890710078863976e-16	0.8150247	0.6042267050912584	0.45698347993992705	1.4901812	1.0831938	MGAT5	1.2512511339876754e-78	0.92005706	0.6782051282051282	0.5259546014428998	1.6930578	1.2072941	CD44
PECAM1	4.0318250146265325e-27	2.2025514	0.6510638297872341	0.31881911532385465	1.5812112	0.6091008	UTRN	6.155882184612616e-19	0.8852155	0.6648936170212766	0.5855699561179712	1.8352479	1.3484424	MYL12A	0.00022710953465118126	1.4779874	0.23340040241448692	0.12021082505574701	0.5266035	0.22221607	TNFSF13B	0.016380310960228923	1.428466	0.39855072463768115	0.196479217603912	0.77592	0.36161542	LSAMP	1.576168552172968e-05	1.6917386	0.3381818181818182	0.147898493259318	0.82675594	0.33508024	RIN2	3.0157774503328847e-16	0.8353982	0.5437079731027857	0.3935850675820639	1.1865032	0.8221188	CSGALNACT1	5.8341386277721335e-78	1.3493551	0.45427350427350427	0.24423719866267815	1.0557553	0.5513193	MCTP1
FYB1	8.084313579536985e-27	1.6951368	0.825531914893617	0.5693127962085308	2.3691244	1.3842643	ZDHHC20	7.571268910831307e-19	1.7585062	0.40070921985815605	0.19777528319216248	0.93103206	0.37452734	SERF2	0.0003899617831051578	1.6353585	0.21327967806841047	0.10328400567605919	0.4900565	0.18528908	MYOF	0.01999949741496882	1.3776991	0.4057971014492754	0.2	0.80623436	0.39000177	CD44	1.828283997631339e-05	1.0074472	0.5236363636363637	0.3228588421887391	1.0844837	0.6800177	MYO5A	1.5412391817204527e-15	0.62303835	0.7867435158501441	0.6768933705213473	2.0907953	1.7235569	FOXO3	6.290735270050146e-78	1.0082238	0.6322649572649572	0.4805560443427767	1.6331985	1.1146184	NFKBIA
DOCK8	1.3676926016130022e-26	1.4903299	0.8553191489361702	0.6390205371248026	2.4105268	1.5280328	SIK3	9.658673253522244e-19	1.0905938	0.5797872340425532	0.4502500255128074	1.4657642	0.9415911	MYH7	0.00047300662423243743	1.5892012	0.2112676056338028	0.10145955807824852	0.51485914	0.20196836	ITSN1	0.021808879949439346	0.9301412	0.8260869565217391	0.6271882640586797	2.182149	1.6346729	FAR2	2.9523846548048036e-05	1.0350243	0.49454545454545457	0.3018437747819191	1.02144	0.6244834	ADAMTS2	1.9537126851074882e-14	1.7145401	0.25456292026897215	0.09804762926410641	0.5383035	0.1966194	PEAK1	6.371255544970511e-76	0.9344654	0.6579059829059829	0.4997360549005807	1.6291689	1.1458381	SAMSN1
[truncated: 53 more rows]
[truncated: 62 more columns]

## Sheet: SupplTable5_DEG_Myel_nonCovid
Supplementary_Table_5
Differentially expressed genes in Myeloids (control vs Non-COVID-19) using a pseudobulk-approach across all myeloid nuclei (cell-type) and per myeloid cell-state. P-values were calculated using edgeRs quasi-likelihood F-test. Only significantly dysregulated genes after multiple-testing correction (Benjamini-Hochberg) are provided.
Gene		Gene symbol, Ensembl 84
logFC		log2-fold change
logCPM		average expression of all pseudobulked samples for that particular gene across all samples on the log2-scale expressed in counts per million (cpm, as calculated by edgeR after normalization).
F		Output of quasi-likelihood F-test
[truncated: 1,228 more rows]

[truncated: 124 more sheets: SupplTable5_DEG_Myel_postCovid, SupplTable5_DEG_Myel_PostVaccin, SupplTable5_DEG_cDC2_nonCovid, SupplTable5_DEG_cDC2_PostCovid, SupplTable5_DEG_cDC2_PostVaccin, SupplTable5_DEG_MO_VCAN_NonCovi, SupplTable5_DEG_MO_VCAN_PostCov, SupplTable5_DEG_MO_VCAN_postVac, SupplTable5_DEG_MPFOLR2_PostCov, SupplTable5_DEG_MPLhiMint_PostC, SupplTable5_DEG_MPLhiMint_PostV, SupplTable5_DEG_MPLhiMlo_PostCo, SupplTable5_DEG_MPLloMhi_nonCov, SupplTable5_DEG_MPLloMhi_PostCo, SupplTable5_DEG_MPLloMhi_PostVa, SupplTable5_DEG_MPNFKB_nonCovid, SupplTable5_DEG_MPNFKB_PostCovi, SupplTable5_DEG_MPTREM2_nonCovi, SupplTable5_DEG_MPTREM2_postCov, SupplTable5_DEG_MPTREM2_postVac …]
