# Supplementary material for: The cellular and molecular cardiac tissue responses in human inflammatory cardiomyopathies after SARS-CoV-2 infection and COVID-19 vaccination
Source: Nat Cardiovasc Res. 2025 Feb 24;4(3):330–45. doi: 10.1038/s44161-025-00612-6 (PMC11913730; doi:10.1038/s44161-025-00612-6)
Supplement: Supplementary file 4 — Statistical Source Data. [file 44161_2025_612_MOESM4_ESM.xlsx]

## Sheet: Figure1E
Patient	Lymphoid	Myeloid
BS_H15	1.3	0.75
BS_H20	0.75	0.91
BS_H25	0.39	1.3
BS_H26	1.83	3.07
BS_H35	1.2	3.36
BS_H37	0.64	1.83
CB_D1_	0.4	1.71
CB_D2_	0.52	5.95
CB_D4_	0.06	2.38
CB_D5_	0.12	3.1
CB_D6_	0.27	1.29
CB_D7_	0.1	4.24
H46	0.8	6.68
H49	0.73	2.43
H51	0.49	2.73
H53	0.85	3.99
H55	0.88	13.15
H67	1.81	5.6
MIS-C 1	11.37	14.52
MIS-C 2	5.12	20.67
MIS-C 1 follow-up	2.7	3.88

## Sheet: Figure1F
Expression values
Gene	ED_H15/H5_	ED_H20/H6_	ED_H25/H3_	ED_H26/H2_	ED_H35/H7_	ED_H37/H4_	CB_D1_	CB_D2_	CB_D4_	CB_D5_	CB_D6_	CB_D7_	Non_COVID_2	Non_COVID_5	post_COVID_8	Non_COVID_7	post_COVID_9	Non_COVID_8	post_COVID_10	Post_Vaccination_1	Post_Vaccination_2	Post_Vaccination_3	Post_Vaccination_4	Non_COVID_1	Non_COVID_3	Non_COVID_4	post_COVID_1	Non_COVID_6	post_COVID_2	post_COVID_3	post_COVID_4	post_COVID_5	post_COVID_6	post_COVID_7	H46	H49	H51	H53	H55	H67
IFNG	0.0001441165	5.631772e-05	7.691558e-05	0.0	0.0001981516	0.00013153278	0.0	0.0	0.00010432897	0.0	0.00084589724	0.00041603146	0.0009110292	0.0010322003	0.005594407	0.0	0.0012914734	0.0019709887	0.007206167	0.0045222826	0.00080109417	0.0025217342	0.0016507255	0.01047235	0.0029476732	0.00018945662	0.001348228	0.0	0.0015472091	0.0047679152	0.009021477	0.0010716708	0.0038007721	0.0025004055	0.0	0.0011409686	0.00037602684	0.0014807768	0.00030601013	0.000118066266
IL16	0.035699222	0.03591888	0.047378972	0.06864336	0.057939455	0.042986777	0.079557545	0.10048135	0.14582944	0.15936697	0.12816824	0.14010347	0.1682769	0.14826344	0.11054189	0.12207521	0.12373873	0.1371214	0.20430355	0.19412139	0.18201552	0.19955003	0.21202606	0.06351874	0.24200076	0.07360035	0.10591215	0.17637983	0.10117208	0.2008581	0.09281679	0.1488829	0.2647415	0.07314106	0.07338421	0.06862176	0.12706062	0.11871802	0.13633363	0.18490197
IL18	0.05188564	0.0828528	0.13789122	0.090424545	0.1021378	0.095039666	0.053718522	0.070036836	0.05894168	0.067528345	0.03577638	0.053043738	0.057594813	0.10722007	0.09089472	0.09871662	0.1337158	0.11446169	0.21292889	0.18680196	0.13625154	0.14290555	0.15948398	0.07817645	0.1972309	0.062416077	0.10580756	0.13612722	0.09895239	0.18522607	0.11258698	0.07240513	0.14639242	0.07540212	0.12155407	0.11501358	0.09946336	0.13387279	0.13133402	0.15394436
IL34	0.032336134	0.034428827	0.050169703	0.040883757	0.041082837	0.07999212	0.021504808	0.0757831	0.014944967	0.03900104	0.021551676	0.0298406	0.13566001	0.12044372	0.05098918	0.06618462	0.06506018	0.09880928	0.12792464	0.07407039	0.09419924	0.15254824	0.19161908	0.14915323	0.17604895	0.055523213	0.077165626	0.072546184	0.04285023	0.07875965	0.06845428	0.07495679	0.14297687	0.083649166	0.016059387	0.06689987	0.09420773	0.04968712	0.16082156	0.035980172
TGFB1	0.12421078	0.15276802	0.18200362	0.1596103	0.1552515	0.16149399	0.20412204	0.16144869	0.2049739	0.12490872	0.1326091	0.13136216	0.22327296	0.28330526	0.23960508	0.22832415	0.215395	0.261002	0.4870881	0.38677981	0.32275715	0.3132453	0.4443773	0.33021444	0.39553773	0.16385564	0.2712406	0.2575171	0.27417898	0.39388508	0.31347352	0.23369773	0.39448974	0.18582787	0.21543178	0.2102674	0.23367119	0.22078115	0.2128941	0.39969894
TNF	0.0023162025	0.0020461068	0.00093267066	0.00031081494	0.0022725814	0.000969655	0.0027544135	0.00032741102	0.0026322687	0.00031801095	0.00087610027	0.0037695616	0.0	0.009421947	0.0118347285	0.0069134976	0.005700393	0.018120172	0.03135693	0.018996848	0.0032102363	0.006600498	0.0138591705	0.024437148	0.023315428	0.0026634643	0.009466105	0.013626676	0.01152139	0.010047524	0.012973934	0.013288759	0.013581612	0.005823856	0.0043152818	0.0060685906	0.0068631466	0.0065620732	0.0044191666	0.014534697
Significance (edgeR)
Gene	logFC	logCPM	F	PValue	FDR_all	FDR_onlyhigh	low_expression	FDR_plot	FDR	mean_exp_control	mean_exp_genotype	Region	annotation_level	cell_state	cell_type	comparison	Observations_genotype	Observations_reference
IL16	0.453650077346045	4.47100066060369	2.08894386934722	0.158639466557722	0.335484609963609	0.235818626214621	F	0.62742189498837	NA	0.0937272415555555	0.137935054875	LV	All	All	All	control_Non_COVID	8	18
IL16	0.434178208846237	4.48917408121657	1.86075902448403	0.181930564236338	0.338281040467445	0.255803569581614	F	0.592093399502474	NA	0.0937272415555555	0.138904532	LV	All	All	All	control_Post.Covid.19	10	18
IL16	0.994235494891788	4.55449843126746	7.55772958795584	0.0106986824961088	0.0420105858277129	0.0267394149982255	F	1.57284809841367	NA	0.0937272415555555	0.1925978075	LV	All	All	All	control_Post.Vaccination	4	18
IL18	0.282493784540077	4.32359163366009	1.57659146417056	0.218855596690221	0.420580965035333	0.306309323343733	F	0.51383978407781	NA	0.0891022129444444	0.104484535625	LV	All	All	All	control_Non_COVID	8	18
IL18	0.460661502605361	4.41214545801654	5.63526873997538	0.0236864151652943	0.0692887040395673	0.0462625296197154	F	1.33477062383847	NA	0.0891022129444444	0.1215053989	LV	All	All	All	control_Post.Covid.19	10	18
IL18	0.896310702546592	4.43862443545399	11.5491426783354	0.00218468875954323	0.0119683259747731	0.00739264273092926	F	2.13120028172825	NA	0.0891022129444444	0.1500513125	LV	All	All	All	control_Post.Vaccination	4	18
IL34	1.48940977851007	3.66827294375431	19.7688069575142	0.000108810917034271	0.00128406070918204	0.000695367719096168	F	3.15778547434274	NA	0.0506226043333333	0.10999230425	LV	All	All	All	control_Non_COVID	8	18
IL34	0.813609935193414	3.39574644456138	6.93455889992734	0.0128492144991968	0.0425616746542284	0.0278611508317047	F	1.55500094858914	NA	0.0506226043333333	0.0818970663	LV	All	All	All	control_Post.Covid.19	10	18
IL34	1.76473900910001	3.56975011884112	21.0228313719332	9.95814977466959e-05	0.00108716284877236	0.000639950723253007	F	3.19385346577114	NA	0.0506226043333333	0.13011866	LV	All	All	All	control_Post.Vaccination	4	18
IFNG	2.4035283760332	-2.48687771328574	9.38659007902534	0.00456193709024083	0.0223629817979456	NA	T	NA	NA	0.000274204292166667	0.0022926168075	LV	All	All	All	control_Non_COVID	8	18
IFNG	3.67222979218691	-1.61917632882752	62.6673122502612	4.48232223809487e-09	6.03727402494883e-07	NA	T	NA	NA	0.000274204292166667	0.00400731435	LV	All	All	All	control_Post.Covid.19	10	18
IFNG	3.13060594544202	-2.51190868898429	17.7227210250114	0.000267996821836544	0.00234491975234908	NA	T	NA	NA	0.000274204292166667	0.00260415085	LV	All	All	All	control_Post.Vaccination	4	18
TNF	2.1894247251066	-0.278560878022717	18.8238726129823	0.000147110157480945	0.0016111730992562	NA	T	NA	NA	0.00309138266666667	0.0124499602625	LV	All	All	All	control_Non_COVID	8	18
TNF	2.31629154602623	0.0292642247392478	30.9864561105448	3.66117699120747e-06	6.87891058437625e-05	3.93674945291125e-05	F	4.40486222419391	NA	0.00309138266666667	0.01280432717	LV	All	All	All	control_Post.Covid.19	10	18
TNF	2.31614738906437	-0.499278142381724	15.6853664659205	0.000514984307753038	0.00387776015119475	NA	T	NA	NA	0.00309138266666667	0.0112452295	LV	All	All	All	control_Post.Vaccination	4	18
TGFB1	0.60044979232059	5.436674124441	13.4121099055048	0.00094781490970014	0.00666131945547429	0.00372733832695567	F	2.42860118495981	NA	0.183071904444444	0.2632086075	LV	All	All	All	control_Non_COVID	8	18
TGFB1	0.64236704489316	5.48819340146787	16.3742428313568	0.000301783132015444	0.00211475191841496	0.0012716697688299	F	2.89562565299175	NA	0.183071904444444	0.289849068	LV	All	All	All	control_Post.Covid.19	10	18
TGFB1	1.04491974789224	5.47915632183864	34.3568003456193	3.46311509995662e-06	8.30481441017699e-05	4.70153648236506e-05	F	4.32776018956112	NA	0.183071904444444	0.3604081625	LV	All	All	All	control_Post.Vaccination	4	18

## Sheet: Figure1G
IL18
	AD	CM	EC	FB	Lymphoid	Mast	Mural	Myeloid	NC	Pie_size
Control	0.002391399	0.57084614	0.015063705	0.10139453	0.003168993	0.008269546	0.17519912	0.12366658	0.0	1.0
Non-COVID-19	0.08950968	0.3039411	0.04037757	0.10686214	0.014845128	0.0	0.13289048	0.3115739	0.0	1.217239891119353
Post-COVID-19	0.0	0.48127076	0.04666717	0.14363687	0.011013493	0.0029772867	0.09839832	0.21603616	0.0	1.3591384856341155
Post Vaccination		0.22419909	0.045042187	0.17679615	0.019221246	0.003704356	0.120499946	0.41053703	0.0	1.9705978832437316
IL16
	AD	CM	EC	FB	Lymphoid	Mast	Mural	Myeloid	NC	Pie_size
Control	0.008256704	0.6011181	0.08065316	0.2315281	0.010670713	0.0	0.039032537	0.028740726	0.0	1.0
Non-COVID-19	0.0	0.07330779	0.22510688	0.5952448	0.04089655	0.0	0.016317142	0.04912676	0.0	1.4607083464167074
Post-COVID-19	0.0	0.0773041	0.27578804	0.46221128	0.06246923	0.0	0.024278188	0.09739912	0.000550044	1.0418392601333821
Post Vaccination		0.030893352	0.17604478	0.49557585	0.07393739	0.0013847762	0.021199917	0.19848275	0.0024812121	2.178920998896739

## Sheet: Figure1H
FDRs
Gene	CM	EC	EC_PKHD1L1.	FB	Lymphoid	Mural	Myeloid	NC
CD74	0.974891	0.162942	0.629456	0.963401	0.382903	0.257579	0.060636	0.852285
CIITA	0.030848	0.219485	0.531172	0.076368	0.443589	0.103202	0.00044	0.062363
DDX60	1.32e-05	0.048228	0.27291	0.000601	0.579738	0.004275	0.070575	0.071726
EIF4E3	0.301242	0.066903	0.307942	0.001726	0.739548	0.715726	0.051315	0.97216
EPSTI1	0.6849	0.258306	0.46914	0.02246	0.12554	0.109171	0.09651	0.234916
GBP4	1	0.418276	0.235447	0.482325	0.946802	0.017097	0.097912	0.804792
HERC6	0.072459	0.079485	0.420422	0.001046	0.694336	0.151481	0.471114	0.740234
HLA-DRB1	0.310373	0.074387	0.886352	0.49108	0.620006	0.91468	0.07876	0.218901
IFI44	1	0.336678	0.436266	0.037758	0.100811	0.005786	0.837212	0.775111
IFI44L	1	0.919685	0.005527	0.690602	0.28523	0.40256	0.829166	1
IFIH1	0.008814	0.072331	0.24222	0.003036	0.825905	0.005207	0.012274	1
NLRC5	0.945923	0.001214	0.18145	0.014873	0.50902	0.004069	0.421064	0.975147
P2RY14	0.987363	0.436479	0.954505	0.08022	0.726133	0.166321	0.924834	0.449217
PSMB9	0.940262	0.643144	0.870755	0.832274	0.665885	0.061749	0.068147	0.975147
RSAD2	1	0.366625	0.67475	0.033855	0.950493	0.305484	0.233805	0.647841
SAMD9L	1	0.194385	0.063926	0.000212	0.159446	0.023374	0.017014	0.303297
STAT1	0.129068	0.193168	0.024687	0.0311	0.110697	0.096447	0.008489	0.996399
TRIM21	1	0.90067	0.982146	0.317771	0.630036	1	1	0.9944
logFCs
Gene	CM	EC	EC_PKHD1L1.	FB	Lymphoid	Mural	Myeloid	NC
CD74	0.029877	-0.81973	0.498637	0.041991	0.584136	0.715451	0.719546	-0.39873
CIITA	0.683435	0.493268	0.796038	0.65188	0.827235	0.798524	1.42607	2.193
DDX60	1.39508	0.524071	0.986736	1.23028	0.441857	0.974396	0.792025	1.4904
EIF4E3	0.312656	0.618412	1.24754	0.911027	0.253462	0.147211	1.39811	-0.07417
EPSTI1	-0.23488	0.419152	0.64878	1.24303	0.786289	1.02841	0.68538	1.82953
GBP4	-1.3314	0.341857	1.33158	0.259498	0.12956	1.22624	1.08142	0.462136
HERC6	0.455173	0.500944	0.786931	1.63706	0.344539	0.947713	0.41124	0.525607
HLA-DRB1	-0.65765	-0.8947	0.209352	0.428125	0.498559	0.102766	0.741943	-1.83019
IFI44	-0.07372	0.371641	0.709076	0.836575	1.07528	1.12062	0.123339	0.433621
IFI44L	0.018017	0.062904	1.754	0.321833	1.23203	0.801174	-0.27509	1.16016
IFIH1	1.19348	0.567878	1.26685	1.29466	-0.32728	1.47813	1.04588	0.822555
NLRC5	-0.03549	0.789547	1.07568	0.864251	0.321899	1.18589	0.258404	0.087008
P2RY14	0.008408	-0.46718	-0.29522	0.704955	-0.5637	0.396636	0.063842	-1.44203
PSMB9	0.045364	-0.17077	-0.23169	-0.10585	0.276212	0.78858	0.825993	-0.09623
RSAD2	0.560398	0.35906	-0.54122	1.49816	0.131535	0.591461	0.765424	0.702057
SAMD9L	-0.17909	0.457889	1.46468	1.34188	0.748305	1.0892	1.14703	0.92153
STAT1	0.424723	0.424028	1.51331	0.655681	0.788997	0.58434	0.964018	0.005775
TRIM21	0.068176	0.072411	-0.27708	0.515678	0.763095	0.218738	-0.20943	0.04727
