# Supplementary material for: The cellular and molecular cardiac tissue responses in human inflammatory cardiomyopathies after SARS-CoV-2 infection and COVID-19 vaccination
Source: Nat Cardiovasc Res. 2025 Feb 24;4(3):330–45. doi: 10.1038/s44161-025-00612-6 (PMC11913730; doi:10.1038/s44161-025-00612-6)
Supplement: Supplementary file 5 — Statistical Source Data. [file 44161_2025_612_MOESM5_ESM.xlsx]

## Sheet: Figure 2d
Patient	MP_LYVE1hi/MHCII_lo	MP_LYVE1lo/MHCII_hi
BS_H15	23.44	28.12
BS_H20	32.33	26.32
BS_H25	26.09	39.86
BS_H26	25.93	27.78
BS_H35	39.74	20.83
BS_H37	31.34	34.33
CB_D1_	6.84	29.06
CB_D2_	13.78	44.18
CB_D4_	13.22	14.54
CB_D5_	25.55	12.04
CB_D6_	11.32	18.87
CB_D7_	8.53	38.86
H46	22.58	18.39
H49	17.53	4.12
H51	15.84	29.7
H53	26.45	17.42
H55	10.44	52.53
H67	26.09	8.7
MIS-C 1	23.49	19.28
MIS-C 1 follow-up	0.0	74.12
MIS-C 2	8.07	20.92
Non-COVID 1	2.27	29.55
Non-COVID 2	0.0	64.52
Non-COVID 3	0.61	54.27
Non-COVID 4	0.0	33.93
Non-COVID 5	0.0	77.88
Non-COVID 6	1.95	70.78
Non-COVID 7	0.0	47.83
Non-COVID 8	0.4	65.32
Post-Vaccination 1	0.0	64.62
Post-Vaccination 2	1.02	76.53
Post-Vaccination 3	2.34	53.63
Post-Vaccination 4	0.69	53.29
post-COVID 1	0.0	67.95
post-COVID 10	3.96	48.84
post-COVID 2	0.44	68.42
post-COVID 3	3.51	55.39
post-COVID 4	7.31	54.15
post-COVID 5	0.0	77.46
post-COVID 6	0.0	72.46
post-COVID 7	0.0	63.22
post-COVID 8	0.0	52.5
post-COVID 9	1.68	77.03

## Sheet: Figure2e
Patient	MO_CD16	MO_VCAN
BS_H15	0.0	5.47
BS_H20	0.0	3.76
BS_H25	0.0	0.72
BS_H26	1.11	2.96
BS_H35	0.32	0.96
BS_H37	0.0	0.0
CB_D1_	0.0	0.0
CB_D2_	0.24	0.71
CB_D4_	0.0	0.0
CB_D5_	0.73	0.0
CB_D6_	0.0	1.89
CB_D7_	0.47	0.0
H46	0.65	1.94
H49	1.03	9.28
H51	0.0	0.0
H53	1.29	0.0
H55	0.98	2.28
H67	1.24	6.83
MIS-C 1	5.12	14.16
MIS-C 1 follow-up	0.0	9.41
MIS-C 2	11.19	11.93
Non-COVID 1	4.55	15.91
Non-COVID 2	16.13	6.45
Non-COVID 3	1.52	5.18
Non-COVID 4	1.79	7.14
Non-COVID 5	6.73	4.81
Non-COVID 6	1.3	3.57
Non-COVID 7	4.35	10.87
Non-COVID 8	3.23	4.84
Post-Vaccination 1	3.06	5.29
Post-Vaccination 2	0.51	4.59
Post-Vaccination 3	3.51	14.75
Post-Vaccination 4	1.04	6.23
post-COVID 1	1.54	2.32
post-COVID 10	1.64	11.11
post-COVID 2	5.26	2.63
post-COVID 3	0.75	8.27
post-COVID 4	3.65	3.32
post-COVID 5	2.11	2.11
post-COVID 6	1.45	5.8
post-COVID 7	11.49	6.9
post-COVID 8	2.5	12.5
post-COVID 9	2.24	0.56

## Sheet: Figure2f
logFC
	Non-COVID-19	Post-COVID-19		Post-Vaccination
Gene	MP_LYVE1lo.MHCII_hi	MP_LYVE1hi.MHCII_lo	MP_LYVE1lo.MHCII_hi	MP_LYVE1lo.MHCII_hi
CIITA	0.792747	2.42e-06	0.002127	0.011907
DDX60	0.576812	0.716841	0.015117	0.538199
EPSTI1	0.570061	0.00916	0.001029	0.42105
HLA-DPA1	0.129695	0.004044	0.040147	0.351828
HLA-DQA1	1.58008	0.018156	0.00133	0.041392
HLA-DRA	0.629729	0.323568	0.015366	0.208684
HLA-DRB1	0.203844	0.002343	0.172929	0.860844
HLA-DRB5	0.975742	0.008099	0.216915	0.98598
IFI44	0.236881	0.928399	0.006433	0.496486
STAT1	0.949233	2.42e-06	0.001745	0.804404
XAF1	1.15052	0.058266	6.9e-05	0.002765
FDR
Gene	MP_LYVE1lo.MHCII_hi	MP_LYVE1hi.MHCII_lo	MP_LYVE1lo.MHCII_hi	MP_LYVE1lo.MHCII_hi
CIITA	0.081736	2.04107	1.09129	1.22989
DDX60	0.425939	0.600672	1.09691	0.447732
EPSTI1	0.25871	1.44211	1.19017	0.490533
HLA-DPA1	0.924961	2.73111	0.846674	0.571003
HLA-DQA1	0.01332	2.31561	1.51942	1.26345
HLA-DRA	0.223093	1.18787	0.867066	0.629827
HLA-DRB1	0.777639	1.76934	0.535305	0.151419
HLA-DRB5	0.099051	2.13609	0.855953	-0.04448
IFI44	0.779053	0.179352	1.06251	0.470413
STAT1	0.047451	2.23013	1.31494	0.195248
XAF1	0.032036	1.70277	1.81008	1.71263
