# Supplementary material for: The cellular and molecular cardiac tissue responses in human inflammatory cardiomyopathies after SARS-CoV-2 infection and COVID-19 vaccination
Source: Nat Cardiovasc Res. 2025 Feb 24;4(3):330–45. doi: 10.1038/s44161-025-00612-6 (PMC11913730; doi:10.1038/s44161-025-00612-6)
Supplement: Supplementary file 6 — Statistical Source Data. [file 44161_2025_612_MOESM6_ESM.xlsx]

## Sheet: Figure 3d
Patient	CD4+	CD8+
Non-COVID 2	17	12
Non-COVID 3	72	59
Non-COVID 4	25	18
Non-COVID 5	20	24
Non-COVID 6	21	18
Non-COVID 7	17	25
Non-COVID 8	10	18
post-COVID 1	40	38
post-COVID 2	31	62
post-COVID 3	43	40
post-COVID 4	17	64
post-COVID 5	13	16
post-COVID 6	9	12
post-COVID 7	37	104
post-COVID 8	10	37
post-COVID 9	38	44
post-COVID 10	122	186
Post-Vaccination 1	92	66
Post-Vaccination 2	38	4
Post-Vaccination 3	47	13
Post-Vaccination 4	147	66
MIS-C 1	50	74
MIS-C 2	34	47

## Sheet: Figure 3e
Patient	CD4T_RORC+	CD4T_cm	CD4T_em1	CD4T_em2	CD4T_reg
BS_H15	0.9	2.69	8.97	5.38	3.14
BS_H20	0.0	1.83	2.75	4.59	2.75
BS_H25	2.38	0.0	7.14	0.0	4.76
BS_H26	1.86	2.48	15.53	4.35	2.48
BS_H35	0.9	0.0	3.6	3.6	0.9
BS_H37	2.86	1.43	5.71	4.29	1.43
CB_D2_	2.7	2.7	2.7	5.41	8.11
H46	8.11	8.11	2.7	2.7	2.7
H53	3.03	0.0	6.06	3.03	3.03
H55	4.88	0.0	2.44	4.88	2.44
H67	0.0	0.0	5.77	0.0	1.92
MIS-C 1	1.92	1.15	4.23	10.77	1.15
MIS-C 1 follow-up	10.17	10.17	3.39	1.69	11.86
MIS-C 2	1.48	3.7	4.44	13.33	2.22
Non-COVID 2	12.12	9.09	15.15	6.06	9.09
Non-COVID 3	12.79	2.33	15.12	5.81	5.81
Non-COVID 4	0.0	10.0	13.33	10.0	8.33
Non-COVID 5	4.76	3.17	14.29	1.59	7.94
Non-COVID 6	5.71	11.43	5.71	2.86	4.29
Non-COVID 7	5.45	9.09	5.45	0.0	10.91
Non-COVID 8	4.0	2.0	8.0	4.0	2.0
Post-Vaccination 1	10.73	6.34	18.54	2.44	6.83
Post-Vaccination 2	3.57	28.57	14.29	3.57	17.86
Post-Vaccination 3	8.0	22.67	17.33	4.0	10.67
Post-Vaccination 4	8.95	3.5	21.01	10.89	12.84
post-COVID 1	0.91	4.55	18.18	2.73	10.0
post-COVID 10	2.86	1.04	10.39	14.81	2.6
post-COVID 2	2.44	3.66	7.93	1.22	3.66
post-COVID 3	4.8	0.8	9.6	15.2	4.0
post-COVID 4	0.45	0.9	3.17	0.9	2.26
post-COVID 5	0.0	5.41	13.51	0.0	16.22
post-COVID 6	6.25	12.5	0.0	0.0	9.38
post-COVID 7	1.09	7.07	4.35	2.17	5.43
post-COVID 8	1.85	1.85	9.26	0.0	5.56
post-COVID 9	1.67	8.33	10.0	3.33	8.33

## Sheet: Figure 3f
FDR
	Non-COVID-19	Post-COVID-19	Post-Vaccination
Gene	CD8	CD8	CD8
CD38	0.00684	1.65e-16	0.746813
HLA-DRA	0.5706	0.047241	0.597336
HLA-DRB1	0.324269	0.054814	0.359121
logFC
	Non-COVID-19	Post-COVID-19	Post-Vaccination
Gene	CD8	CD8	CD8
CD38	2.54909	4.11856	0.693
HLA-DRA	0.980492	2.14512	1.1197
HLA-DRB1	1.24371	1.40404	1.17742

## Sheet: Figure 3g
FDR
	Non-COVID-19	Post-COVID-19	Post-Vaccination
Gene	CD8	CD8	CD8
PRF1	0.455445	0.019428	0.790202
Gene	ED_H15/H5_	ED_H20/H6_	ED_H25/H3_	ED_H26/H2_	ED_H35/H7_	ED_H37/H4_	CB_D1_	CB_D2_	CB_D4_	CB_D5_	CB_D6_	Non_COVID_2	Non_COVID_5	post_COVID_8	Non_COVID_7	post_COVID_9	Non_COVID_8	post_COVID_10	Post_Vaccination_1	Post_Vaccination_2	Post_Vaccination_3	Post_Vaccination_4	Non_COVID_1	Non_COVID_3	Non_COVID_4	post_COVID_1	Non_COVID_6	post_COVID_2	post_COVID_3	post_COVID_4	post_COVID_5	post_COVID_6	post_COVID_7	H46	H49	H51	H53	H55	H67	H67
PRF1	0.053605594	0.0	0.0	0.13435741	0.07804546	0.06111475	0.43618304	0.7808964	0.0	0.9823998	2.3015573	0.26547402	0.17233571	0.4635588	0.54251933	0.4030268	0.30130324	0.3855484	0.35354203	0.0	0.119872466	0.11398654	0.38024747	0.4560563	0.16868365	0.31543535	0.088327125	0.52861416	0.0	0.8365449	0.0	0.90654767	0.39577118	0.45240617	0.7931651	0.0	0.7261801	0.49263725	0.10004331

## Sheet: Figure 3h
FDR
	Non-COVID-19	Post-COVID-19	Post-Vaccination
Gene	CM	CM	CM
HLA-F	0.0473	0.000703	0.054195
Expression:
Gene	ED_H15/H5_	ED_H20/H6_	ED_H25/H3_	ED_H26/H2_	ED_H35/H7_	ED_H37/H4_	CB_D1_	CB_D2_	CB_D4_	CB_D5_	CB_D6_	CB_D7_	Non_COVID_2	Non_COVID_5	post_COVID_8	Non_COVID_7	post_COVID_9	Non_COVID_8	post_COVID_10	Post_Vaccination_1	Post_Vaccination_2	Post_Vaccination_3	Post_Vaccination_4	Non_COVID_1	Non_COVID_3	Non_COVID_4	post_COVID_1	Non_COVID_6	post_COVID_2	post_COVID_3	post_COVID_4	post_COVID_5	post_COVID_6	post_COVID_7	H46	H49	H51	H53	H55	H67
HLA-F	0.08741897	0.09615381	0.094027944	0.09059763	0.078071475	0.09693617	0.09017208	0.028116513	0.115849376	0.17317228	0.042088445	0.09650354	0.09026269	0.20596983	0.17708072	0.18148933	0.17783463	0.19930565	0.2364886	0.17967609	0.23153542	0.20963815	0.17261022	0.15280959	0.22789228	0.2053155	0.12815103	0.19634666	0.13497603	0.21851356	0.23445724	0.25845307	0.29132828	0.34528655	0.1101856	0.100637786	0.086905606	0.12672625	0.06249729	0.105727084

## Sheet: Figure 3i
FDR
	Non-COVID-19	Post-COVID-19	Post-Vaccination
Gene	CM	CM	CM
RAET1E	0.000134	0.00263	0.000252
	FB	FB	FB
RAET1E	0.001825	0.000159	0.000137
Boxplot CM
Gene	ED_H15/H5_	ED_H20/H6_	ED_H25/H3_	ED_H26/H2_	ED_H35/H7_	ED_H37/H4_	CB_D1_	CB_D2_	CB_D4_	CB_D5_	CB_D6_	CB_D7_	Non_COVID_2	Non_COVID_5	post_COVID_8	Non_COVID_7	post_COVID_9	Non_COVID_8	post_COVID_10	Post_Vaccination_1	Post_Vaccination_2	Post_Vaccination_3	Post_Vaccination_4	Non_COVID_1	Non_COVID_3	Non_COVID_4	post_COVID_1	Non_COVID_6	post_COVID_2	post_COVID_3	post_COVID_4	post_COVID_5	post_COVID_6	post_COVID_7	H46	H49	H51	H53	H55	H67
RAET1E	0.004350812	0.0051611573	0.010409213	0.006396652	0.0024479453	0.0030025914	0.0015452338	0.0029981793	0.0030102772	0.0005456466	0.0013110643	0.0042495118	0.009154522	0.010273926	0.011763709	0.017757647	0.008726357	0.031540044	0.005191837	0.04491362	0.022700693	0.025961751	0.03986476	0.0067660715	0.023957727	0.024061061	0.018177252	0.018020341	0.013965604	0.015139157	0.019266266	0.0035242895	0.0	0.015006842	0.00263016	0.002432697	0.004308294	0.0035538336	0.0056375456	0.0026379507
Boxplot FB
Gene	ED_H15/H5_	ED_H20/H6_	ED_H25/H3_	ED_H26/H2_	ED_H35/H7_	ED_H37/H4_	CB_D1_	CB_D2_	CB_D4_	CB_D5_	CB_D6_	CB_D7_	Non_COVID_2	Non_COVID_5	post_COVID_8	Non_COVID_7	post_COVID_9	Non_COVID_8	post_COVID_10	Post_Vaccination_1	Post_Vaccination_2	Post_Vaccination_3	Post_Vaccination_4	Non_COVID_1	Non_COVID_3	Non_COVID_4	post_COVID_1	Non_COVID_6	post_COVID_2	post_COVID_3	post_COVID_4	post_COVID_5	post_COVID_6	post_COVID_7	H46	H49	H51	H53	H55	H67
RAET1E	0.010143445	0.010281484	0.008460388	0.013373492	0.009343658	0.0090120165	0.0	0.0063603004	0.002441699	0.0019046935	0.0054724934	0.0019702238	0.00687214	0.02826236	0.027091881	0.026552428	0.018837629	0.03974262	0.02360119	0.06342926	0.043109797	0.05877237	0.054525282	0.0	0.041943442	0.03822015	0.032293353	0.012941137	0.028997345	0.02403516	0.04530853	0.011634632	0.011802744	0.033722736	0.0023721803	0.024185477	0.012474411	0.010478865	0.015683794	0.007755751
