# Supplementary material for: The cellular and molecular cardiac tissue responses in human inflammatory cardiomyopathies after SARS-CoV-2 infection and COVID-19 vaccination
Source: Nat Cardiovasc Res. 2025 Feb 24;4(3):330–45. doi: 10.1038/s44161-025-00612-6 (PMC11913730; doi:10.1038/s44161-025-00612-6)
Supplement: Supplementary file 7 — Statistical Source Data. [file 44161_2025_612_MOESM7_ESM.xlsx]

## Sheet: Figure 4c
Bubbleplot
FDR
	Non-COVID-19								Post-COVID-19								Post-Vaccination
Gene	vCM1	vCM1.1	vCM1.2	vCM1.3	vCM2	vCM3	vCM4	vCM5	vCM1	vCM1.1	vCM1.2	vCM1.3	vCM2	vCM3	vCM4	vCM5	vCM1	vCM1.1	vCM1.2	vCM1.3	vCM2	vCM3	vCM5
HIF1A	0.151901	0.818492	0.268855	0.089414	0.037354	0.976292	0.173912	0.502177	0.027281	0.141301	0.315061	0.030345	0.022519	0.401482	0.137421	0.282828	0.06376	0.43628	0.278267	0.057484	0.296089	0.834732	0.731215
logFC	Non-COVID-19								Post-COVID-19								Post-Vaccination
Gene	vCM1	vCM1.1	vCM1.2	vCM1.3	vCM2	vCM3	vCM4	vCM5	vCM1	vCM1.1	vCM1.2	vCM1.3	vCM2	vCM3	vCM4	vCM5	vCM1	vCM1.1	vCM1.2	vCM1.3	vCM2	vCM3	vCM5
HIF1A	0.453173	-0.22	0.617358	0.586294	0.716537	-0.04609	0.553877	0.499379	0.554725	0.54193	0.337789	0.544513	0.607027	0.28414	0.456831	0.412675	0.753918	0.819773	0.651775	0.835415	0.487212	0.257577	0.460819
Boxplots:
Expression
Gene	CB_D1_	CB_D2_	CB_D4_	CB_D5_	CB_D6_	CB_D7_	ED_H15/H5_	ED_H20/H6_	ED_H25/H3_	ED_H26/H2_	ED_H35/H7_	ED_H37/H4_	H46	H49	H51	H53	H55	H67	Non_COVID_1	Non_COVID_2	Non_COVID_3	Non_COVID_4	Non_COVID_5	Non_COVID_6	Non_COVID_7	Non_COVID_8	Post_Vaccination_1	Post_Vaccination_2	Post_Vaccination_3	Post_Vaccination_4	post_COVID_1	post_COVID_10	post_COVID_2	post_COVID_3	post_COVID_4	post_COVID_5	post_COVID_6	post_COVID_7	post_COVID_8	post_COVID_9
HIF1A	0.4455677	0.4247355	0.7495875	0.46043628	0.37734735	0.5302767	0.9185339	1.0526234	0.83958215	0.5120428	0.5507364	0.74972904	0.38724986	0.69212043	0.617972	0.74070203	0.49852717	0.82439274	0.50863194	0.9711637	0.93196225	0.76371634	0.9575004	0.76254964	1.1033374	1.0852201	0.90263534	1.0840676	0.8536084	1.0502276	0.74463266	1.1963235	0.7269152	0.9347261	0.72540915	0.87105274	0.7479431	1.0014695	1.0953428	0.9500617
FDR	Non-COVID-19	Post-COVID-19	Post-Vaccination
Gene	CM	CM	CM
HIF1A	0.166964	0.034019	0.091164

## Sheet: Figure 4d
Bubbleplot
FDR
	Non-COVID-19								Post-COVID-19								Post-Vaccination
Gene	vCM1	vCM1.1	vCM1.2	vCM1.3	vCM2	vCM3	vCM4	vCM5	vCM1	vCM1.1	vCM1.2	vCM1.3	vCM2	vCM3	vCM4	vCM5	vCM1	vCM1.1	vCM1.2	vCM1.3	vCM2	vCM3	vCM5
VEGFA	0.010741	0.496742	0.289551	0.003697	0.039005	0.291987	0.056605	0.456815	4.49e-05	0.008015	0.000176	7.82e-05	8.15e-05	0.001869	0.00014	0.010811	0.005223	0.10248	0.008669	0.028289	0.004951	0.037348	0.698349
logFC	Non-COVID-19								Post-COVID-19								Post-Vaccination
Gene	vCM1	vCM1.1	vCM1.2	vCM1.3	vCM2	vCM3	vCM4	vCM5	vCM1	vCM1.1	vCM1.2	vCM1.3	vCM2	vCM3	vCM4	vCM5	vCM1	vCM1.1	vCM1.2	vCM1.3	vCM2	vCM3	vCM5
VEGFA	0.720152	0.435955	0.561572	0.900522	0.651783	0.558815	0.674399	0.633374	1.01198	0.84359	1.02942	1.00259	0.996199	0.975151	1.02892	0.958269	0.990672	1.22423	1.26875	0.975294	1.03402	1.50469	0.717708
Boxplot
Expression
Gene	CB_D1_	CB_D2_	CB_D4_	CB_D5_	CB_D6_	CB_D7_	ED_H15/H5_	ED_H20/H6_	ED_H25/H3_	ED_H26/H2_	ED_H35/H7_	ED_H37/H4_	H46	H49	H51	H53	H55	H67	Non_COVID_1	Non_COVID_2	Non_COVID_3	Non_COVID_4	Non_COVID_5	Non_COVID_6	Non_COVID_7	Non_COVID_8	Post_Vaccination_1	Post_Vaccination_2	Post_Vaccination_3	Post_Vaccination_4	post_COVID_1	post_COVID_10	post_COVID_2	post_COVID_3	post_COVID_4	post_COVID_5	post_COVID_6	post_COVID_7	post_COVID_8	post_COVID_9
VEGFA	0.2239881	0.2694267	0.21709324	0.12908916	0.22274618	0.47820836	0.35027203	0.33541003	0.34858805	0.2978435	0.28641334	0.24599507	0.43795195	0.44555414	0.63501203	0.46298015	0.46794325	0.3046322	0.34033567	0.824397	0.37338808	0.68761	0.7518056	0.5933473	0.6136345	0.57839304	0.8787768	0.59752303	0.76813114	0.8152378	0.54019135	0.580782	0.7669372	0.8794855	0.6379202	0.7472262	0.61287427	0.51666087	0.9608323	0.6245696
FDR	Non-COVID-19	Post-COVID-19	Post-Vaccination
Gene	CM	CM	CM
VEGFA	0.006902	1.94e-05	0.001563

## Sheet: Figure 4g
Bubbleplot
LogFC	Non-COVID-19				Post-COVID-19				Post-Vaccination
Gene	EC1	EC5	EC6	EC_ISG	EC1	EC5	EC6	EC_ISG	EC1	EC5	EC6	EC_ISG
JAM2	1.03784	0.899417	0.979183	1.28674	1.06882	0.879948	1.06271	1.18449	1.23102	0.725694	1.00482	0.942182
JAM3	0.551517	0.208156	0.250804	0.321103	0.616031	0.055841	0.596336	0.448817	0.840387	0.424425	0.141637	0.215652
NFKBIA	-2.06852	-2.28015	-1.66846	-1.59813	-2.30163	-2.20568	-2.32205	-1.88792	-2.36223	-2.29437	-1.72698	-1.57975
FDR	Non-COVID-19				Post-COVID-19				Post-Vaccination
Gene	EC1	EC5	EC6	EC_ISG	EC1	EC5	EC6	EC_ISG	EC1	EC5	EC6	EC_ISG
JAM2	0.000312	0.000927	0.001888	0.025264	4.34e-05	0.000247	0.000137	0.003873	0.001278	0.094624	0.013039	0.337291
JAM3	0.031906	0.744403	0.78581	0.776839	0.007998	0.931675	0.280479	0.521067	0.019408	0.597642	0.91345	0.893039
NFKBIA	3.73e-07	1.64e-11	5.51e-06	0.003231	1.23e-09	1.81e-13	1.11e-11	1.57e-07	4.02e-05	7.89e-07	0.000245	0.089091
Boxplots:
logFC
Gene	CB_D1_	CB_D2_	CB_D4_	CB_D5_	CB_D6_	CB_D7_	ED_H15/H5_	ED_H20/H6_	ED_H25/H3_	ED_H26/H2_	ED_H35/H7_	ED_H37/H4_	H46	H49	H51	H53	H55	H67	Non_COVID_1	Non_COVID_2	Non_COVID_3	Non_COVID_4	Non_COVID_5	Non_COVID_6	Non_COVID_7	Non_COVID_8	Post_Vaccination_1	Post_Vaccination_2	Post_Vaccination_3	Post_Vaccination_4	post_COVID_1	post_COVID_10	post_COVID_2	post_COVID_3	post_COVID_4	post_COVID_5	post_COVID_6	post_COVID_7	post_COVID_8	post_COVID_9
JAM2	0.26700482	0.6112922	0.26289415	0.4764854	0.21351457	0.3868717	0.47909382	0.2418325	0.3756042	0.2807028	0.1479385	0.34429628	0.35935327	0.6823819	0.9326451	0.35472667	0.70538557	0.47032666	0.9740357	0.94750494	1.0599724	0.9069537	1.1164398	0.6849715	1.0616168	0.9803293	0.9600054	0.9997424	1.1018028	1.2131375	1.0101035	0.6240857	0.78610176	1.2661517	0.7257647	0.92762804	1.0351156	1.1385626	0.98261595	0.83115494
JAM3	0.18559581	0.09067013	0.19310181	0.1245056	0.058076393	0.14499646	0.07919945	0.1537963	0.14614308	0.15221205	0.12171979	0.092426084	0.26949587	0.30950415	0.17116645	0.18887258	0.21464403	0.24967638	0.2996673	0.2958756	0.4466772	0.24478514	0.2382542	0.23281966	0.19711149	0.29003516	0.28565276	0.36022836	0.29251656	0.36743513	0.19813892	0.41657275	0.2648503	0.37913284	0.32049617	0.20947537	0.22586772	0.22381106	0.2297627	0.2177033
NFKBIA	1.2152029	0.6543946	1.2341858	0.6358919	1.2055852	0.5571417	0.6385359	0.57940835	0.5736074	0.43891472	0.74524236	0.5502859	0.79823	0.77418476	0.48593247	0.8954201	0.61571974	0.6007758	0.22537304	0.30473077	0.19101712	0.25861612	0.2686619	0.36854678	0.2675045	0.30149162	0.2090479	0.36307296	0.23872471	0.20502308	0.22523116	0.33968994	0.19141576	0.20591144	0.23170446	0.34793007	0.30396405	0.13540861	0.21359046	0.23080146
FDR	Non-COVID-19	Post-COVID-19	Post-Vaccination
Gene	EC	EC	EC
JAM2	7.16e-05	1.58e-05	0.001518
JAM3	0.029059	0.015175	0.033253
NFKBIA	2.8e-07	6.4e-09	5.63e-05

## Sheet: Figure 4h
FDR
	Non-Covid-19										Post-COVID-19										Post-Vaccination
Gene	EC1	EC5	EC6	EC_ISG	PC1	PC1.1	PC2	PC3	SMC1.1	SMC1.2	EC1	EC5	EC6	EC_ISG	PC1	PC1.1	PC2	PC3	SMC1.1	SMC1.2	EC1	EC5	EC6	EC_ISG	PC1	PC3	SMC1.1	SMC1.2
CD74	0.251237	0.429257	0.031758	0.920845	0.112333	0.633085	0.770117	0.726128	0.91692	0.127108	0.818139	0.373845	0.506792	0.569478	0.001275	0.155908	0.94562	0.003457	0.000672	6.7e-05	0.206682	0.518205	0.000689	0.504515	0.162428	0.968828	0.663376	0.937952
CIITA	0.144462	0.617988	0.401855	0.557462	0.17787		0.581881	0.830013	0.638517	0.999309	0.002896	0.000468	0.000769	0.557067	0.029644	0.124428	0.670868	0.129709	0.937403	0.740381	0.320776	0.721594	0.776401	0.97253	0.030002	0.508759	0.619366	0.129021
DDX60	0.117115	0.202039	0.322382	0.994122	0.005318	0.628882	0.828982	0.995105	0.325419	0.571202	0.000821	0.026213	0.000954	0.122288	2.98e-05	0.019615	0.873434	0.268664	0.489886	0.116832	0.257465	0.720304	0.515884	0.815612	0.107552	0.64326	0.990874	0.682612
EIF4E3	0.212728	0.431288	0.18784	0.132982	0.996442	0.95962	0.861015	0.518679	0.999406	0.959252	0.019066	0.021995	0.39856	0.19421	0.025026	0.237026	0.562335	0.715679	0.819095	0.371835	0.774138	0.68757	0.286073	0.57635	0.504147	0.828719	0.820627	0.908352
EPSTI1	0.241386	0.175538	0.653372	0.805934	0.057458	0.862038	0.333182	0.913327	0.372429		0.002491	0.000131	0.001071	0.004654	0.001028	0.411638	0.522152	0.040382	0.541022	0.006335	0.836329	0.721594	0.732911	0.984914	0.966868	0.455521	0.694103	0.863868
GBP4	0.201173	0.177097	0.897733	0.974435	0.149918	0.490594	0.333182	0.068878	0.584062	0.279474	0.002195	0.004355	0.202609	0.065099	0.000207			0.000704	0.944219	0.089697	0.671741	0.913437	0.939657	0.729606	0.761489	0.639112	0.749717	0.937952
HERC6	0.089792	0.072298	0.52438	0.792615	0.322662	0.72177	0.14568	0.823649	0.401788	0.15901	0.002806	0.021347	0.032884	0.754757	0.012497	0.831658	0.142469	0.241382	0.753391	0.098867	0.271791	0.297735	0.74669	0.7668	0.710636	0.501855	0.694103	0.388393
HLA-DQA1	0.963997	0.186521	0.527863	0.421167		0.477691					0.034534	0.02038	0.516575	0.047346			0.522152		0.286654		0.746997	0.853076	0.524658	0.848926	0.024162	0.42719
IFI44L	0.956984	0.182991	0.989122	0.60268	0.096945	0.989745	0.662782	0.856923		0.967753	0.228885	0.00414	0.146747	0.159026	0.009983	0.225848	0.016557	0.749097	2.99e-05	0.002042	0.786179	0.852271	0.98767	0.651239	0.74631	0.585594		0.834902
IFIH1	0.167496	0.316227	0.769286	0.661394	0.007731	0.857418	0.613622	0.365181	0.384081	0.916978	0.014499	0.109932	0.044862	0.275801	0.001093	0.215577	0.855488	0.036421	0.517503	0.239902	0.323332	0.916591	0.758676	0.872336	0.120848	0.203613	0.877551	0.287621
NLRC5	0.002452	0.025194	0.085238	0.845716	0.001637	0.417239		0.66991	0.834839	0.614174	0.006725	0.000986	0.001812	0.205382	0.000443	0.329177	0.322307	0.199643	0.580905	0.110018	0.285532	0.726174	0.504885	0.744246	0.075631	0.830248	0.721517	0.953572
PSMB9	0.935611	0.417901	0.977742	0.145811	0.031223	0.648673	0.923765	0.615868	0.712432	0.358284	0.194652	0.031575	0.666528	0.97235	0.00016	0.199829	0.958502	0.002934	0.163402	0.085427	0.922076	0.951053	0.811331	0.482849	0.04245	0.323889	0.848809	0.622689
RSAD2	0.386953	0.202039	0.829499	0.966786	0.176848	0.748685		0.853678	0.761318	0.992769	0.005387	0.247771	0.333517	0.415459	0.002645	0.866698	0.405211	0.79859	0.731702	0.061769	0.459295	0.96648	0.639607	0.893748	0.068732	0.489455	0.771562	0.868096
SAMD9L	0.085852	0.16471	0.916671	0.90646	0.025217	0.221926	0.333182	0.536369	0.900507	0.805755	0.000603	2.04e-06	0.022595	0.101936	0.007866	0.196642	0.282085	0.300313	0.440973	0.120693	0.429582	0.179153	0.773035	0.774364	0.120369	0.968916	0.663376	0.857381
STAT1	0.207315	0.32451	0.690233	0.421167	0.130234	0.844431	0.983489	0.967666	0.653233	0.209995	0.009541	0.048028	0.024977	0.116272	0.000618	0.168579	0.008435	0.004771	0.794994	0.033751	0.973737	0.889281	0.699397	0.774169	0.922651	0.988334	0.955688	0.905666
logFC	Non-Covid-19										Post-COVID-19										Post-Vaccination
Gene	EC1	EC5	EC6	EC_ISG	PC1	PC1.1	PC2	PC3	SMC1.1	SMC1.2	EC1	EC5	EC6	EC_ISG	PC1	PC1.1	PC2	PC3	SMC1.1	SMC1.2	EC1	EC5	EC6	EC_ISG	PC1	PC3	SMC1.1	SMC1.2
CD74	-0.68788	-0.42769	-0.77463	-0.09613	1.04883	-3.77241	0.784942	0.60048	0.243735	1.56446	0.140228	0.39401	-0.26429	0.262111	1.6412	2.12195	-0.22194	2.0098	2.67223	2.64085	-1.18551	-0.50965	-1.51361	-0.62502	1.19466	0.154424	-2.60364	-0.358
CIITA	0.672867	0.296592	0.455874	0.548276	0.813955	-2.568	1.70933	0.586513	0.798775	0.014116	1.2511	1.20895	1.08144	0.413034	0.981022	2.60141	-1.75847	1.46693	0.160056	0.477579	0.698622	0.320862	0.245386	-0.06557	1.4414	1.5266	1.46122	2.09128
DDX60	0.495298	0.558656	0.569181	0.009956	1.06944	1.10595	0.565393	-0.01934	1.27132	0.560663	0.920726	0.781743	1.20148	0.869761	1.50664	2.12812	0.398461	0.925785	0.85998	1.02409	0.5276	0.31835	0.500358	0.356859	0.889478	0.859769	-0.05778	0.659908
EIF4E3	0.492053	0.661837	1.30429	1.66954	-0.00345	-0.21077	0.49645	0.779414	0.000716	0.073191	0.812251	1.26504	0.865082	1.14185	0.710209	1.36044	1.24862	0.401315	-0.34625	0.528898	0.210863	0.587783	1.20968	1.04405	0.371351	-0.61652	0.571292	0.191618
EPSTI1	0.485873	0.535316	0.270091	0.242458	1.29253	0.751155	2.45383	0.255748	1.3783	0.281566	1.09317	1.13203	1.00582	1.1433	2.05093	1.61721	1.76058	1.74532	0.979587	2.19488	0.161364	0.278063	0.266121	-0.03094	0.065476	-3.22536	1.31881	0.505558
GBP4	0.532477	0.703549	0.122018	-0.04403	0.928509	2.15584	2.69511	2.09989	1.04123	1.26317	1.23679	1.16437	0.674841	0.900269	2.06217	-2.40796	-0.80471	2.71541	-0.25398	1.53517	0.304766	-0.15832	-0.11575	0.438201	0.343598	1.11094	-1.87967	-0.36346
HERC6	0.558387	0.735929	0.423325	0.286892	0.784611	1.26075	2.87944	0.472495	1.18692	1.43406	0.868546	0.820042	0.891533	0.234557	1.41427	0.670729	2.71989	1.25179	0.585364	1.48279	0.543146	0.654756	0.301065	-0.41086	0.451309	1.4418	-2.3033	1.47045
HLA-DQA1	0.034885	1.25552	-0.51057	0.887653	1.4787	3.14954	-0.51803	1.93983	-1.22007	-0.80169	0.961439	1.71934	0.387743	1.30619	3.11447	-0.76502	1.92658	1.25259	1.57081	-0.7697	0.31244	0.38715	-0.58682	0.378163	3.10748	2.12682	-1.22112	1.86211
IFI44L	0.042076	0.54322	-0.01021	-0.4153	1.47358	0.115273	1.155	-0.38608	0.72637	0.103552	0.598959	0.880657	0.490354	0.63277	1.80776	2.00971	2.97706	0.390948	3.64631	2.1546	-0.284	0.176399	-0.01484	-0.47096	-0.65475	-1.6837	-0.88846	0.600355
IFIH1	0.556255	0.542435	0.318901	0.52264	1.58474	0.905012	1.51138	1.4086	1.25556	0.269037	0.864177	0.697129	1.1123	0.758476	1.65033	2.05141	0.512316	1.88256	0.953243	1.21951	0.593643	0.137737	0.392858	-0.31544	1.14526	2.44174	0.634196	1.69043
NLRC5	0.826203	0.787432	0.764262	0.213814	1.56047	2.23732	-1.78828	0.741522	-0.29782	0.501318	0.702642	0.974647	1.04514	0.689574	1.88307	1.81066	2.1195	1.2284	0.499833	1.055	0.455036	0.277071	0.455672	0.406937	1.10527	-0.73746	-0.85009	-0.14438
PSMB9	-0.03586	0.400444	0.027406	-1.07644	0.997991	1.29554	0.358016	0.655819	0.658383	0.978801	0.391208	0.763241	0.243934	-0.02846	1.74578	2.02826	0.218369	1.77489	1.54435	1.39032	-0.06475	-0.08026	-0.23086	-0.8388	1.19373	1.4345	0.666805	0.968003
RSAD2	0.382062	0.619817	0.207098	-0.06845	0.880679	1.14328	-1.17959	-0.45117	0.756349	-0.12636	1.02764	0.522591	0.586753	0.540489	1.62969	0.648936	2.17462	0.395109	0.69774	1.63527	0.478516	0.056208	0.446281	-0.23471	1.48726	1.39757	-1.64177	0.50585
SAMD9L	0.6497	0.697734	0.090677	-0.16477	1.13759	2.5309	2.31165	0.884472	0.36244	0.362498	1.20068	1.62239	0.887038	0.856625	1.13196	2.14088	2.18944	0.970864	0.956054	1.15674	0.472135	0.898489	0.271511	0.370125	1.03289	-0.15894	1.2473	0.419085
STAT1	0.476109	0.444693	0.27612	0.719973	0.617821	-0.82541	0.050347	0.07347	0.640589	0.921706	0.880932	0.67789	0.865312	0.829348	1.50086	1.80553	2.25806	1.59713	-0.4291	1.21069	-0.02779	-0.14559	-0.34786	-0.41732	-0.0777	0.047841	0.2127	-0.27769

## Sheet: Figure 4k
FDR
	Non-COVID-19						Post-COVID-19						Post-Vaccination
Gene	CM	EC	FB	Lymphoid	Mural	Myeloid	CM	EC	FB	Lymphoid	Mural	Myeloid	CM	EC	FB	Lymphoid	Mural	Myeloid
ANGPT1	0.066198	0.960689	0.818783	1	0.002759	0.270933	0.957493	0.522637	0.64256	1	0.000956	0.79809	0.060031	0.880139	0.555849	1	0.035971	0.403416
ANGPT2	0.079198	0.228475	0.713253	0.98339	0.580126	0.769206	0.000254	0.141944	0.035931	0.307546	0.763981	0.115237	0.001552	0.639225	0.072774	0.314005	0.984424	0.067301
logFC	Non-COVID-19						Post-COVID-19						Post-Vaccination
Gene	CM	EC	FB	Lymphoid	Mural	Myeloid	CM	EC	FB	Lymphoid	Mural	Myeloid	CM	EC	FB	Lymphoid	Mural	Myeloid
ANGPT1	1.17643	-0.03373	0.114713	-0.07903	0.986773	1.01352	0.045141	-0.3132	0.192712	0.079348	0.936584	0.234375	-2.20265	-0.1487	-0.39595	-0.37041	0.963236	0.760568
ANGPT2	0.328056	0.361717	-0.09793	0.027464	-0.17233	-0.14551	0.670282	0.355809	0.412903	0.382433	-0.08124	0.481457	0.836034	0.211052	0.55623	0.536231	0.01136	0.736301

## Sheet: Figure 4l
FDR
	Non-COVID-19						Post-COVID-19						Post-Vaccination
Gene	CM	EC	FB	Lymphoid	Mural	Myeloid	CM	EC	FB	Lymphoid	Mural	Myeloid	CM	EC	FB	Lymphoid	Mural	Myeloid
EFNB2	1	0.025459	1	1	0.722515	1	1	0.023577	1	1	0.788582	1	1	0.242375	1	1	0.734397	1
logFC	Non-COVID-19						Post-COVID-19						Post-Vaccination
Gene	CM	EC	FB	Lymphoid	Mural	Myeloid	CM	EC	FB	Lymphoid	Mural	Myeloid	CM	EC	FB	Lymphoid	Mural	Myeloid
EFNB2	0.191158	0.547619	0.548949	-0.16821	0.244289	-1.1405	-0.02984	0.497984	0.281213	-0.57267	-0.18131	0.410377	0.035403	0.445723	-1.55825	-0.35293	-0.3671	-1.27617
