# Supplementary material for: The cellular and molecular cardiac tissue responses in human inflammatory cardiomyopathies after SARS-CoV-2 infection and COVID-19 vaccination
Source: Nat Cardiovasc Res. 2025 Feb 24;4(3):330–45. doi: 10.1038/s44161-025-00612-6 (PMC11913730; doi:10.1038/s44161-025-00612-6)
Supplement: Supplementary file 8 — Statistical Source Data. [file 44161_2025_612_MOESM8_ESM.xlsx]

## Sheet: Figure 5a
Patient	Condition_custom	Collagen.score		Condition	pV
ED_H15/H5_	Control	-0.03920440375804901		Non-COVID-19	0.0012720043792379112
ED_H20/H6_	Control	0.02661819662898779		Post-COVID-19	0.0062771610154022895
ED_H25/H3_	Control	-0.0341389924287796		Post-Vaccination	0.010656374721291433
ED_H26/H2_	Control	-0.031344362534582615		MIS-C	0.07775989643932943
ED_H35/H7_	Control	-0.020550023764371872
ED_H37/H4_	Control	-0.04553898982703686
CB_D1_	Control	-0.11388248577713966
CB_D2_	Control	-0.07123759388923645
CB_D4_	Control	-0.15769745409488678
CB_D5_	Control	-0.11727581918239594
CB_D6_	Control	-0.12428876757621765
CB_D7_	Control	-0.08103111386299133
H46	Control	0.008975048549473286
H49	Control	0.15114041417837143
H51	Control	-0.010156605392694473
H53	Control	0.014643698930740356
H55	Control	0.12839938700199127
H67	Control	0.013470260426402092
Non_COVID_1	Non-COVID-19	0.06529253721237183
Non_COVID_2	Non-COVID-19	0.031857192516326904
Non_COVID_3	Non-COVID-19	0.18230638653039932
Non_COVID_4	Non-COVID-19	0.03710717707872391
Non_COVID_5	Non-COVID-19	0.03996802493929863
Non_COVID_6	Non-COVID-19	0.055817410349845886
Non_COVID_7	Non-COVID-19	0.03081655316054821
Non_COVID_8	Non-COVID-19	0.050407178699970245
MIS_C_1	MIS-C	0.05644181929528713
MIS_C_2	MIS-C	0.11874756217002869
post_COVID_1	Post-COVID-19	0.034716345369815826
post_COVID_2	Post-COVID-19	0.05949970334768295
post_COVID_3	Post-COVID-19	0.04330194741487503
post_COVID_4	Post-COVID-19	0.0029290830716490746
post_COVID_5	Post-COVID-19	0.03032761439681053
post_COVID_6	Post-COVID-19	0.01766486093401909
post_COVID_7	Post-COVID-19	0.046766895800828934
post_COVID_8	Post-COVID-19	0.008122925646603107
post_COVID_9	Post-COVID-19	-0.008549448102712631
post_COVID_10	Post-COVID-19	0.11470821872353554
Post_Vaccination_1	Post-Vaccination	0.03966335579752922
Post_Vaccination_2	Post-Vaccination	0.06684539467096329
Post_Vaccination_3	Post-Vaccination	0.03475372493267059
Post_Vaccination_4	Post-Vaccination	0.22925956547260284

## Sheet: Figure 5d
TGFB1-piechart
	AD	CM	EC	FB	Lymphoid	Mast	Mural	Myeloid	NC	Pie_size
Control	0.002192658	0.5133866	0.066109166	0.17075813	0.009670979	0.0037495235	0.17083493	0.059681717	0.0036162771	1.0
Non-COVID-19	0.017797565	0.36024305	0.16228239	0.1570888	0.07147409	0.0	0.09833739	0.12410752	0.008669154	1.6354689215134635
Post-COVID-19	0.0	0.45521244	0.114424154	0.11922342	0.08043238	0.0004937186	0.08307006	0.14215767	0.004986151	1.5778777280048586
Post Vaccination		0.22173692	0.11220428	0.1815616	0.11758493	0.0032393066	0.101376146	0.2578399	0.004456933	2.2376695087523784
TGFB2-piechart
	AD	CM	EC	FB	Lymphoid	Mast	Mural	Myeloid	NC	Pie_size
Control	0.0	0.49203023	0.033269927	0.36099774	0.0	0.0	0.08359824	0.028798765	0.0013051146	1.0
Non-COVID-19	0.0	0.16894381	0.16207837	0.602354	0.0	0.0	0.036158662	0.021848029	0.008617224	3.3441841006812543
Post-COVID-19	0.0	0.31345564	0.14197311	0.45154536	0.0	0.0	0.041421592	0.04359443	0.008009917	2.30327403317533
Post Vaccination		0.12308636	0.13092329	0.62429374	0.0	0.0	0.037256405	0.06146193	0.022978317	2.9612124810200733

## Sheet: Figure 5f
Patient	Condition_custom	Collagen.score		Condition	pV
ED_H15/H5_	Control	-0.03686836175620556		Non-COVID-19	0.026268291382042234
ED_H20/H6_	Control	-0.03292669355869293		Post-COVID-19	0.024229056768893222
ED_H25/H3_	Control	-0.037161802873015404		Post-Vaccination	0.0038003854846741314
ED_H26/H2_	Control	-0.004607025533914566		MIS-C	0.4496917979688909
ED_H35/H7_	Control	-0.050662893801927567
ED_H37/H4_	Control	-0.03693736344575882
CB_D1_	Control	-0.06826648116111755
CB_D2_	Control	-0.005417034029960632
CB_D4_	Control	-0.04739988222718239
CB_D5_	Control	-0.00862126424908638
CB_D6_	Control	0.010164041072130203
CB_D7_	Control	-0.022557266056537628
H46	Control	0.007849267683923244
H49	Control	-0.026488257572054863
H51	Control	-0.061715882271528244
H53	Control	-0.057323599234223366
H55	Control	0.033445581793785095
H67	Control	-0.010156783275306225
Non_COVID_1	Non-COVID-19	0.006593085825443268
Non_COVID_2	Non-COVID-19	-0.009912101551890373
Non_COVID_3	Non-COVID-19	0.026375090703368187
Non_COVID_4	Non-COVID-19	-0.031258875504136086
Non_COVID_5	Non-COVID-19	0.029265496879816055
Non_COVID_6	Non-COVID-19	-0.025525405071675777
Non_COVID_7	Non-COVID-19	0.001252705231308937
Non_COVID_8	Non-COVID-19	0.015834476798772812
MIS_C_1	MIS-C	-0.02804415673017502
MIS_C_2	MIS-C	0.001677708700299263
post_COVID_1	Post-COVID-19	0.00769410002976656
post_COVID_2	Post-COVID-19	0.0011968095786869526
post_COVID_3	Post-COVID-19	0.023567289113998413
post_COVID_4	Post-COVID-19	0.005939848721027374
post_COVID_5	Post-COVID-19	0.005505054723471403
post_COVID_6	Post-COVID-19	-0.015283752232789993
post_COVID_7	Post-COVID-19	-0.025247693061828613
post_COVID_8	Post-COVID-19	0.014301227405667305
post_COVID_9	Post-COVID-19	-0.040501438081264496
post_COVID_10	Post-COVID-19	0.032185204327106476
Post_Vaccination_1	Post-Vaccination	0.03580236807465553
Post_Vaccination_2	Post-Vaccination	0.018210522830486298
Post_Vaccination_3	Post-Vaccination	0.022919639945030212
Post_Vaccination_4	Post-Vaccination	0.057610608637332916
