# Supplementary material for: The cellular and molecular cardiac tissue responses in human inflammatory cardiomyopathies after SARS-CoV-2 infection and COVID-19 vaccination
Source: Nat Cardiovasc Res. 2025 Feb 24;4(3):330–45. doi: 10.1038/s44161-025-00612-6 (PMC11913730; doi:10.1038/s44161-025-00612-6)
Supplement: Supplementary file 10 — Statistical Source Data. [file 44161_2025_612_MOESM10_ESM.xlsx]

## Sheet: ED Figure 1f
Biopsy
Sample	Estimated Number of Cells	Mean Reads per Cell	Median UMI Counts per Cell	cDNA_ng_ul
post-COVID 1_LV_premrna	4752	10793	1139	4.5
post-COVID 2_LV_premrna	4367	48291	2431	4.2
post-COVID 3_LV_premrna	2179	104395	4214	3.1
post-COVID 4_LV_premrna	4535	12777	1765	5.9
post-COVID 6_LV_premrna	675	334623	2577	0.8
post-COVID 7_LV_premrna	4920	32738	3876	6.6
post-COVID 5_LV_premrna	2058	53007	2334	2.4
Non-COVID 1_LV_premrna	523	150233	2476	0.7
Non-COVID 3_LV_premrna	1773	88.914	3977	2.2
Non-COVID 7_LV_premrna	1641	72472	2713	6.6
Non-COVID 6_LV_premrna	2510	80230	3888	7.6
Non-COVID 4_LV_premrna	6323	51724	4371	6.8
post-COVID 8_premrna	1706	65150	2548	1.8
post-COVID 9_premrna	4177	24238	2354	5.4
MIS-C 1_premrna	2769	47150	2470	3.1
MIS-C 2_premrna	3129	36996	3102	4.4
Non-COVID 5_premrna_SC3Pv3	2906	42019	2493	1.9
Non-COVID 8_premrna_SC3Pv3	3265	39497	2569	2.5
post-COVID 10_premrna_SC3Pv3	4013	48558	3062	4
Post-Vaccination 1_premrna_SC3Pv3	2160	47850	2186	1.4
Post-Vaccination 2_premrna_SC3Pv3	2393	49264	3849	4.1
Post-Vaccination 3_premrna_SC3Pv3	2830	34198	2591	2.8
MIS-C 1 follow-up_premrna_SC3Pv3	2570	29540	2180	3.7
Non-COVID 2_premrna_SC3Pv3	919	33911	2106	1.3
Post-Vaccination 4_premrna_SC3Pv3	1976	94375	3921	3.8
Explants
Sample	Estimated Number of Cells	Mean Reads per Cell	Median UMI Counts per Cell	cDNA_ng_ul
BO_H46_LV0_R2_premrna	5090	30893	3268	4.3
BO_H49_LV0_premrna	4521	37891	5718	5.3
BO_H51_LV0_premrna	4387	41126	5735	6.0
BO_H53_LV0_premrna	4628	38319	5105	5.9
BO_H55_LV0_premrna	5273	29020	3058	5.3
BO_H67_LV0_premrna	3282	53993	3730	4.7
ED_H15_LV0_premrna	10392	25660	2734
ED_H15_AP0_premrna	9970	20530	2122
ED_H20_LV0_premrna	13221	17344	2844
ED_H20_AP0_premrna	4022	60564	3386
ED_H25_LV0_premrna	12261	19302	1999
ED_H25_AP0_premrna	3277	68613	3250
ED_H26_LV0_premrna	7648	37748	1127
ED_H26_AP0_premrna	3827	55552	1090
ED_H35_LV0_premrna	8212	35258	2540
ED_H35_AP0_premrna	4033	55355	1262
ED_H37_LV0_premrna	8541	29659	2149
ED_H37_AP0_premrna	4642	55925	1360
HCAHeart7664652_premrna	4543	44019	3909
HCAHeart7964513_premrna	3674	47427	1181
HCAHeart7664653_premrna	3976	46709	1575
HCAHeart7702881_premrna	4931	44023	1569
HCAHeart7829978_premrna	4940	56184	2609
HCAHeart7833855_premrna	5766	48706	1089
HCAHeart7835148_premrna	5939	38858	2214
HCAHeart7836684_premrna	3970	50447	1524
HCAHeart7880860_premrna	1896	96750	4229
HCAHeart7888927_premrna	4494	30448	2206
HCAHeart7888922_premrna	3464	49344	2597
HCAHeart7888925_premrna	2938	62167	1009
