# Supplementary material for: The cellular and molecular cardiac tissue responses in human inflammatory cardiomyopathies after SARS-CoV-2 infection and COVID-19 vaccination
Source: Nat Cardiovasc Res. 2025 Feb 24;4(3):330–45. doi: 10.1038/s44161-025-00612-6 (PMC11913730; doi:10.1038/s44161-025-00612-6)
Supplement: Supplementary file 11 — Statistical Source Data. [file 44161_2025_612_MOESM11_ESM.xlsx]

## Sheet: ED Figure 2b
Cell type proportions per sample
Patient	AD	CM	EC	EC_PKHD1L1+	FB	Lymphoid	Mast	Mural	Myeloid	NC
BS_H15	0.16	62.67	5.9	0.23	5.82	1.3	0.8	21.69	0.75	0.68
BS_H20	0.12	67.86	3.4	0.19	5.6	0.75	0.69	19.64	0.91	0.82
BS_H25	0.05	50.02	7.24	0.04	9.39	0.39	1.36	29.55	1.3	0.67
BS_H26	1.12	34.96	17.79	0.1	7.71	1.83	1.14	31.82	3.07	0.44
BS_H35	0.64	49.85	3.65	0.04	6.09	1.2	0.92	33.81	3.36	0.45
BS_H37	0.0	46.98	5.6	0.06	3.84	0.64	0.53	39.76	1.83	0.76
CB_D1_	0.73	57.04	9.93	0.25	13.85	0.4	0.2	15.72	1.71	0.16
CB_D2_	0.95	38.88	6.16	0.73	24.93	0.52	0.33	20.76	5.95	0.78
CB_D4_	1.04	48.7	9.56	0.2	19.71	0.06	0.08	17.93	2.38	0.34
CB_D5_	0.68	58.35	3.74	0.24	23.04	0.12	0.03	10.34	3.1	0.36
CB_D6_	0.29	72.83	5.81	0.29	11.06	0.27	0.0	7.93	1.29	0.22
CB_D7_	0.04	58.83	9.83	0.22	20.11	0.1	0.0	6.47	4.24	0.16
H46	0.0	49.11	5.22	0.41	13.88	0.8	0.41	22.38	6.68	1.12
H49	0.1	63.49	4.92	0.25	9.49	0.73	0.25	17.99	2.43	0.35
H51	0.05	53.64	5.82	0.08	23.1	0.49	0.19	13.54	2.73	0.35
H53	0.0	55.61	10.35	0.21	14.86	0.85	0.08	13.23	3.99	0.82
H55	0.0	33.05	9.85	0.02	20.14	0.88	0.15	21.9	13.15	0.86
H67	0.0	32.88	15.21	0.63	24.74	1.81	0.35	17.61	5.6	1.18
MIS-C 1	0.0	27.25	20.6	5.73	11.55	11.37	0.09	7.74	14.52	1.14
MIS-C 1 follow-up	0.0	25.13	16.77	0.27	14.53	2.7	0.0	33.99	3.88	2.74
MIS-C 2	0.0	29.2	18.81	3.07	14.83	5.12	0.11	7.51	20.67	0.68
Non-COVID 1	0.24	13.08	38.74	0.24	10.9	2.66	0.48	21.31	10.65	1.69
Non-COVID 2	2.29	23.41	22.9	1.4	22.26	4.2	0.13	18.07	3.94	1.4
Non-COVID 3	0.0	10.78	10.4	6.45	19.29	13.06	0.15	14.05	24.91	0.91
Non-COVID 4	0.0	58.46	17.17	0.5	9.65	1.36	0.23	10.2	1.27	1.16
Non-COVID 5	0.0	9.26	27.3	7.33	20.49	2.96	0.05	25.85	4.89	1.88
Non-COVID 6	0.0	36.37	10.43	2.68	19.17	3.82	0.05	9.94	16.82	0.71
Non-COVID 7	0.0	27.16	21.18	5.29	29.29	4.7	0.09	7.94	3.93	0.43
Non-COVID 8	0.0	26.75	30.89	0.26	12.43	1.64	0.07	16.46	8.13	3.38
Post-Vaccination 1	0.0	6.85	14.09	3.25	30.86	11.5	0.17	11.5	20.15	1.63
Post-Vaccination 2	0.0	42.63	20.22	0.0	13.89	2.66	0.29	10.28	9.32	0.71
Post-Vaccination 3	0.0	16.41	17.35	0.0	22.14	3.18	0.89	19.42	18.11	2.5
Post-Vaccination 4	0.0	19.6	12.31	0.0	16.92	17.68	0.41	12.17	19.88	1.03
post-COVID 1	0.0	26.97	20.74	8.12	13.74	2.5	0.27	20.22	5.89	1.55
post-COVID 10	0.0	13.83	11.87	0.03	17.76	10.88	0.2	11.54	32.82	1.07
post-COVID 2	0.0	27.38	13.62	6.21	22.84	5.48	0.4	15.03	7.61	1.44
post-COVID 3	0.0	27.7	17.59	0.13	11.24	7.85	0.38	9.92	25.06	0.13
post-COVID 4	0.02	46.58	10.22	6.75	12.08	5.19	0.12	10.95	7.07	1.01
post-COVID 5	0.0	27.57	20.05	4.64	19.08	2.23	0.12	16.5	8.55	1.26
post-COVID 6	0.0	13.93	22.25	0.0	22.25	7.19	1.35	15.73	15.51	1.8
post-COVID 7	0.0	48.94	18.85	4.65	10.36	4.87	0.05	9.2	2.3	0.77
post-COVID 8	0.0	29.65	30.02	4.2	10.77	4.93	0.0	13.69	3.65	3.1
post-COVID 9	0.0	40.76	11.45	0.03	23.38	3.34	0.14	10.42	9.95	0.53

## Sheet: ED Figure 2c
Patient	EC_PKHD1L1+			Control	Non-COVID-19	Post-COVID-19	Post-Vaccination	MIS-C
BS_H15	0.23		EC7	27.66	10.41	99.03	0	0.47
BS_H20	0.19		EC8	72.34	89.59	0.97	100	99.53
BS_H25	0.04
BS_H26	0.1
BS_H35	0.04
BS_H37	0.06
CB_D1_	0.25
CB_D2_	0.73
CB_D4_	0.2
CB_D5_	0.24
CB_D6_	0.29
CB_D7_	0.22
H46	0.41
H49	0.25
H51	0.08
H53	0.21
H55	0.02
H67	0.63
MIS-C 1	5.73
MIS-C 1 follow-up	0.27
MIS-C 2	3.07
Non-COVID 1	0.24
Non-COVID 2	1.4
Non-COVID 3	6.45
Non-COVID 4	0.5
Non-COVID 5	7.33
Non-COVID 6	2.68
Non-COVID 7	5.29
Non-COVID 8	0.26
Post-Vaccination 1	3.25
Post-Vaccination 2	0.0
Post-Vaccination 3	0.0
Post-Vaccination 4	0.0
post-COVID 1	8.12
post-COVID 10	0.03
post-COVID 2	6.21
post-COVID 3	0.13
post-COVID 4	6.75
post-COVID 5	4.64
post-COVID 6	0.0
post-COVID 7	4.65
post-COVID 8	4.2
post-COVID 9	0.03

## Sheet: ED Figure 2d
Cell type proportions per sample
Patient	AD	CM	EC	FB	Lymphoid	Mast	Mural	Myeloid	NC
BS_H15	0.002	0.628	0.059	0.058	0.013	0.008	0.217	0.008	0.007
BS_H20	0.001	0.68	0.034	0.056	0.008	0.007	0.197	0.009	0.008
BS_H25	0.001	0.5	0.072	0.094	0.004	0.014	0.296	0.013	0.007
BS_H26	0.011	0.35	0.178	0.077	0.018	0.011	0.319	0.031	0.004
BS_H35	0.006	0.499	0.037	0.061	0.012	0.009	0.338	0.034	0.005
BS_H37	0.0	0.47	0.056	0.038	0.006	0.005	0.398	0.018	0.008
CB_D1_	0.007	0.572	0.1	0.139	0.004	0.002	0.158	0.017	0.002
CB_D2_	0.01	0.392	0.062	0.251	0.005	0.003	0.209	0.06	0.008
CB_D4_	0.01	0.488	0.096	0.197	0.001	0.001	0.18	0.024	0.003
CB_D5_	0.007	0.585	0.037	0.231	0.001	0.0	0.104	0.031	0.004
CB_D6_	0.003	0.73	0.058	0.111	0.003	0.0	0.08	0.013	0.002
CB_D7_	0.0	0.59	0.099	0.202	0.001	0.0	0.065	0.042	0.002
H46	0.0	0.493	0.052	0.139	0.008	0.004	0.225	0.067	0.011
H49	0.001	0.636	0.049	0.095	0.007	0.003	0.18	0.024	0.004
H51	0.001	0.537	0.058	0.231	0.005	0.002	0.136	0.027	0.004
H53	0.0	0.557	0.104	0.149	0.009	0.001	0.133	0.04	0.008
H55	0.0	0.331	0.099	0.201	0.009	0.002	0.219	0.132	0.009
H67	0.0	0.331	0.153	0.249	0.018	0.004	0.177	0.056	0.012
MIS-C 1	0.0	0.289	0.219	0.123	0.121	0.001	0.082	0.154	0.012
MIS-C 1 follow-up	0.0	0.252	0.168	0.146	0.027	0.0	0.341	0.039	0.027
MIS-C 2	0.0	0.301	0.194	0.153	0.053	0.001	0.077	0.213	0.007
Non-COVID 1	0.002	0.131	0.388	0.109	0.027	0.005	0.214	0.107	0.017
Non-COVID 2	0.023	0.237	0.232	0.226	0.043	0.001	0.183	0.04	0.014
Non-COVID 3	0.0	0.115	0.111	0.206	0.14	0.002	0.15	0.266	0.01
Non-COVID 4	0.0	0.588	0.173	0.097	0.014	0.002	0.103	0.013	0.012
Non-COVID 5	0.0	0.1	0.295	0.221	0.032	0.001	0.279	0.053	0.02
Non-COVID 6	0.0	0.374	0.107	0.197	0.039	0.001	0.102	0.173	0.007
Non-COVID 7	0.0	0.287	0.224	0.309	0.05	0.001	0.084	0.041	0.005
Non-COVID 8	0.0	0.268	0.31	0.125	0.016	0.001	0.165	0.082	0.034
Post-Vaccination 1	0.0	0.071	0.146	0.319	0.119	0.002	0.119	0.208	0.017
Post-Vaccination 2	0.0	0.426	0.202	0.139	0.027	0.003	0.103	0.093	0.007
Post-Vaccination 3	0.0	0.164	0.174	0.221	0.032	0.009	0.194	0.181	0.025
Post-Vaccination 4	0.0	0.196	0.123	0.169	0.177	0.004	0.122	0.199	0.01
post-COVID 1	0.0	0.294	0.226	0.15	0.027	0.003	0.22	0.064	0.017
post-COVID 10	0.0	0.138	0.119	0.178	0.109	0.002	0.115	0.328	0.011
post-COVID 2	0.0	0.292	0.145	0.243	0.058	0.004	0.16	0.081	0.015
post-COVID 3	0.0	0.277	0.176	0.113	0.079	0.004	0.099	0.251	0.001
post-COVID 4	0.0	0.5	0.11	0.13	0.056	0.001	0.117	0.076	0.011
post-COVID 5	0.0	0.289	0.21	0.2	0.023	0.001	0.173	0.09	0.013
post-COVID 6	0.0	0.139	0.222	0.222	0.072	0.013	0.157	0.155	0.018
post-COVID 7	0.0	0.513	0.198	0.109	0.051	0.001	0.096	0.024	0.008
post-COVID 8	0.0	0.309	0.313	0.112	0.051	0.0	0.143	0.038	0.032
post-COVID 9	0.0	0.408	0.115	0.234	0.033	0.001	0.104	0.1	0.005
