# Supplementary material for: The cellular and molecular cardiac tissue responses in human inflammatory cardiomyopathies after SARS-CoV-2 infection and COVID-19 vaccination
Source: Nat Cardiovasc Res. 2025 Feb 24;4(3):330–45. doi: 10.1038/s44161-025-00612-6 (PMC11913730; doi:10.1038/s44161-025-00612-6)
Supplement: Supplementary file 12 — Statistical Source Data. [file 44161_2025_612_MOESM12_ESM.xlsx]

## Sheet: ED Figure 3a
	AD	CM	EC	EC_PKHD1L1+	FB	Lymphoid	Mast	Mural	Myeloid	NC
Non-COVID-19	0.0	0.00069271773	0.0	0.0	0.0	0.02922358	0.0	0.0	0.0	0.0
Post-COVID-19	0.0	0.0023829325	0.0006408533	0.0	0.0	0.05382872	0.0	0.0	0.001144505	0.0
Post-Vaccination		0.0015225017	0.0	0.0	0.00095399364	0.025925165	0.0	0.0	0.0	0.0
MIS-C		0.0	0.0	0.0	0.0	0.052652553	0.0	0.0	0.0	0.0

## Sheet: ED Figure 3b
Boxplot
Expression
Gene	ED_H15/H5_	ED_H20/H6_	ED_H25/H3_	ED_H26/H2_	ED_H35/H7_	ED_H37/H4_	CB_D1_	CB_D2_	CB_D4_	CB_D5_	CB_D6_	CB_D7_	Non_COVID_2	Non_COVID_5	post_COVID_8	Non_COVID_7	post_COVID_9	Non_COVID_8	post_COVID_10	Post_Vaccination_1	Post_Vaccination_2	Post_Vaccination_3	Post_Vaccination_4	Non_COVID_1	Non_COVID_3	Non_COVID_4	post_COVID_1	Non_COVID_6	post_COVID_2	post_COVID_3	post_COVID_4	post_COVID_5	post_COVID_6	post_COVID_7	H46	H49	H51	H53	H55	H67
CCL5	0.0068341526	0.00522498	0.0055672056	0.0051178	0.007948456	0.0047614244	0.0049893674	0.004317063	0.008543363	0.0055458047	0.019896984	0.01664867	0.018055527	0.023818508	0.060395636	0.043383773	0.01714063	0.013366384	0.10719473	0.0772143	0.021733928	0.015679672	0.087625064	0.02528002	0.09389317	0.009142577	0.022821227	0.020322816	0.048231065	0.060504954	0.032435983	0.010481893	0.03512726	0.04351665	0.0043430794	0.008414755	0.003908655	0.008935079	0.010459219	0.015566417
CX3CL1	0.009825632	0.0071689687	0.011878784	0.022690104	0.008418804	0.013441587	0.02641401	0.009599742	0.01422044	0.0043583456	0.010191343	0.013595896	0.03900844	0.05804267	0.046321288	0.05696305	0.014487156	0.074857816	0.05239415	0.025721274	0.032602783	0.018953944	0.026944265	0.07006958	0.026856447	0.033334557	0.051039796	0.026961956	0.029889975	0.027647266	0.077705115	0.058173005	0.026410222	0.019159336	0.0038033754	0.01079921	0.019122014	0.03649081	0.01837944	0.026520908
CXCL12	0.082695305	0.054550722	0.116091035	0.05892229	0.06288366	0.07025751	0.06432668	0.17280258	0.13143039	0.15305513	0.19886339	0.17841095	0.21488445	0.25553784	0.24591082	0.18609653	0.13748293	0.3551324	0.23353164	0.26867327	0.15286696	0.19676326	0.19847839	0.26143348	0.17929296	0.097636186	0.20875885	0.12818159	0.1549612	0.22451209	0.17053789	0.20628706	0.29054198	0.16496374	0.060097188	0.14528923	0.17292674	0.15166073	0.35701957	0.10690509
IL15	0.08022296	0.07216212	0.096529834	0.09652453	0.07445681	0.065740734	0.071940355	0.09443644	0.064235404	0.068597406	0.095453665	0.11695515	0.12574154	0.18857297	0.2572752	0.13356727	0.14794733	0.196655	0.29651475	0.20155847	0.17240885	0.2254085	0.2604766	0.2930102	0.28217274	0.20256089	0.15955333	0.2257385	0.1360172	0.24724345	0.31192347	0.22443198	0.2116173	0.19426838	0.051958114	0.09513071	0.13951232	0.15109889	0.16944508	0.15752473
IL24	0.00070067483	0.00018402473	8.551865e-05	0.0	0.0002382037	0.00063137384	0.00026954975	0.0	0.00082990737	0.000408297	0.00023816293	0.00010076018	0.0020678178	0.0011238514	0.0	0.0021221163	0.0016405022	0.00056614645	0.0024650889	0.00261844	0.0015610236	0.001114456	0.0049637775	0.0	0.0031122249	0.00060287275	0.00226658	0.0007214729	0.0015877024	0.0016023756	0.0010417927	0.0015620865	0.0032587398	0.00079452194	0.00064476667	0.0	0.00063797133	0.0	0.00076855056	0.001047112
IL26	0.001685355	0.0020641643	0.0037343528	0.0022808437	0.0023843164	0.0032325601	0.009479012	0.002762686	0.0018983576	0.006205689	0.0026254137	0.0016174841	0.00889815	0.004817556	0.002866007	0.0022843224	0.009657336	0.00112091	0.009201325	0.006042436	0.006254784	0.0068623004	0.01510702	0.0028176405	0.0075871535	0.0011287419	0.0054762773	0.0061524613	0.007591633	0.032796398	0.006261715	0.014466319	0.004183636	0.012837587	0.0034882636	0.0059258454	0.0025627303	0.00985629	0.0049617784	0.0030763105
IL27	0.0018087232	0.0016039427	0.0036306372	0.0032607017	0.0029715633	0.0021700535	0.0018705945	0.0051076515	0.00635479	0.004269033	0.0035306816	0.002255837	0.0	0.004891528	0.0033259261	0.00333195	0.006427991	0.007714604	0.023085158	0.024324767	0.0053344076	0.008815221	0.0076130214	0.0061428105	0.0076543167	0.0023211807	0.0028393562	0.006542995	0.0049278815	0.014719255	0.009211343	0.0013189946	0.020066112	0.0017749725	0.005891515	0.0051019806	0.015883986	0.004099238	0.0058162813	0.008848965
IL33	0.026053317	0.039656542	0.070588246	0.061631218	0.039349467	0.057857532	0.034246333	0.08412756	0.044483975	0.092588276	0.07117265	0.059492838	0.15333986	0.22033274	0.1424757	0.19359998	0.14220092	0.14807945	0.13234153	0.1917465	0.12879246	0.1642921	0.1580674	0.22037104	0.25257924	0.115815476	0.1883805	0.18218297	0.19878975	0.11234975	0.15886778	0.14777435	0.18414964	0.18652177	0.06086671	0.1037492	0.14043762	0.063204095	0.11949961	0.09998567
IL4	0.00012825002	0.00043988877	0.0003171856	0.00021953163	9.1726346e-05	0.000223766	0.000100185505	0.0	0.0	0.0	0.0	0.0	0.0	0.0007409121	0.00032844485	0.0	0.0025500036	0.0005575783	0.0017055789	0.0018431508	0.0018902515	0.0041475794	0.003405474	0.0	0.0007157221	0.0009930136	0.0020170806	0.00379065	0.00055023853	0.0010711219	0.0018055313	0.0024579812	0.0	0.00024275912	0.00092486874	0.00057703856	0.0003458697	0.00016668573	0.00059779995	0.0
IL5	0.017466174	0.015733724	0.018393109	0.009825658	0.0141279185	0.019554604	0.007402635	0.007357929	0.0115578	0.008139741	0.0066983635	0.0066423197	0.02749797	0.04110215	0.02625384	0.010686512	0.021766499	0.024185844	0.035986353	0.015484824	0.02280202	0.012371296	0.0204974	0.042612225	0.021444447	0.011638986	0.023768777	0.028618554	0.029442674	0.021982173	0.018282644	0.021173827	0.007952855	0.02156954	0.011570135	0.017851183	0.022755083	0.017820422	0.016910905	0.013598027
IL7	0.071082585	0.112994336	0.15336962	0.09248872	0.12344161	0.117541134	0.046595186	0.0522751	0.03501735	0.050581567	0.041505165	0.04869033	0.20421977	0.37247548	0.28895718	0.35461998	0.3300142	0.32368833	0.45514697	0.4296184	0.3419788	0.45944026	0.34213004	0.22664477	0.36143485	0.21160415	0.39504185	0.28470662	0.43237016	0.3585524	0.3661988	0.3464249	0.25270873	0.22813971	0.20514472	0.16608489	0.23266308	0.17740795	0.24307062	0.18289086
FDR
Gene	Non-COVID-19	Post-COVID-19	Post-Vaccination
CCL5	0.000105	8.27e-07	9.26e-06
CX3CL1	0.000136	0.001203	0.100656
CXCL12	0.023445	0.035719	0.054568
IL15	0.000243	3e-05	0.000221
IL24	0.206706	0.031373	0.025847
IL26	0.983494	0.001275	0.19458
IL27	0.867138	0.178226	0.014312
IL33	2.86e-05	0.00021	0.000257
IL4	0.011615	5.05e-05	0.000113
IL5	0.01152	0.009875	0.253497
IL7	0.00052	1.87e-05	0.00013

## Sheet: ED Figure 3c
Boxplot
Expression
Gene	ED_H15/H5_	ED_H20/H6_	ED_H25/H3_	ED_H26/H2_	ED_H35/H7_	ED_H37/H4_	CB_D1_	CB_D2_	CB_D4_	CB_D5_	CB_D6_	CB_D7_	Non_COVID_2	Non_COVID_5	post_COVID_8	Non_COVID_7	post_COVID_9	Non_COVID_8	post_COVID_10	Post_Vaccination_1	Post_Vaccination_2	Post_Vaccination_3	Post_Vaccination_4	Non_COVID_1	Non_COVID_3	Non_COVID_4	post_COVID_1	Non_COVID_6	post_COVID_2	post_COVID_3	post_COVID_4	post_COVID_5	post_COVID_6	post_COVID_7	H46	H49	H51	H53	H55	H67
CASP1	0.004969643	0.0021093863	0.0054624043	0.006234569	0.0064571365	0.005080454	0.0068612583	0.012054991	0.012877537	0.013028402	0.010881145	0.02019669	0.0307502	0.019975973	0.053074516	0.027687678	0.022227727	0.033231948	0.06301832	0.042130403	0.026722431	0.056439348	0.055489533	0.019564036	0.067442596	0.011154384	0.025790669	0.033421714	0.020570531	0.04111231	0.044719175	0.027911628	0.034379356	0.019216437	0.0065810056	0.007912539	0.01602243	0.015315831	0.026413223	0.0038705384
CASP4	0.078879036	0.06621584	0.046985865	0.09212639	0.09388874	0.055566937	0.054658096	0.0647498	0.037190624	0.067268044	0.03970346	0.05391221	0.2082835	0.17167713	0.16001426	0.1691964	0.10501758	0.2227626	0.2489959	0.19232225	0.1035376	0.16726609	0.22448197	0.23060194	0.25120077	0.078644425	0.13727605	0.1290111	0.15992531	0.25320062	0.22579475	0.11929552	0.19926293	0.12897396	0.0667836	0.10689468	0.10495971	0.0918276	0.14726588	0.13338633
NLRP1	0.059275504	0.07340368	0.084712975	0.16074571	0.07606631	0.078981705	0.0790416	0.1561623	0.08372421	0.058253314	0.052138403	0.09968168	0.35603973	0.5163634	0.32768252	0.4351934	0.24225797	0.4350924	0.5844511	0.59346044	0.35472137	0.5316894	0.5875159	0.38732573	0.6146257	0.21814005	0.3282218	0.3679149	0.31448233	0.628694	0.23720837	0.36972854	0.5273537	0.2690214	0.10782289	0.09094743	0.15410678	0.12555748	0.27167597	0.26941213
NLRP3	0.0020073983	0.0017654818	0.0025434026	0.002717843	0.0066543017	0.0034013651	0.0032942665	0.0047070095	0.0020433648	0.0018466716	0.0027201176	0.0015535522	0.022627896	0.009817119	0.00428496	0.01447849	0.018572811	0.03461858	0.095512636	0.08562195	0.031890582	0.05244405	0.07589628	0.033735394	0.06561465	0.004982641	0.010443405	0.052421838	0.014455359	0.066610076	0.011408366	0.019100357	0.014918778	0.0052989544	0.0065085655	0.004724273	0.013358814	0.005451335	0.040574376	0.007786906
FDR
Gene	Non-COVID-19	Post-COVID-19	Post-Vaccination
CASP1	0.000265	0.00002	1.995E-5
CASP4	0.000167	0.000237	2.929E-03
NLRP1	0.000001	0.000005	8.736E-07
NLRP3	0.000351	0.000889	1.0002E-05

## Sheet: ED Figure 3d
CASP1
	AD	CM	EC	FB	Lymphoid	Mast	Mural	Myeloid	NC	Pie_size
Control	0.014949019	0.2587667	0.20626675	0.32716334	0.024165388	0.0	0.02838312	0.14030567	0.0	1.0
Non-COVID-19	0.0	0.02102175	0.25444445	0.1202075	0.092234105	0.0	0.004085987	0.5080062	0.0	3.5933113867067825
Post-COVID-19	0.0	0.089398384	0.2592969	0.18939477	0.108594686	0.0	0.023836393	0.3294788	0.0	3.6386847071907638
Post Vaccination		0.011742326	0.16596536	0.13678844	0.10789237	0.0	0.0	0.57761157	0.0	6.021841213069716
CASP4
	AD	CM	EC	FB	Lymphoid	Mast	Mural	Myeloid	NC	Pie_size
Control	0.008857733	0.3148813	0.16320255	0.38015985	0.00869288	0.0	0.06024947	0.05983032	0.0041259066	1.0
Non-COVID-19	0.0	0.1837567	0.21466875	0.31635442	0.070747636	0.0	0.06824254	0.13842364	0.007806331	2.9191828055533486
Post-COVID-19	0.0	0.28806302	0.21986099	0.2645327	0.0798743	0.0	0.034081705	0.11055348	0.0030337966	2.481786163979573
Post Vaccination		0.09174719	0.20930403	0.29859567	0.067235366	0.0014384174	0.038933083	0.27471808	0.018028123	2.6917488539108354
NLRP1
	AD	CM	EC	FB	Lymphoid	Mast	Mural	Myeloid	NC	Pie_size
Control	0.012218035	0.17784217	0.2515257	0.38006192	0.025573287	0.002246204	0.052874092	0.09503026	0.002628258	1.0
Non-COVID-19	0.017821446	0.03493239	0.349315	0.2615909	0.06835994	0.0	0.032955207	0.23360965	0.0014155555	5.62012239546891
Post-COVID-19	0.0	0.04717852	0.34134385	0.24591382	0.08439383	0.0	0.026987566	0.24967438	0.0045080543	3.8548474154163888
Post Vaccination		0.0150013855	0.20548312	0.23988861	0.098133765	0.0003870654	0.013854676	0.42338789	0.0038634108	8.503984025409098
NLRP3
	AD	CM	EC	FB	Lymphoid	Mast	Mural	Myeloid	NC	Pie_size
Control	0.0	0.25924158	0.0	0.028677894	0.0	0.0	0.05021482	0.6618657	0.0	1.0
Non-COVID-19	0.0	0.029100252	0.0	0.0	0.0	0.0	0.0	0.9708997	0.0	8.550007002568748
Post-COVID-19	0.0	0.07631299	0.0	0.0	0.0	0.0	0.0	0.92368704	0.0	4.290167108352244
Post Vaccination		0.017883327	0.0048551224	0.022582041	0.026949214	0.0	0.0	0.92773026	0.0	19.641183209810578
