# Supplementary material for: The cellular and molecular cardiac tissue responses in human inflammatory cardiomyopathies after SARS-CoV-2 infection and COVID-19 vaccination
Source: Nat Cardiovasc Res. 2025 Feb 24;4(3):330–45. doi: 10.1038/s44161-025-00612-6 (PMC11913730; doi:10.1038/s44161-025-00612-6)
Supplement: Supplementary file 13 — Statistical Source Data. [file 44161_2025_612_MOESM13_ESM.xlsx]

## Sheet: ED Figure 4a
Patient	MO_CD16	MO_VCAN	MP_FOLR2	MP_ISG	MP_LYVE1hi/MHCII_intermediate	MP_LYVE1hi/MHCII_lo	MP_LYVE1lo/MHCII_hi	MP_NFKB	MP_OSM	MP_TREM2	MP_prolif	MP_prolif_DCN	MY1.unclassified	MY2.unclassified	cDC1	cDC2
BS_H15	0.0	5.47	3.12	0.78	6.25	23.44	28.12	0.78	7.81	3.12	7.81	2.34	6.25	3.12	0.0	1.56
BS_H20	0.0	3.76	1.5	0.0	0.75	32.33	26.32	2.26	3.76	9.02	3.01	6.77	2.26	5.26	1.5	1.5
BS_H25	0.0	0.72	2.9	0.72	2.17	26.09	39.86	0.0	2.17	5.07	7.25	2.9	5.8	2.9	0.72	0.72
BS_H26	1.11	2.96	1.85	0.0	1.11	25.93	27.78	0.37	6.67	4.07	18.15	1.85	5.19	1.85	0.0	1.11
BS_H35	0.32	0.96	2.56	0.32	3.21	39.74	20.83	0.64	12.5	1.6	8.01	2.24	1.6	2.88	0.96	1.6
BS_H37	0.0	0.0	3.48	0.0	1.49	31.34	34.33	0.5	1.49	1.49	11.94	0.5	4.48	5.47	1.49	1.99
CB_D1_	0.0	0.0	16.24	0.85	3.42	6.84	29.06	4.27	22.22	2.56	7.69	0.0	0.85	0.0	0.0	5.98
CB_D2_	0.24	0.71	10.93	0.24	4.04	13.78	44.18	1.19	2.85	3.09	10.45	0.95	2.38	0.48	0.48	4.04
CB_D4_	0.0	0.0	34.36	0.0	6.61	13.22	14.54	2.64	16.3	1.32	2.2	1.32	1.32	2.2	0.44	3.52
CB_D5_	0.73	0.0	27.01	1.09	5.11	25.55	12.04	1.46	9.12	3.28	4.74	1.09	0.73	4.01	0.73	3.28
CB_D6_	0.0	1.89	39.62	0.0	1.89	11.32	18.87	9.43	0.0	0.0	3.77	1.89	9.43	0.0	0.0	1.89
CB_D7_	0.47	0.0	14.22	10.43	0.47	8.53	38.86	3.79	0.95	3.32	9.95	3.32	1.42	0.95	0.47	2.84
H46	0.65	1.94	8.39	0.97	3.55	22.58	18.39	0.65	30.0	7.42	0.32	0.0	0.32	2.26	0.0	2.58
H49	1.03	9.28	11.34	2.06	4.12	17.53	4.12	2.06	1.03	12.37	13.4	15.46	1.03	0.0	0.0	5.15
H51	0.0	0.0	17.82	2.97	3.96	15.84	29.7	3.96	12.87	2.97	4.95	0.99	0.99	0.0	0.0	2.97
H53	1.29	0.0	7.74	2.58	4.52	26.45	17.42	1.29	16.77	4.52	10.97	1.29	1.29	0.65	0.0	3.23
H55	0.98	2.28	7.83	1.47	3.26	10.44	52.53	2.12	13.21	1.14	0.49	0.49	0.82	0.49	0.16	2.28
H67	1.24	6.83	9.32	0.0	1.86	26.09	8.7	0.0	11.18	21.74	2.48	1.86	0.62	2.48	0.0	5.59
MIS-C 1	5.12	14.16	0.9	1.2	1.51	23.49	19.28	3.92	1.2	6.33	4.82	4.52	2.41	0.6	0.9	9.64
MIS-C 1 follow-up	0.0	9.41	2.35	1.18	1.18	0.0	74.12	2.35	0.0	0.0	1.18	1.18	0.0	0.0	0.0	7.06
MIS-C 2	11.19	11.93	0.73	2.02	1.28	8.07	20.92	6.61	2.57	5.5	5.32	7.71	1.28	0.0	0.92	13.94
Non-COVID 1	4.55	15.91	2.27	0.0	2.27	2.27	29.55	13.64	2.27	6.82	2.27	0.0	0.0	0.0	0.0	18.18
Non-COVID 2	16.13	6.45	0.0	0.0	3.23	0.0	64.52	0.0	0.0	0.0	0.0	0.0	0.0	0.0	0.0	9.68
Non-COVID 3	1.52	5.18	0.91	0.61	3.35	0.61	54.27	0.91	0.3	7.62	2.44	2.74	0.3	0.3	1.22	17.68
Non-COVID 4	1.79	7.14	0.0	0.0	0.0	0.0	33.93	0.0	0.0	14.29	0.0	1.79	10.71	0.0	0.0	30.36
Non-COVID 5	6.73	4.81	0.0	0.0	0.0	0.0	77.88	0.0	0.0	0.96	0.0	2.88	0.0	0.0	0.96	5.77
Non-COVID 6	1.3	3.57	0.32	0.97	0.97	1.95	70.78	0.65	0.32	6.49	0.65	0.65	0.0	0.0	0.32	11.04
Non-COVID 7	4.35	10.87	0.0	0.0	4.35	0.0	47.83	28.26	0.0	0.0	0.0	0.0	0.0	0.0	0.0	4.35
Non-COVID 8	3.23	4.84	0.0	1.21	0.4	0.4	65.32	11.69	0.0	2.42	2.02	1.21	0.4	0.81	0.81	5.24
Post-Vaccination 1	3.06	5.29	0.28	0.84	4.46	0.0	64.62	5.01	0.28	2.23	0.0	0.28	0.0	0.56	1.67	11.42
Post-Vaccination 2	0.51	4.59	0.51	0.51	3.57	1.02	76.53	1.02	0.0	0.51	1.53	0.51	0.51	0.0	1.02	7.65
Post-Vaccination 3	3.51	14.75	0.23	0.47	2.34	2.34	53.63	0.47	0.23	7.73	1.64	1.17	0.0	0.23	0.0	11.24
Post-Vaccination 4	1.04	6.23	1.73	1.04	0.0	0.69	53.29	1.04	1.04	10.38	0.0	1.38	2.42	0.0	2.77	16.96
post-COVID 1	1.54	2.32	1.93	1.16	3.86	0.0	67.95	2.32	1.16	3.86	0.77	0.39	0.39	0.0	0.39	11.97
post-COVID 10	1.64	11.11	1.46	1.64	1.29	3.96	48.84	2.67	1.98	7.41	0.34	0.69	0.09	0.09	0.69	16.11
post-COVID 2	5.26	2.63	2.19	0.44	2.63	0.44	68.42	1.75	0.44	3.51	0.44	0.88	0.44	0.0	0.0	10.53
post-COVID 3	0.75	8.27	2.01	0.75	3.26	3.51	55.39	1.5	1.25	6.27	1.5	1.5	0.5	0.25	1.5	11.78
post-COVID 4	3.65	3.32	2.33	4.98	5.32	7.31	54.15	1.33	1.0	2.33	4.65	0.66	0.33	0.0	0.66	7.97
post-COVID 5	2.11	2.11	0.7	4.93	2.82	0.0	77.46	0.0	0.0	1.41	0.7	0.7	0.7	0.0	0.0	6.34
post-COVID 6	1.45	5.8	0.0	0.0	0.0	0.0	72.46	0.0	0.0	0.0	0.0	0.0	0.0	0.0	0.0	20.29
post-COVID 7	11.49	6.9	1.15	1.15	0.0	0.0	63.22	4.6	0.0	2.3	1.15	0.0	2.3	0.0	0.0	5.75
post-COVID 8	2.5	12.5	0.0	0.0	5.0	0.0	52.5	2.5	0.0	15.0	0.0	0.0	0.0	0.0	0.0	10.0
post-COVID 9	2.24	0.56	0.84	1.4	4.2	1.68	77.03	0.56	0.28	1.4	0.0	0.28	0.28	0.0	0.0	9.24

## Sheet: ED Figure 4d
	IRF8	ID2	XCR1	CLEC9A	ITGAE	DPP4	FCGR1A	IRF4	CD1C	ITGAM	TREM2	OSM	NFKB1	LYVE1	FOLR2	LYZ	S100A12	S100A9	S100A8	ITGAX	VCAN	FCGR3A	CX3CR1	CCR2
cDC2	0.05717181	0.061576728	0.0	0.06359084	0.80200005	0.0052226363	0.9198394	1.0	1.0	1.0	0.2669819	0.017597077	0.2856353	0.14827253	0.26810667	0.7466931	0.25962648	0.031442	0.084165886	0.4572474	0.28798828	0.2519324	0.65957844	0.78125924
cDC1	1.0	1.0	1.0	1.0	1.0	1.0	0.0	0.0	0.14169404	0.0	0.0	0.0	0.12118037	0.0	0.17224437	0.48249733	0.0	0.041205198	0.0	0.60514945	0.064879864	0.0	0.0	0.0
MY2.unclassified	0.045546416	0.33192393	0.0	0.0	0.22520214	0.0	0.0	0.0	0.0	0.4108786	0.0	0.0	0.09574602	0.6945844	0.46460515	0.14963411	0.0	1.0	0.36251825	0.012421114	0.054035187	0.3219419	0.0	0.25158578
MY1.unclassified	0.085501395	0.12313906	0.0	0.022280289	0.20575422	0.01187985	0.35498902	0.0	0.0	0.31560266	0.0	0.0	0.07760526	0.5012576	0.700887	0.0	0.0	0.0016607884	0.16836631	0.0307646	0.0027255893	0.09769589	0.0	0.0
MP_prolif_DCN	0.0	0.046199992	0.060893077	0.059357215	0.6711389	0.046190266	0.1956257	0.0	0.0	0.25524053	0.1074253	0.118332066	0.26486713	0.2017814	0.105283864	0.04153376	0.14502263	0.07402891	0.06520206	0.06426009	0.50774485	0.061376937	0.031243905	0.0
MP_prolif	0.005486701	0.23083471	0.0	0.016251719	0.7281122	0.016557941	0.5504099	0.165812	0.043631256	0.8019627	0.0	0.13118483	0.1370265	0.6880446	0.3809725	0.067791864	0.0	0.18971223	0.2686287	0.0	0.13531211	0.084398076	0.05084377	0.035849165
MP_TREM2	0.030543473	0.19089422	0.0	0.012889572	0.46580246	0.021017872	1.0	0.3055745	0.018835993	0.7295074	1.0	0.04785517	0.20290262	0.1744866	0.2716627	0.27543357	0.0	0.014407457	0.13214786	0.68699235	0.22369827	0.18891151	0.11230729	0.15563461
MP_OSM	0.0077367486	0.18044418	0.0	0.014447966	0.0	0.0119507285	0.4889005	0.09956221	0.0	0.7660248	0.07437486	1.0	0.30305064	0.83154345	0.6543424	0.0372845	0.0	0.32065	0.56183916	0.17357227	0.2215325	0.15665741	0.015009063	0.06798382
MP_NFKB	0.13959974	0.054176748	0.0	0.008233925	0.29450172	0.0	0.754463	0.5506439	0.0	0.49841815	0.0	0.1565783	1.0	0.6557563	0.5067807	0.066405304	0.47095698	0.16361469	0.3109321	0.12184929	0.061841775	0.08722917	0.026467482	0.0829264
MP_LYVE1lo/MHCII_hi	0.04735067	0.0	0.0008146853	0.033056416	0.41108894	0.011481367	0.32364875	0.28477132	0.005121061	0.6885407	0.07096669	0.045020197	0.08201911	0.5304729	0.7462422	0.0441561	0.10294776	0.0	0.044207323	0.041959085	0.0	0.08519439	0.14874622	0.04671563
MP_LYVE1hi/MHCII_lo	0.040888608	0.15677568	0.0	0.005741709	0.40341648	0.003185419	0.4790958	0.1544923	0.020241993	0.8166152	0.033507004	0.25608236	0.1710069	1.0	0.6195965	0.036186446	0.26495445	0.27756578	0.67141235	0.02247596	0.050604887	0.16099018	0.029887931	0.03668432
MP_LYVE1hi/MHCII_intermediate	0.13410062	0.003816923	0.0	0.006368109	0.285158	0.0	0.32974526	0.5146932	0.0	0.8751332	0.13771088	0.058097463	0.09754931	0.9374357	0.5985203	0.12864639	0.0	0.18188824	0.47723886	0.005444201	0.022529012	0.16583109	0.034366805	0.0
MP_ISG	0.06690423	0.105675206	0.0	0.011024501	0.29363596	0.0	0.45571625	0.37439933	0.0	0.71413714	0.0	0.23492567	0.24353623	0.65100336	0.5025997	0.061053306	0.0	0.03952887	0.0	0.0360669	0.038827896	0.1705564	0.0	0.0
MP_FOLR2	0.009768331	0.16356868	0.0	0.023340814	0.17750251	0.015038983	0.4816432	0.055350866	0.0	0.6375733	0.32291692	0.23944435	0.0	0.75405514	1.0	0.1696055	0.0	0.5496879	0.36918354	0.03529795	0.10824985	0.23393764	0.07632621	0.17216113
MO_VCAN	0.036545504	0.0717226	0.0	0.01016554	0.84705895	0.0	0.6973874	0.26052874	0.0	0.80249935	0.07636903	0.0	0.24798663	0.051927716	0.075490944	1.0	1.0	0.5446634	1.0	0.5071567	1.0	0.20246859	0.30825028	1.0
MO_CD16	0.023666343	0.09984714	0.0	0.00906306	0.4102618	0.025298934	0.41534194	0.06065007	0.0	0.22234182	0.0	0.0	0.39053106	0.026217286	0.0	0.3471984	0.0	0.14094698	0.26480767	1.0	0.21724334	1.0	1.0	0.081029676

## Sheet: ED Figure 4e
FDR	Non-COVID-19	Post-COVID-19	Post-Vaccination
Gene	MP_LYVE1lo.MHCII_hi	MP_LYVE1lo.MHCII_hi	MP_LYVE1lo.MHCII_hi
CARMIL1	0.000467	2e-07	1.3e-06
CD83	0.005578	0.00559	0.164542
CIITA	0.081736	0.002127	0.011907
CX3CR1	0.22462	0.054498	0.21415
DDX60	0.425939	0.015117	0.538199
EPSTI1	0.25871	0.001029	0.42105
HLA-DPA1	0.924961	0.040147	0.351828
HLA-DQA1	0.01332	0.00133	0.041392
HLA-DRA	0.223093	0.015366	0.208684
IFI44	0.779053	0.006433	0.496486
MAF	2.82e-05	7.87e-08	0.001929
RTN1	0.096967	0.003993	0.023547
STAT1	0.047451	0.001745	0.804404
WWP1	0.000226	4.25e-06	0.000444
XAF1	0.032036	6.9e-05	0.002765
logFC
Gene	MP_LYVE1lo.MHCII_hi	MP_LYVE1lo.MHCII_hi	MP_LYVE1lo.MHCII_hi
CARMIL1	1.03237	1.30047	1.60044
CD83	2.30842	2.01653	1.32007
CIITA	0.792747	1.09129	1.22989
CX3CR1	1.22711	1.69176	1.18119
DDX60	0.576812	1.09691	0.447732
EPSTI1	0.570061	1.19017	0.490533
HLA-DPA1	0.129695	0.846674	0.571003
HLA-DQA1	1.58008	1.51942	1.26345
HLA-DRA	0.629729	0.867066	0.629827
IFI44	0.236881	1.06251	0.470413
MAF	1.41546	1.66165	1.26033
RTN1	0.498162	0.660741	0.705688
STAT1	0.949233	1.31494	0.195248
WWP1	1.35356	1.41118	1.51807
XAF1	1.15052	1.81008	1.71263

## Sheet: ED Figure 4h
FDR
	Non-COVID-19										Post-COVID-19										Post-Vaccination
Gene	EC1	EC5	EC6	EC_ISG	PC1	PC1.1	PC2	PC3	SMC1.1	SMC1.2	EC1	EC5	EC6	EC_ISG	PC1	PC1.1	PC2	PC3	SMC1.1	SMC1.2	EC1	EC5	EC6	EC_ISG	PC1	PC3	SMC1.1	SMC1.2
CD74	0.251237	0.429257	0.031758	0.920845	0.112333	0.633085	0.770117	0.726128	0.91692	0.127108	0.818139	0.373845	0.506792	0.569478	0.001275	0.155908	0.94562	0.003457	0.000672	6.7e-05	0.206682	0.518205	0.000689	0.504515	0.162428	0.968828	0.663376	0.937952
CIITA	0.144462	0.617988	0.401855	0.557462	0.17787		0.581881	0.830013	0.638517	0.999309	0.002896	0.000468	0.000769	0.557067	0.029644	0.124428	0.670868	0.129709	0.937403	0.740381	0.320776	0.721594	0.776401	0.97253	0.030002	0.508759	0.619366	0.129021
DDX60	0.117115	0.202039	0.322382	0.994122	0.005318	0.628882	0.828982	0.995105	0.325419	0.571202	0.000821	0.026213	0.000954	0.122288	2.98e-05	0.019615	0.873434	0.268664	0.489886	0.116832	0.257465	0.720304	0.515884	0.815612	0.107552	0.64326	0.990874	0.682612
EIF4E3	0.212728	0.431288	0.18784	0.132982	0.996442	0.95962	0.861015	0.518679	0.999406	0.959252	0.019066	0.021995	0.39856	0.19421	0.025026	0.237026	0.562335	0.715679	0.819095	0.371835	0.774138	0.68757	0.286073	0.57635	0.504147	0.828719	0.820627	0.908352
EPSTI1	0.241386	0.175538	0.653372	0.805934	0.057458	0.862038	0.333182	0.913327	0.372429		0.002491	0.000131	0.001071	0.004654	0.001028	0.411638	0.522152	0.040382	0.541022	0.006335	0.836329	0.721594	0.732911	0.984914	0.966868	0.455521	0.694103	0.863868
GBP4	0.201173	0.177097	0.897733	0.974435	0.149918	0.490594	0.333182	0.068878	0.584062	0.279474	0.002195	0.004355	0.202609	0.065099	0.000207			0.000704	0.944219	0.089697	0.671741	0.913437	0.939657	0.729606	0.761489	0.639112	0.749717	0.937952
HERC6	0.089792	0.072298	0.52438	0.792615	0.322662	0.72177	0.14568	0.823649	0.401788	0.15901	0.002806	0.021347	0.032884	0.754757	0.012497	0.831658	0.142469	0.241382	0.753391	0.098867	0.271791	0.297735	0.74669	0.7668	0.710636	0.501855	0.694103	0.388393
HLA-DQA1	0.963997	0.186521	0.527863	0.421167		0.477691					0.034534	0.02038	0.516575	0.047346			0.522152		0.286654		0.746997	0.853076	0.524658	0.848926	0.024162	0.42719
IFI44L	0.956984	0.182991	0.989122	0.60268	0.096945	0.989745	0.662782	0.856923		0.967753	0.228885	0.00414	0.146747	0.159026	0.009983	0.225848	0.016557	0.749097	2.99e-05	0.002042	0.786179	0.852271	0.98767	0.651239	0.74631	0.585594		0.834902
IFIH1	0.167496	0.316227	0.769286	0.661394	0.007731	0.857418	0.613622	0.365181	0.384081	0.916978	0.014499	0.109932	0.044862	0.275801	0.001093	0.215577	0.855488	0.036421	0.517503	0.239902	0.323332	0.916591	0.758676	0.872336	0.120848	0.203613	0.877551	0.287621
NLRC5	0.002452	0.025194	0.085238	0.845716	0.001637	0.417239		0.66991	0.834839	0.614174	0.006725	0.000986	0.001812	0.205382	0.000443	0.329177	0.322307	0.199643	0.580905	0.110018	0.285532	0.726174	0.504885	0.744246	0.075631	0.830248	0.721517	0.953572
PSMB9	0.935611	0.417901	0.977742	0.145811	0.031223	0.648673	0.923765	0.615868	0.712432	0.358284	0.194652	0.031575	0.666528	0.97235	0.00016	0.199829	0.958502	0.002934	0.163402	0.085427	0.922076	0.951053	0.811331	0.482849	0.04245	0.323889	0.848809	0.622689
RSAD2	0.386953	0.202039	0.829499	0.966786	0.176848	0.748685		0.853678	0.761318	0.992769	0.005387	0.247771	0.333517	0.415459	0.002645	0.866698	0.405211	0.79859	0.731702	0.061769	0.459295	0.96648	0.639607	0.893748	0.068732	0.489455	0.771562	0.868096
SAMD9L	0.085852	0.16471	0.916671	0.90646	0.025217	0.221926	0.333182	0.536369	0.900507	0.805755	0.000603	2.04e-06	0.022595	0.101936	0.007866	0.196642	0.282085	0.300313	0.440973	0.120693	0.429582	0.179153	0.773035	0.774364	0.120369	0.968916	0.663376	0.857381
STAT1	0.207315	0.32451	0.690233	0.421167	0.130234	0.844431	0.983489	0.967666	0.653233	0.209995	0.009541	0.048028	0.024977	0.116272	0.000618	0.168579	0.008435	0.004771	0.794994	0.033751	0.973737	0.889281	0.699397	0.774169	0.922651	0.988334	0.955688	0.905666
logFC
	Non-COVID-19										Post-COVID-19										Post-Vaccination
Gene	EC1	EC5	EC6	EC_ISG	PC1	PC1.1	PC2	PC3	SMC1.1	SMC1.2	EC1	EC5	EC6	EC_ISG	PC1	PC1.1	PC2	PC3	SMC1.1	SMC1.2	EC1	EC5	EC6	EC_ISG	PC1	PC3	SMC1.1	SMC1.2
CD74	-0.68788	-0.42769	-0.77463	-0.09613	1.04883	-3.77241	0.784942	0.60048	0.243735	1.56446	0.140228	0.39401	-0.26429	0.262111	1.6412	2.12195	-0.22194	2.0098	2.67223	2.64085	-1.18551	-0.50965	-1.51361	-0.62502	1.19466	0.154424	-2.60364	-0.358
CIITA	0.672867	0.296592	0.455874	0.548276	0.813955	-2.568	1.70933	0.586513	0.798775	0.014116	1.2511	1.20895	1.08144	0.413034	0.981022	2.60141	-1.75847	1.46693	0.160056	0.477579	0.698622	0.320862	0.245386	-0.06557	1.4414	1.5266	1.46122	2.09128
DDX60	0.495298	0.558656	0.569181	0.009956	1.06944	1.10595	0.565393	-0.01934	1.27132	0.560663	0.920726	0.781743	1.20148	0.869761	1.50664	2.12812	0.398461	0.925785	0.85998	1.02409	0.5276	0.31835	0.500358	0.356859	0.889478	0.859769	-0.05778	0.659908
EIF4E3	0.492053	0.661837	1.30429	1.66954	-0.00345	-0.21077	0.49645	0.779414	0.000716	0.073191	0.812251	1.26504	0.865082	1.14185	0.710209	1.36044	1.24862	0.401315	-0.34625	0.528898	0.210863	0.587783	1.20968	1.04405	0.371351	-0.61652	0.571292	0.191618
EPSTI1	0.485873	0.535316	0.270091	0.242458	1.29253	0.751155	2.45383	0.255748	1.3783	0.281566	1.09317	1.13203	1.00582	1.1433	2.05093	1.61721	1.76058	1.74532	0.979587	2.19488	0.161364	0.278063	0.266121	-0.03094	0.065476	-3.22536	1.31881	0.505558
GBP4	0.532477	0.703549	0.122018	-0.04403	0.928509	2.15584	2.69511	2.09989	1.04123	1.26317	1.23679	1.16437	0.674841	0.900269	2.06217	-2.40796	-0.80471	2.71541	-0.25398	1.53517	0.304766	-0.15832	-0.11575	0.438201	0.343598	1.11094	-1.87967	-0.36346
HERC6	0.558387	0.735929	0.423325	0.286892	0.784611	1.26075	2.87944	0.472495	1.18692	1.43406	0.868546	0.820042	0.891533	0.234557	1.41427	0.670729	2.71989	1.25179	0.585364	1.48279	0.543146	0.654756	0.301065	-0.41086	0.451309	1.4418	-2.3033	1.47045
HLA-DQA1	0.034885	1.25552	-0.51057	0.887653	1.4787	3.14954	-0.51803	1.93983	-1.22007	-0.80169	0.961439	1.71934	0.387743	1.30619	3.11447	-0.76502	1.92658	1.25259	1.57081	-0.7697	0.31244	0.38715	-0.58682	0.378163	3.10748	2.12682	-1.22112	1.86211
IFI44L	0.042076	0.54322	-0.01021	-0.4153	1.47358	0.115273	1.155	-0.38608	0.72637	0.103552	0.598959	0.880657	0.490354	0.63277	1.80776	2.00971	2.97706	0.390948	3.64631	2.1546	-0.284	0.176399	-0.01484	-0.47096	-0.65475	-1.6837	-0.88846	0.600355
IFIH1	0.556255	0.542435	0.318901	0.52264	1.58474	0.905012	1.51138	1.4086	1.25556	0.269037	0.864177	0.697129	1.1123	0.758476	1.65033	2.05141	0.512316	1.88256	0.953243	1.21951	0.593643	0.137737	0.392858	-0.31544	1.14526	2.44174	0.634196	1.69043
NLRC5	0.826203	0.787432	0.764262	0.213814	1.56047	2.23732	-1.78828	0.741522	-0.29782	0.501318	0.702642	0.974647	1.04514	0.689574	1.88307	1.81066	2.1195	1.2284	0.499833	1.055	0.455036	0.277071	0.455672	0.406937	1.10527	-0.73746	-0.85009	-0.14438
PSMB9	-0.03586	0.400444	0.027406	-1.07644	0.997991	1.29554	0.358016	0.655819	0.658383	0.978801	0.391208	0.763241	0.243934	-0.02846	1.74578	2.02826	0.218369	1.77489	1.54435	1.39032	-0.06475	-0.08026	-0.23086	-0.8388	1.19373	1.4345	0.666805	0.968003
RSAD2	0.382062	0.619817	0.207098	-0.06845	0.880679	1.14328	-1.17959	-0.45117	0.756349	-0.12636	1.02764	0.522591	0.586753	0.540489	1.62969	0.648936	2.17462	0.395109	0.69774	1.63527	0.478516	0.056208	0.446281	-0.23471	1.48726	1.39757	-1.64177	0.50585
SAMD9L	0.6497	0.697734	0.090677	-0.16477	1.13759	2.5309	2.31165	0.884472	0.36244	0.362498	1.20068	1.62239	0.887038	0.856625	1.13196	2.14088	2.18944	0.970864	0.956054	1.15674	0.472135	0.898489	0.271511	0.370125	1.03289	-0.15894	1.2473	0.419085
STAT1	0.476109	0.444693	0.27612	0.719973	0.617821	-0.82541	0.050347	0.07347	0.640589	0.921706	0.880932	0.67789	0.865312	0.829348	1.50086	1.80553	2.25806	1.59713	-0.4291	1.21069	-0.02779	-0.14559	-0.34786	-0.41732	-0.0777	0.047841	0.2127	-0.27769
