# Supplementary material for: The cellular and molecular cardiac tissue responses in human inflammatory cardiomyopathies after SARS-CoV-2 infection and COVID-19 vaccination
Source: Nat Cardiovasc Res. 2025 Feb 24;4(3):330–45. doi: 10.1038/s44161-025-00612-6 (PMC11913730; doi:10.1038/s44161-025-00612-6)
Supplement: Supplementary file 14 — Statistical Source Data. [file 44161_2025_612_MOESM14_ESM.xlsx]

## Sheet: ED Figure 5a
Patient	B	CD4T_RORC+	CD4T_cm	CD4T_em1	CD4T_em2	CD4T_reg	CD8T_GNLY_effector	CD8T_act_effector	CD8T_em1	CD8T_em2	CD8T_em3	LY1.unclassified	LY2.unclassified	NKT	NK_CD16hi	NK_CD16hiIFNGhi	NK_CD56hi	Plasma	T_prolif
BS_H15	0.9	0.9	2.69	8.97	5.38	3.14	8.97	0.0	22.42	20.63	7.17	0.9	0.9	0.9	2.69	0.45	11.66	0.45	0.9
BS_H20	1.83	0.0	1.83	2.75	4.59	2.75	4.59	0.0	11.01	4.59	1.83	3.67	2.75	0.92	10.09	1.83	42.2	0.92	1.83
BS_H25	2.38	2.38	0.0	7.14	0.0	4.76	16.67	0.0	11.9	16.67	2.38	0.0	2.38	2.38	7.14	0.0	16.67	2.38	4.76
BS_H26	0.0	1.86	2.48	15.53	4.35	2.48	7.45	0.0	26.71	17.39	5.59	1.86	0.62	2.48	2.48	0.0	5.59	3.11	0.0
BS_H35	0.0	0.9	0.0	3.6	3.6	0.9	1.8	0.0	9.01	27.93	11.71	0.9	0.9	0.0	1.8	0.0	36.04	0.9	0.0
BS_H37	2.86	2.86	1.43	5.71	4.29	1.43	12.86	0.0	37.14	2.86	2.86	0.0	0.0	0.0	11.43	0.0	12.86	0.0	1.43
CB_D2_	2.7	2.7	2.7	2.7	5.41	8.11	13.51	5.41	10.81	2.7	0.0	0.0	5.41	0.0	24.32	2.7	8.11	2.7	0.0
H46	16.22	8.11	8.11	2.7	2.7	2.7	5.41	0.0	13.51	16.22	8.11	0.0	0.0	0.0	10.81	2.7	0.0	0.0	2.7
H53	3.03	3.03	0.0	6.06	3.03	3.03	3.03	3.03	9.09	27.27	12.12	0.0	0.0	3.03	15.15	6.06	0.0	3.03	0.0
H55	4.88	4.88	0.0	2.44	4.88	2.44	9.76	4.88	4.88	12.2	12.2	0.0	0.0	0.0	17.07	2.44	7.32	0.0	9.76
H67	0.0	0.0	0.0	5.77	0.0	1.92	3.85	0.0	28.85	5.77	1.92	0.0	1.92	0.0	25.0	1.92	21.15	1.92	0.0
MIS-C 1	1.15	1.92	1.15	4.23	10.77	1.15	17.31	1.15	4.62	3.08	2.31	2.31	0.0	2.69	26.15	1.54	5.0	0.77	12.69
MIS-C 1 follow-up	0.0	10.17	10.17	3.39	1.69	11.86	18.64	10.17	8.47	1.69	13.56	0.0	0.0	0.0	10.17	0.0	0.0	0.0	0.0
MIS-C 2	0.74	1.48	3.7	4.44	13.33	2.22	22.96	2.96	2.96	2.22	3.7	2.96	0.0	1.48	14.81	1.48	0.0	4.44	14.07
Non-COVID 2	3.03	12.12	9.09	15.15	6.06	9.09	9.09	3.03	9.09	12.12	3.03	0.0	0.0	0.0	6.06	3.03	0.0	0.0	0.0
Non-COVID 3	1.16	12.79	2.33	15.12	5.81	5.81	11.05	4.07	12.21	1.74	5.23	0.58	0.0	0.0	10.47	0.58	2.91	4.65	3.49
Non-COVID 4	0.0	0.0	10.0	13.33	10.0	8.33	15.0	1.67	3.33	6.67	3.33	1.67	1.67	5.0	20.0	0.0	0.0	0.0	0.0
Non-COVID 5	6.35	4.76	3.17	14.29	1.59	7.94	9.52	7.94	9.52	3.17	7.94	1.59	0.0	0.0	19.05	1.59	1.59	0.0	0.0
Non-COVID 6	2.86	5.71	11.43	5.71	2.86	4.29	20.0	0.0	2.86	0.0	2.86	0.0	0.0	0.0	30.0	4.29	2.86	0.0	4.29
Non-COVID 7	3.64	5.45	9.09	5.45	0.0	10.91	7.27	14.55	3.64	3.64	16.36	0.0	0.0	0.0	14.55	0.0	3.64	0.0	1.82
Non-COVID 8	2.0	4.0	2.0	8.0	4.0	2.0	24.0	2.0	6.0	2.0	2.0	0.0	0.0	0.0	42.0	0.0	0.0	0.0	0.0
Post-Vaccination 1	3.9	10.73	6.34	18.54	2.44	6.83	9.27	5.37	6.34	1.95	9.27	0.49	0.0	0.0	13.66	0.49	4.39	0.0	0.0
Post-Vaccination 2	3.57	3.57	28.57	14.29	3.57	17.86	0.0	5.36	1.79	0.0	0.0	0.0	0.0	0.0	8.93	0.0	7.14	0.0	5.36
Post-Vaccination 3	2.67	8.0	22.67	17.33	4.0	10.67	4.0	0.0	8.0	0.0	5.33	0.0	0.0	0.0	5.33	1.33	1.33	2.67	6.67
Post-Vaccination 4	0.39	8.95	3.5	21.01	10.89	12.84	6.23	3.89	8.95	3.89	2.72	0.39	0.0	0.78	10.51	0.39	2.33	0.78	1.56
post-COVID 1	5.45	0.91	4.55	18.18	2.73	10.0	10.91	3.64	11.82	1.82	6.36	0.0	0.0	0.0	18.18	0.91	4.55	0.0	0.0
post-COVID 10	0.0	2.86	1.04	10.39	14.81	2.6	23.12	3.64	14.03	3.38	4.16	0.52	0.52	0.0	6.75	0.52	2.08	0.26	9.35
post-COVID 2	2.44	2.44	3.66	7.93	1.22	3.66	17.07	7.93	7.32	1.22	4.27	1.22	0.61	0.61	31.71	0.61	4.27	1.83	0.0
post-COVID 3	0.8	4.8	0.8	9.6	15.2	4.0	8.0	1.6	12.8	4.0	5.6	2.4	0.8	0.8	14.4	0.0	3.2	8.8	2.4
post-COVID 4	2.26	0.45	0.9	3.17	0.9	2.26	20.81	4.52	2.26	0.0	1.36	0.0	0.45	0.9	55.2	1.36	1.36	0.9	0.9
post-COVID 5	0.0	0.0	5.41	13.51	0.0	16.22	5.41	2.7	13.51	2.7	18.92	0.0	0.0	0.0	13.51	2.7	5.41	0.0	0.0
post-COVID 6	0.0	6.25	12.5	0.0	0.0	9.38	6.25	18.75	3.12	3.12	6.25	0.0	0.0	0.0	34.38	0.0	0.0	0.0	0.0
post-COVID 7	0.54	1.09	7.07	4.35	2.17	5.43	35.87	6.52	7.07	1.63	5.43	0.54	0.0	0.0	19.57	1.09	0.0	0.0	1.63
post-COVID 8	1.85	1.85	1.85	9.26	0.0	5.56	29.63	20.37	11.11	0.0	7.41	0.0	1.85	0.0	9.26	0.0	0.0	0.0	0.0
post-COVID 9	0.0	1.67	8.33	10.0	3.33	8.33	10.0	8.33	10.83	1.67	5.83	0.0	0.83	0.0	26.67	0.0	0.83	2.5	0.83

## Sheet: ED Figure 5c
Patient	CD4T_cytotoxicity_score	CD4T_cytotoxic_cytokine_score		Patient	CD8T_cytotoxic_cytokine_score	CD8T_cytotoxicity_score
BS_H15	0.247604379	0.029272295		BS_H15	0.240507767	0.062354938
BS_H20	0.251299055	-0.002261542		BS_H20	0.281074738	0.048171888
BS_H25	0.267753182	-0.054516056		BS_H25	0.219007161	0.047182978
BS_H26	0.193008949	0.024281471		BS_H26	0.192533587	0.061549729
BS_H35	0.247365943	0.038292485		BS_H35	0.21701504	0.072973671
BS_H37	0.222760162	0.032258411		BS_H37	0.24932734	0.076411318
CB_D1	0.128991553	0.010999837		CB_D1	0.180899021	0.071887199
CB_D2	0.198011784	0.006500502		CB_D2	0.408654561	0.077495149
H46	0.290668965	-0.030456778		CB_D5	0.397998059	0.116527895
H53	0.375177146	0.009521211		CB_D6	0.577233323	0.2301374
H55	0.282000594	0.04281873		H46	0.237936459	0.112257039
Non-COVID 2	0.328756229	-0.021675761		H49	0.495386575	0.14613699
Non-COVID 3	0.300185806	0.035166613		H51	0.274607222	0.078282862
Non-COVID 4	0.333963844	-0.011214506		H53	0.334115227	0.108940698
Non-COVID 5	0.290590125	-0.012379371		H55	0.417540231	0.185228125
Non-COVID 6	0.32536517	-0.000446907		H67	0.29988946	0.063139674
Non-COVID 7	0.353336719	-0.048324517		Non-COVID 1	0.582673531	0.142439935
Non-COVID 8	0.221723733	0.002197598		Non-COVID 2	0.422350859	0.102915193
post-COVID 1	0.260392803	-0.018696972		Non-COVID 3	0.445780355	0.153697022
post-COVID 2	0.256493782	-0.013159737		Non-COVID 4	0.516344395	0.117965798
post-COVID 3	0.236308395	0.050810479		Non-COVID 5	0.426981681	0.163016944
post-COVID 4	0.276665744	0.008640103		Non-COVID 6	0.622764247	0.196191255
post-COVID 5	0.298912065	-0.034905208		Non-COVID 7	0.696299624	0.16241728
post-COVID 6	0.381609551	-0.006065412		Non-COVID 8	0.467974979	0.177723524
post-COVID 7	0.323693385	-0.012711489		post-COVID 1	0.333553703	0.080745924
post-COVID 8	0.255867632	0.003095129		post-COVID 2	327273 days, 8:13:00	0.17926252
post-COVID 9	0.274796703	-0.016730433		post-COVID 3	228808 days, 5:38:00	0.128955763
post-COVID 10	0.263317298	0.034753814		post-COVID 4	394494 days, 10:43:01	0.215579774
Post-Vaccination 1	0.331357593	0.006611074		post-COVID 5	224372 days, 14:14:00	0.096523068
Post-Vaccination 2	0.307514512	-0.050266693		post-COVID 6	390819 days, 5:36:00	0.195626008
Post-Vaccination 3	0.309488284	-0.038622615		post-COVID 7	341565 days, 0:54:00	0.186226088
Post-Vaccination 4	0.285600766	-0.012058528		post-COVID 8	339531 days, 11:35:01	0.163578645
				post-COVID 9	326207 days, 5:56:01	0.116336182
				post-COVID 10	364753 days, 11:44:00	0.156225212
				Post-Vaccination 1	360923 days, 15:07:00	0.156844755
				Post-Vaccination 3	294345 days, 6:57:00	0.098751406
				Post-Vaccination 4	290626 days, 9:41:01	0.101302669

## Sheet: ED Figure 5e
Patient	mean_score
BS_H15	-0.079001346
BS_H20	-0.08871113
BS_H25	-0.048581596
BS_H26	-0.028786245
BS_H35	-0.095881508
BS_H37	-0.072992993
CB_D1	0.118954953
CB_D2	0.040132302
CB_D4	0.135382904
CB_D5	0.065807739
CB_D6	0.162974234
CB_D7	0.055735395
H46	-0.049097254
H49	-0.043028661
H51	-0.041019959
H53	0.041212164
H55	0.053749145
H67	-0.041380282
MIS-C 1	0.143669474
MIS-C 2	0.114850215
Non-COVID 1	0.145360853
Non-COVID 2	0.006271229
Non-COVID 3	0.026970415
Non-COVID 4	0.016060865
Non-COVID 5	0.0950659
Non-COVID 6	-0.006405525
Non-COVID 7	0.020390714
Non-COVID 8	0.080160544
post-COVID 1	0.117764892
post-COVID 2	-0.003178109
post-COVID 3	0.064405742
post-COVID 4	0.054112774
post-COVID 5	0.069264488
post-COVID 6	0.11648125
post-COVID 7	0.032767524
post-COVID 8	0.162621796
post-COVID 9	-0.030815839
post-COVID 10	0.057221368
Post-Vaccination 1	0.008197195
Post-Vaccination 2	0.050600756
Post-Vaccination 3	0.021323935
Post-Vaccination 4	-0.040370792

## Sheet: ED Figure 5f
logFC
	Non-COVID-19				Post-COVID-19				Post-Vaccination
Gene	CM	EC	FB	Mural	CM	EC	FB	Mural	CM	EC	FB	Mural
RAET1E	2.19927	-0.16542	1.70149	1.71591	1.47241	0.453093	1.80648	1.21502	2.76379	0.513343	2.54641	3.06431
FDR
	Non-COVID-19				Post-COVID-19				Post-Vaccination
Gene	CM	EC	FB	Mural	CM	EC	FB	Mural	CM	EC	FB	Mural
RAET1E	0.000134	1	0.001825	1	0.00263	1	0.000159	1	0.000252	1	0.000137	1
