# Supplementary material for: The cellular and molecular cardiac tissue responses in human inflammatory cardiomyopathies after SARS-CoV-2 infection and COVID-19 vaccination
Source: Nat Cardiovasc Res. 2025 Feb 24;4(3):330–45. doi: 10.1038/s44161-025-00612-6 (PMC11913730; doi:10.1038/s44161-025-00612-6)
Supplement: Supplementary file 15 — Statistical Source Data. [file 44161_2025_612_MOESM15_ESM.xlsx]

## Sheet: ED Figure 6a
Patient	vCM1	vCM1.1	vCM1.2	vCM1.3	vCM2	vCM3	vCM4	vCM5	vCM6
BS_H15	48.59	4.73	5.21	8.3	16.23	5.34	5.47	1.8	4.33
BS_H20	46.19	5.04	5.82	8.43	13.01	9.44	6.02	1.52	4.55
BS_H25	46.45	7.69	7.38	8.27	11.37	6.56	5.54	2.18	4.57
BS_H26	48.03	7.61	9.24	7.48	13.15	4.65	3.38	1.4	5.04
BS_H35	46.48	6.07	6.66	10.76	12.88	6.11	5.27	1.4	4.36
BS_H37	47.04	5.04	5.77	10.52	13.66	5.73	6.45	1.1	4.69
CB_D1_	47.1	2.18	2.67	7.08	9.55	9.09	15.27	1.69	5.36
CB_D2_	46.6	1.78	2.47	8.0	11.23	8.14	13.34	1.71	6.72
CB_D4_	49.08	1.66	2.28	7.22	10.49	8.28	13.54	1.72	5.74
CB_D5_	49.15	1.86	2.21	6.64	10.4	6.67	16.59	1.73	4.75
CB_D6_	33.01	0.97	2.11	5.7	6.97	15.05	27.48	3.69	5.03
CB_D7_	48.43	1.57	2.77	7.89	10.93	6.97	13.11	2.49	5.84
H46	49.39	1.89	2.63	8.52	11.46	16.46	4.65	0.61	4.39
H49	46.25	1.42	3.32	8.1	12.61	14.74	8.14	1.03	4.39
H51	49.97	2.17	3.03	7.17	9.74	12.12	9.94	1.26	4.59
H53	50.42	1.99	2.13	10.28	13.47	6.16	9.58	1.39	4.58
H55	49.38	3.18	2.92	9.28	10.25	12.39	5.91	1.62	5.06
H67	47.72	1.69	1.48	7.51	7.83	25.5	4.44	1.06	2.75
MIS-C 1	43.18	2.25	3.05	8.19	5.94	14.77	2.09	1.77	18.78
MIS-C 1 follow-up	51.82	1.82	4.55	12.0	18.73	3.09	2.0	0.91	5.09
MIS-C 2	37.14	0.78	2.86	10.26	9.87	22.6	1.95	2.34	12.21
Non-COVID 1	48.15	1.85	0.0	3.7	1.85	11.11	9.26	3.7	20.37
Non-COVID 2	46.2	3.8	2.17	13.59	13.59	2.17	3.26	0.54	14.67
Non-COVID 3	45.07	1.41	2.11	24.65	16.9	3.52	1.41	2.11	2.82
Non-COVID 4	45.53	1.83	2.76	10.37	15.07	4.04	4.31	3.96	12.12
Non-COVID 5	54.82	4.57	5.08	8.63	6.09	3.55	4.06	1.02	12.18
Non-COVID 6	44.74	2.1	1.95	12.01	22.22	1.65	10.66	1.2	3.45
Non-COVID 7	38.05	0.31	2.83	16.67	18.55	7.86	7.86	2.83	5.03
Non-COVID 8	52.94	1.96	3.06	10.05	16.05	4.53	4.04	1.59	5.76
Post-Vaccination 1	64.75	1.64	5.74	6.56	12.3	1.64	2.46	0.82	4.1
Post-Vaccination 2	51.45	1.12	3.01	11.5	18.08	5.47	1.9	1.0	6.47
Post-Vaccination 3	54.52	2.07	3.88	8.79	12.4	5.68	0.78	1.29	10.59
Post-Vaccination 4	54.74	2.11	2.46	8.07	14.39	1.75	1.75	2.46	12.28
post-COVID 1	47.98	2.19	2.45	12.9	10.79	4.13	5.23	9.95	4.38
post-COVID 10	63.19	1.02	2.25	4.91	8.38	9.82	3.48	3.89	3.07
post-COVID 2	50.0	1.22	2.2	13.41	9.63	5.85	2.44	10.98	4.27
post-COVID 3	47.39	2.72	4.31	13.61	12.02	5.67	3.4	1.36	9.52
post-COVID 4	49.34	1.72	3.78	13.27	13.82	5.6	6.1	1.77	4.59
post-COVID 5	46.72	2.18	4.8	13.97	14.19	4.15	5.24	3.28	5.46
post-COVID 6	46.77	3.23	9.68	11.29	6.45	4.84	3.23	9.68	4.84
post-COVID 7	48.46	2.16	3.73	9.4	16.1	6.16	5.83	3.35	4.81
post-COVID 8	44.0	4.0	4.92	16.31	9.85	1.85	4.62	0.92	13.54
post-COVID 9	50.24	1.37	3.28	11.14	13.88	6.9	6.08	2.67	4.44

## Sheet: ED Figure 6c
Patient	EC1	EC10	EC5	EC6	EC9	PC1	PC1.1	PC2	PC3	SMC1.1	SMC1.2
BS_H15	15.59	0.0	4.08	1.42	0.27	52.52	7.53	2.47	1.48	5.6	9.03
BS_H20	11.38	0.03	2.44	0.71	0.18	56.57	8.91	1.67	1.55	5.33	11.23
BS_H25	15.79	0.05	2.27	1.23	0.31	57.23	5.93	2.1	1.56	4.19	9.35
BS_H26	29.01	0.07	3.23	3.19	0.34	42.47	5.94	2.73	0.92	4.49	7.61
BS_H35	7.53	0.0	1.09	0.72	0.4	61.16	10.87	1.84	1.55	4.69	10.15
BS_H37	9.73	0.0	1.57	0.88	0.16	59.82	7.02	1.61	1.79	4.44	12.98
CB_D1_	25.29	0.0	1.2	7.59	4.62	38.01	11.64	0.63	7.13	0.57	3.31
CB_D2_	14.12	0.0	2.78	3.46	2.52	54.44	7.87	0.89	7.3	1.26	5.35
CB_D4_	26.88	0.0	2.86	1.68	3.27	35.15	14.93	0.34	10.32	1.29	3.27
CB_D5_	15.21	0.08	2.49	6.36	2.33	49.4	5.47	0.64	13.84	1.29	2.9
CB_D6_	20.78	0.0	1.95	4.44	15.1	28.95	2.84	0.36	23.09	0.36	2.13
CB_D7_	42.05	0.0	4.32	10.73	3.21	30.58	2.59	0.37	5.06	0.25	0.86
H46	14.77	0.0	2.03	1.09	1.02	52.81	10.94	1.25	6.88	3.28	5.94
H49	11.39	0.11	3.18	5.48	0.88	54.44	6.02	4.27	5.26	2.3	6.68
H51	18.32	0.0	4.76	5.31	1.68	48.81	4.48	0.7	8.95	1.82	5.17
H53	26.97	0.0	6.33	4.59	5.9	30.02	11.14	1.2	6.88	1.64	5.35
H55	17.23	0.14	9.26	2.23	2.03	46.08	3.72	1.08	7.23	2.09	8.92
H67	33.19	0.0	8.17	3.08	1.91	34.68	4.67	0.74	6.36	2.65	4.56
MIS-C 1	39.81	0.0	19.6	11.27	2.01	17.28	1.08	1.7	2.62	2.01	2.62
MIS-C 1 follow-up	18.0	1.62	9.54	2.7	1.17	49.86	1.8	1.08	1.98	2.43	9.81
MIS-C 2	39.19	0.0	21.04	9.8	1.44	21.61	0.43	0.86	2.02	1.01	2.59
Non-COVID 1	39.52	0.81	20.16	2.02	2.02	26.21	0.4	1.21	2.02	1.61	4.03
Non-COVID 2	30.12	2.8	14.29	6.52	1.86	27.64	0.93	1.24	6.52	1.55	6.52
Non-COVID 3	25.78	3.11	5.59	5.9	2.17	42.86	0.62	3.11	3.42	1.86	5.59
Non-COVID 4	37.18	1.24	13.94	6.06	4.73	20.33	0.91	0.66	3.73	3.32	7.88
Non-COVID 5	31.21	1.77	14.15	2.92	1.33	32.1	0.97	0.71	3.36	4.42	7.07
Non-COVID 6	28.15	0.8	11.26	6.43	4.02	30.56	1.34	0.54	12.06	1.88	2.95
Non-COVID 7	36.36	2.35	23.17	6.74	4.11	14.37	0.29	2.05	1.76	3.23	5.57
Non-COVID 8	38.43	1.25	18.77	5.33	1.45	20.08	1.94	0.55	1.73	4.36	6.09
Post-Vaccination 1	31.58	0.44	15.57	5.7	1.75	33.55	0.88	1.1	2.63	1.32	5.48
Post-Vaccination 2	33.54	0.62	18.25	12.64	1.25	19.5	1.56	0.62	3.9	3.59	4.52
Post-Vaccination 3	26.53	0.35	8.42	10.27	1.38	37.83	1.85	1.04	3.11	1.73	7.5
Post-Vaccination 4	29.49	2.81	9.27	4.78	3.65	38.2	0.0	0.84	4.78	1.4	4.78
post-COVID 1	31.87	0.22	8.88	2.28	7.44	29.04	2.17	0.56	9.16	2.44	5.94
post-COVID 10	31.76	0.72	11.35	5.56	1.09	34.9	2.42	0.85	4.59	2.17	4.59
post-COVID 2	27.86	2.45	8.51	2.91	5.83	33.33	1.98	1.05	9.32	2.1	4.66
post-COVID 3	32.42	0.68	18.49	10.27	2.05	21.46	0.0	0.68	1.14	6.62	6.16
post-COVID 4	27.75	0.33	10.65	4.77	4.66	34.52	1.11	1.11	5.11	1.89	8.1
post-COVID 5	33.77	0.33	11.7	3.95	5.11	32.78	0.99	0.16	3.29	0.99	6.92
post-COVID 6	37.87	1.18	14.2	1.78	3.55	25.44	0.0	1.18	8.88	1.78	4.14
post-COVID 7	38.74	1.6	20.64	3.96	2.36	20.74	1.04	0.47	2.07	2.92	5.47
post-COVID 8	31.32	0.84	26.1	6.89	3.76	14.61	0.84	1.46	2.92	5.01	6.26
post-COVID 9	26.88	0.51	11.97	3.44	9.55	29.81	0.89	0.64	7.52	2.42	6.37

## Sheet: ED Figure 6n
Control
EFNB2-EPHB1	0.959097
EFNB2-EPHA4	0.0409026
Non-Covid 19
EFNB2-EPHB1	0.490319
EFNB2-EPHA4	0.509681
Post-Covid 19
EFNB2-EPHB1	0.503924
EFNB2-EPHA4	0.496076
Post-Vaccination
EFNB2-EPHB1	0.637075
EFNB2-EPHA4	0.311302
EFNB2 − EPHB4	0.0498311
EFNB2 − EPHB2	0.00179163
