# Supplementary material for: The cellular and molecular cardiac tissue responses in human inflammatory cardiomyopathies after SARS-CoV-2 infection and COVID-19 vaccination
Source: Nat Cardiovasc Res. 2025 Feb 24;4(3):330–45. doi: 10.1038/s44161-025-00612-6 (PMC11913730; doi:10.1038/s44161-025-00612-6)
Supplement: Supplementary file 16 — Statistical Source Data. [file 44161_2025_612_MOESM16_ESM.xlsx]

## Sheet: ED Figure 7b
Patient	vFB1.0	vFB1.1	vFB1.2	vFB2	vFB3	vFB4	vFB5
BS_H15	58.12	5.41	11.62	3.91	6.91	13.43	0.6
BS_H20	57.23	5.64	12.38	13.11	3.92	7.48	0.25
BS_H25	67.57	7.71	8.41	6.91	1.9	6.61	0.9
BS_H26	67.99	1.03	13.86	6.78	5.01	4.87	0.44
BS_H35	61.06	1.59	13.45	3.54	7.08	12.21	1.06
BS_H37	66.82	4.74	7.58	8.29	2.13	9.72	0.71
CB_D1_	38.79	27.17	5.71	10.57	7.4	8.35	2.01
CB_D2_	44.67	22.79	9.86	6.97	2.72	11.17	1.81
CB_D4_	38.5	34.04	5.05	8.39	4.94	7.65	1.43
CB_D5_	39.46	31.79	8.35	5.85	4.67	7.52	2.36
CB_D6_	15.23	75.5	2.43	3.09	1.55	1.99	0.22
CB_D7_	42.46	24.58	6.59	11.39	2.6	8.09	4.3
H46	31.21	19.25	3.57	18.63	13.35	12.73	1.24
H49	32.54	26.46	9.52	21.16	4.23	3.44	2.65
H51	42.79	28.72	7.97	3.99	6.21	7.74	2.58
H53	37.44	30.16	5.72	5.72	7.97	10.4	2.6
H55	37.06	23.96	7.99	10.44	6.07	13.42	1.06
H67	30.1	15.19	4.5	35.58	4.78	9.28	0.56
MIS-C 1	56.44	0.0	9.85	12.5	2.27	10.98	7.95
MIS-C 1 follow-up	77.67	3.14	5.35	5.66	0.0	6.92	1.26
MIS-C 2	30.18	0.0	3.32	36.57	3.32	11.0	15.6
Non-COVID 1	17.78	4.44	15.56	37.78	4.44	11.11	8.89
Non-COVID 2	62.86	1.71	14.86	11.43	0.0	8.0	1.14
Non-COVID 3	40.94	2.36	12.2	29.53	0.0	12.2	2.76
Non-COVID 4	69.88	3.29	13.18	7.53	0.0	3.29	2.82
Non-COVID 5	53.67	4.13	14.91	12.61	0.0	12.16	2.52
Non-COVID 6	56.98	1.42	16.24	6.84	0.0	16.24	2.28
Non-COVID 7	37.61	3.79	17.49	21.28	2.92	15.74	1.17
Non-COVID 8	58.05	2.64	9.5	16.36	0.26	10.55	2.64
Post-Vaccination 1	57.45	0.91	15.82	11.27	0.0	12.91	1.64
Post-Vaccination 2	60.27	3.77	16.78	3.42	0.0	15.07	0.68
Post-Vaccination 3	52.11	2.11	8.43	8.62	0.77	25.67	2.3
Post-Vaccination 4	64.23	0.81	6.91	19.92	0.0	6.5	1.63
post-COVID 1	43.05	6.62	12.91	16.23	2.32	16.56	2.32
post-COVID 10	60.03	2.07	7.32	19.27	1.27	6.69	3.34
post-COVID 2	52.34	3.22	19.74	15.94	0.15	7.46	1.17
post-COVID 3	24.02	0.56	12.29	20.11	0.0	42.46	0.56
post-COVID 4	48.05	4.28	10.51	9.14	0.39	21.01	6.61
post-COVID 5	58.04	4.73	11.99	5.99	0.0	15.46	3.79
post-COVID 6	54.55	4.04	15.15	3.03	0.0	21.21	2.02
post-COVID 7	61.99	1.28	19.13	7.4	0.0	8.16	2.04
post-COVID 8	50.85	0.85	13.56	19.49	0.0	11.86	3.39
post-COVID 9	54.71	1.43	10.61	12.63	0.12	18.47	2.03

## Sheet: ED Figure 7d
logFC
	Non-COVID-19					Post-COVID-19					Post-Vaccination
Gene	vFB1.0	vFB1.1	vFB1.2	vFB2	vFB4	vFB1.0	vFB1.1	vFB1.2	vFB2	vFB4	vFB1.0	vFB1.1	vFB1.2	vFB2	vFB4
AUTS2	1.03674	0.848277	0.823514	0.810554	0.854136	0.926481	0.897201	0.805777	0.832297	0.954011	0.694328	0.330021	0.626079	0.651556	0.806874
CD74	0.724608	-5.27729	0.190414	0.122826	-0.12023	1.93845	1.40265	1.34556	1.55084	1.44124	0.966732	0.873413	0.353467	0.136123	0.445533
CIITA	0.3854	1.17764	0.082889	0.223254	1.68347	1.03947	0.948533	0.680781	1.25402	2.2911	1.21219	3.02302	-0.07064	0.467532	1.77719
EIF4E3	0.668608	1.05575	0.945227	0.61663	1.17749	0.787343	1.16178	0.929941	0.077611	0.593042	0.632173	1.69963	1.09395	0.330972	0.585482
EPSTI1	1.53092	-0.11463	1.18891	0.999008	1.02121	2.30683	1.24738	2.35979	1.4569	1.7745	0.794705	2.28839	0.90091	0.797287	-0.59409
GBP4	0.482032	0.672818	0.07366	-0.63308	0.284709	1.10791	1.26288	0.786668	1.54274	1.34733	0.300915	-5.24114	0.915708	-0.72551	0.453665
HLA-DRB1	0.609972	-4.31547	1.30085	0.100501	0.111424	1.3619	1.17451	1.77204	1.78875	0.702408	0.675618	2.80103	0.293527	1.44465	0.658652
IFI44	1.10175	0.617882	0.79401	0.075144	0.982141	1.07477	0.412167	1.15049	0.378442	0.968702	1.05028	1.29763	0.230692	-0.06738	0.54126
IFIH1	1.29856	0.467527	1.59615	1.09817	1.5118	1.19058	1.15562	1.41098	1.09233	1.51938	0.834209	0.941782	1.51191	0.777285	0.365214
IRF4	0.006678	-1.03518	1.18257	0	0	2.45398	-1.01487	0.288228	1.00808	0.784177	2.26116	-1.1237	-0.52304	1.86707	1.90413
NLRC5	1.22714	-0.99707	0.635485	0.449883	0.178333	1.62945	1.60539	1.37204	1.10156	1.31673	0.060705	1.32151	-0.3839	0.184642	-0.44577
PSMB9	-0.0863	1.32733	-0.35841	0.48063	0.039804	1.12712	1.70611	0.428819	1.3973	1.39099	0.221695	-5.61635	-0.30111	-0.14074	0.553304
ST8SIA4	0.938173	-0.01228	1.39515	1.46122	1.32405	1.63876	1.61163	1.00891	2.14619	1.13938	1.18691	-4.9729	1.14237	1.50744	0.700554
STAT1	0.656913	-0.08544	0.682169	0.691394	0.166816	1.36401	1.48537	1.26499	1.4969	1.35778	0.361918	-6.78453	0.796234	0.280227	0.012526
STAT4	0.672003	-0.58171	0.695131	0.012475	-0.78221	1.09352	-1.10586	1.36826	0.10831	-0.20706	1.13238	0.788964	1.07075	-0.82763	-1.468
TRIM25	0.991417	-0.3178	0.343002	-0.10574	-0.32428	1.16917	1.08549	0.690185	-0.00852	0.255819	0.87312	0.114691	0.625517	0.044169	0.205903
FDR
	Non-COVID-19					Post-COVID-19					Post-Vaccination
Gene	vFB1.0	vFB1.1	vFB1.2	vFB2	vFB4	vFB1.0	vFB1.1	vFB1.2	vFB2	vFB4	vFB1.0	vFB1.1	vFB1.2	vFB2	vFB4
AUTS2	2.31e-06	0.059654	0.000976	0.002066	0.001048	6.78e-07	0.015077	0.000364	0.000932	1.34e-05	0.004798	0.710007	0.105101	0.126292	0.01736
CD74	0.383115	0.394131	0.883244	0.942539	0.956373	0.002753	0.281198	0.063057	0.076838	0.039038	0.310996	0.785785	0.84911	0.965197	0.762336
CIITA	0.476269	0.581862	0.953731	0.885688	0.063202	0.00845	0.596534	0.354086	0.046478	0.000239	0.01797	0.233045	0.978695	0.774855	0.058385
EIF4E3	0.077669	0.542034	0.159555	0.380721	0.082622	0.01886	0.359812	0.106378	0.953257	0.313851	0.195132	0.571832	0.229909	0.810883	0.554022
EPSTI1	0.013767	0.983659	0.12119	0.305481	0.266362	3.69e-05	0.405297	7.49e-06	0.053065	0.001326	0.332564	0.471723	0.461017	0.656211	0.713363
GBP4	0.304851	0.719745	0.966048	0.614086	0.850058	0.00538	0.241949	0.356994	0.053702	0.04577	0.623772	0.60746	0.499035	0.762456	0.767695
HLA-DRB1	0.399833	0.500641	0.162683	0.951786	0.955359	0.008529	0.505895	0.018795	0.038157	0.396611	0.401509	0.348018	0.891416	0.325228	0.635004
IFI44	0.006614	0.703156	0.209932	0.954188	0.16637	0.001819	0.800426	0.013906	0.563408	0.049228	0.034696	0.639522	0.874756	0.974786	0.588303
IFIH1	0.009119	0.882933	0.062039	0.245635	0.113142	0.008404	0.434552	0.065028	0.156859	0.029834	0.202737	0.795449	0.22539	0.622652	0.83744
IRF4	low expression	low expression	low expression	low expression	low expression	0.001753	low expression	low expression	low expression	low expression	low expression	low expression	low expression	low expression	low expression
NLRC5	0.015173	0.708424	0.480685	0.705234	0.863697	0.002473	0.119898	0.031136	0.162519	0.005466	0.951626	0.672197	0.836439	0.936913	0.696672
PSMB9	0.907576	0.392153	0.736995	0.640216	0.985397	0.008558	0.054639	0.583572	0.034343	0.013423	0.759606	0.611553	0.859372	0.956786	0.61748
ST8SIA4	0.050058	0.998981	0.045108	0.066908	0.068983	7.31e-05	0.132852	0.135584	0.000936	0.050819	0.020919	0.644914	0.285741	0.18323	0.513994
STAT1	0.050557	0.971919	0.187977	0.232316	0.851485	0.000472	0.055282	0.001818	0.003528	0.0004	0.421707	0.435188	0.256041	0.832718	0.992399
STAT4	0.277786	0.884562	0.534046	0.995561	0.540391	0.016411	0.676846	0.04943	0.940453	0.824487	0.092786	0.831425	0.450975	0.64511	0.290962
TRIM25	0.012831	0.927278	0.723931	0.949619	0.802889	0.00077	0.395362	0.278432	0.996197	0.728948	0.061419	0.98382	0.606595	0.989589	0.879251

## Sheet: ED Figure 7e
Patient	Condition_custom	cell_states	TGFB.activation.score		Condition	pV
ED_H15/H5_	Control	vFB2	-0.07226788252592087		Non-COVID-19	0.0955807045456294
ED_H20/H6_	Control	vFB2	0.09229712188243866		Post-COVID-19	0.5650505811518163
ED_H25/H3_	Control	vFB2	0.002357801189646125		Post-Vaccination	0.3490764476262922
ED_H26/H2_	Control	vFB2	-0.06385093927383423		MIS-C	0.05878172135535886
ED_H35/H7_	Control	vFB2	-0.13958071917295456
ED_H37/H4_	Control	vFB2	-0.016828026622533798
CB_D1_	Control	vFB2	-0.018187986686825752
CB_D2_	Control	vFB2	-0.10426907241344452
CB_D4_	Control	vFB2	-0.17466482520103455
CB_D5_	Control	vFB2	-0.2295301854610443
CB_D6_	Control	vFB2	-0.17731692641973495
CB_D7_	Control	vFB2	-0.10789898782968521
H46	Control	vFB2	-0.07422969490289688
H49	Control	vFB2	0.13019660860300064
H51	Control	vFB2	-0.04467198997735977
H53	Control	vFB2	-0.010331576690077782
H55	Control	vFB2	0.00533199543133378
H67	Control	vFB2	0.11880268156528473
Non_COVID_1	Non-COVID-19	vFB2	-0.014871609397232533
Non_COVID_2	Non-COVID-19	vFB2	0.0162037773989141
Non_COVID_3	Non-COVID-19	vFB2	0.1546400487422943
Non_COVID_4	Non-COVID-19	vFB2	-0.012109462171792984
Non_COVID_5	Non-COVID-19	vFB2	-0.022596752271056175
Non_COVID_6	Non-COVID-19	vFB2	-0.04009491018950939
Non_COVID_7	Non-COVID-19	vFB2	0.016214201226830482
Non_COVID_8	Non-COVID-19	vFB2	-0.03446281515061855
MIS_C_1	MIS-C	vFB2	0.02096083015203476
MIS_C_2	MIS-C	vFB2	0.15169404447078705
post_COVID_1	Post-COVID-19	vFB2	-0.030513749457895756
post_COVID_2	Post-COVID-19	vFB2	-0.03682620823383331
post_COVID_3	Post-COVID-19	vFB2	0.19592198729515076
post_COVID_4	Post-COVID-19	vFB2	-0.051700200885534286
post_COVID_5	Post-COVID-19	vFB2	0.008787248283624649
post_COVID_6	Post-COVID-19	vFB2	-0.23141515254974365
post_COVID_7	Post-COVID-19	vFB2	-0.15611717104911804
post_COVID_8	Post-COVID-19	vFB2	-0.011056456714868546
post_COVID_9	Post-COVID-19	vFB2	-0.05993860214948654
post_COVID_10	Post-COVID-19	vFB2	0.09609048068523407
Post_Vaccination_1	Post-Vaccination	vFB2	-0.0508765522390604
Post_Vaccination_2	Post-Vaccination	vFB2	-0.09659448079764843
Post_Vaccination_3	Post-Vaccination	vFB2	0.00316455215215683
Post_Vaccination_4	Post-Vaccination	vFB2	0.18250201642513275

## Sheet: ED Figure 7f
FDR
Gene	Tissue	Tissue	Tissue
TGFB2	0.0065	0.114	0.097
Expression
Gene	ED_H15/H5_	ED_H20/H6_	ED_H25/H3_	ED_H26/H2_	ED_H35/H7_	ED_H37/H4_	CB_D1_	CB_D2_	CB_D4_	CB_D5_	CB_D6_	CB_D7_	Non_COVID_2	Non_COVID_5	post_COVID_8	Non_COVID_7	post_COVID_9	Non_COVID_8	post_COVID_10	Post_Vaccination_1	Post_Vaccination_2	Post_Vaccination_3	Post_Vaccination_4	Non_COVID_1	Non_COVID_3	Non_COVID_4	post_COVID_1	Non_COVID_6	post_COVID_2	post_COVID_3	post_COVID_4	post_COVID_5	post_COVID_6	post_COVID_7	H46	H49	H51	H53	H55	H67
TGFB2	0.02325941	0.05171068	0.048391037	0.03515723	0.029480245	0.026107742	0.031636886	0.055432577	0.031891376	0.02679394	0.031133804	0.027158191	0.07781387	0.10712604	0.112557426	0.13314682	0.07502103	0.11219527	0.12141275	0.10375346	0.07092764	0.10152002	0.09762442	0.099898934	0.20110846	0.052435916	0.08612326	0.09402143	0.08759705	0.06443011	0.0687179	0.0875813	0.09136586	0.08164937	0.071229234	0.07911103	0.058643404	0.030712552	0.07337017	0.1529014
